# Supplementary material for: The Value of Molecular vs. Morphometric and Acoustic Information for Species Identification Using Sympatric Molossid Bats
Source: PLoS One. 2016 Mar 4;11(3):e0150780. doi: 10.1371/journal.pone.0150780 (PMC4778951; doi:10.1371/journal.pone.0150780)
Supplement: S1 Dataset — (CSV) [file pone.0150780.s001.csv]

Transponder	Date	Roost	Sex	C109a	C109b	C132a	C132b	C3a	C3b	C6a	C6b	C61a	C61b	C114a	C114b	C117a	C117b	C20a	C20b	C77a	C77b	A2a	A2b	C27a	C27b	C56a	C56b	A221a	A221b	C109bisa	C109bisb	C118a	C118b	B233a	B233b	C115a	C115b	D109a	D109b
0003A	2013-07-11	152	m	267	284	169	173	257	267	107	109	209	209	280	295	304	304	138	140	200	200	191	203	294	312	195	199	306	310	243	243	219	219	199	199	276	282	307	317
002F1	2013-08-02	164	f	0	0	182	182	265	271	101	101	184	192	305	307	298	313	145	145	198	200	193	197	270	270	200	204	286	286	218	218	223	223	198	198	265	266	296	296
00556	2013-08-08	270	f	275	277	160	173	271	280	107	109	197	197	295	307	294	300	136	140	205	219	203	203	302	304	197	199	310	315	241	241	219	224	205	205	276	277	292	292
00E53	2013-07-12	BapR	f	271	271	160	170	267	267	107	109	196	207	295	301	294	307	136	140	200	200	191	203	298	298	197	201	315	315	241	243	223	223	199	199	270	276	306	317
01474	2013-07-12	BapR	f	261	291	0	170	257	267	107	107	197	214	295	301	294	340	136	142	202	225	205	211	289	318	181	201	315	315	237	243	218	223	199	205	277	286	317	317
21DC3	2012-07-18	Escuelita	f	271	271	167	170	257	257	107	117	198	211	307	309	346	346	136	142	219	219	191	205	298	298	201	201	315	315	241	247	220	220	199	205	276	294	306	306
2F3DF	2009-04-03	270	f	261	275	160	170	267	276	107	107	190	201	295	307	313	313	136	142	200	219	191	211	289	302	181	201	315	317	242	242	218	218	199	199	270	282	297	307
2F3ED	2011-03-23	Escuelita	m	269	291	160	168	257	276	109	117	190	197	307	307	302	313	140	140	200	200	203	211	296	318	175	181	315	315	239	241	220	223	199	205	276	276	298	312
2F3FB	2012-04-11	154	f	277	277	173	173	257	267	106	106	190	211	295	295	346	346	140	142	205	219	191	205	304	304	195	199	302	315	239	247	218	220	205	209	270	276	292	298
2F542	2011-12-17	Escuelita	f	289	289	160	171	267	267	106	108	197	197	295	301	302	302	142	142	219	219	191	203	289	316	197	199	315	315	237	239	220	220	199	199	277	294	291	308
2F57C	2011-12-15	BapR	m	271	277	160	170	267	278	107	109	207	211	295	307	307	307	136	138	200	202	203	203	298	304	195	201	310	315	239	243	218	221	199	199	277	286	298	307
2F66C	2011-12-17	Escuelita	f	273	275	169	173	267	280	106	108	190	197	307	309	294	294	140	142	219	219	191	205	300	302	175	197	315	315	237	239	220	220	205	205	0	277	307	312
2F6CF	2012-07-09	150	f	277	291	169	171	259	267	107	107	209	209	307	307	302	302	140	142	200	205	203	211	304	318	195	199	315	315	243	247	218	220	199	209	277	277	298	312
2F787	2011-12-15	BapR	m	261	271	170	173	267	276	107	107	193	214	295	295	340	340	136	142	219	225	205	211	289	298	197	201	315	315	237	247	218	220	199	199	277	277	305	317
2F7BC	2010-04-02	154	f	0	275	160	168	267	280	109	109	205	211	295	307	294	304	136	142	202	202	191	193	287	302	175	197	315	315	239	247	219	219	199	205	276	277	317	317
2F82A	2010-04-02	154	f	271	284	160	160	257	271	107	107	197	197	295	309	307	346	140	142	200	200	193	203	298	312	0	201	315	315	241	243	221	224	199	205	270	294	298	306
2F83B	2010-03-29	147	f	269	269	160	173	267	276	109	109	197	198	295	307	0	0	138	140	200	202	191	203	295	296	175	181	315	315	243	243	221	224	199	199	277	277	298	298
2F863	2011-12-17	Escuelita	f	269	269	160	173	267	276	109	109	203	203	295	301	304	304	138	142	202	215	191	199	296	296	201	209	315	315	234	237	220	220	199	205	282	286	301	307
2F887	2011-03-23	Escuelita	f	261	275	167	173	267	267	107	109	190	198	295	307	304	304	138	140	202	202	191	211	289	302	199	201	302	315	243	243	221	221	205	205	276	276	307	307
2FA58	2011-03-23	Escuelita	m	273	273	160	169	267	280	107	109	197	214	295	309	294	294	140	142	219	219	191	211	289	300	197	201	315	315	235	240	219	219	199	205	0	294	291	312
2FB46	2010-04-06	Escuelita	f	0	0	160	167	257	267	107	107	197	209	295	301	0	0	138	140	200	200	203	203	289	296	195	195	315	317	239	239	219	219	199	209	276	282	291	291
2FC47	2011-12-15	BapR	m	277	277	160	168	257	278	107	107	192	214	295	301	304	304	140	142	202	219	191	211	289	304	199	209	310	315	230	241	223	223	205	205	276	282	292	308
2FCAA	2012-04-19	BapR	m	271	277	160	173	0	278	106	106	209	214	295	295	304	304	140	140	200	202	191	193	298	304	189	193	310	315	239	243	0	220	199	199	276	286	306	317
2FCB5	2009-03-26	147	m	281	291	171	173	257	278	107	109	196	214	295	295	313	313	136	142	200	202	191	191	308	318	186	199	310	315	240	241	220	223	199	199	282	294	291	306
2FE6A	2009-03-30	BapR	m	0	0	186	186	263	265	101	101	184	184	303	307	309	313	145	145	198	198	193	195	270	270	204	204	286	286	218	218	223	223	198	198	0	0	296	296
2FEE1	2011-03-25	271	f	261	261	168	171	267	267	107	107	198	209	303	307	0	313	142	142	200	205	193	211	289	310	175	201	315	315	237	243	218	218	199	205	277	282	307	307
2FF39	2011-03-22	164	f	0	0	0	182	261	263	100	100	184	184	303	305	298	313	145	145	198	198	195	197	268	270	189	204	286	286	215	218	223	223	198	198	265	269	296	296
2FFB5	2011-03-23	Escuelita	m	269	273	169	173	276	278	107	109	190	207	295	295	302	313	142	142	200	202	191	205	296	300	187	197	315	315	241	243	218	223	199	205	277	294	307	324
30093	2009-04-03	270	m	261	271	168	171	257	267	107	107	207	214	295	305	0	0	142	142	200	200	193	193	289	298	197	201	302	315	241	243	220	220	199	0	276	286	292	308
300D2	2009-04-03	270	m	261	269	160	173	276	278	107	109	190	214	307	307	0	0	138	138	200	202	191	191	289	296	0	201	315	315	238	244	223	223	199	199	277	282	298	306
30129	2011-03-25	271	f	284	291	168	173	267	280	107	109	197	207	301	301	346	346	138	142	202	217	203	205	312	318	195	199	315	315	241	243	220	220	199	205	270	277	292	307
302AF	2011-03-22	164	f	0	0	182	184	265	273	101	101	196	197	268	305	311	313	145	145	198	198	193	195	270	270	204	206	286	286	218	224	223	223	198	198	266	269	296	296
302E4	2012-04-19	BapR	f	273	273	171	177	257	280	106	106	181	203	295	303	346	346	138	138	202	205	191	203	295	300	181	0	302	315	234	243	218	218	199	205	270	282	298	298
3031B	2010-03-30	271	f	271	281	169	169	267	267	106	106	209	209	295	303	346	346	138	142	200	200	211	211	298	308	197	0	315	315	241	243	221	221	199	205	277	277	307	317
30323	2011-12-03	154	f	269	277	171	171	257	267	107	107	198	211	295	301	300	313	138	142	200	202	191	191	296	304	197	199	315	315	239	243	218	221	199	199	0	286	298	307
30331	2009-04-03	270	f	261	269	173	173	271	278	107	109	205	214	301	307	304	346	138	138	200	202	193	203	289	296	199	203	315	315	239	243	218	220	199	205	286	286	304	317
30357	2012-07-12	152	f	261	267	160	173	257	282	107	109	197	205	309	310	346	346	140	142	202	219	193	205	289	294	181	201	315	315	247	247	214	220	199	205	277	286	304	310
30406	2010-04-02	154	f	261	271	169	170	257	257	107	107	196	198	295	301	346	346	140	140	200	217	191	203	289	298	183	197	315	315	241	243	219	221	199	209	276	294	308	308
304E5	2009-03-30	BapR	f	0	0	171	173	267	276	108	108	205	214	295	307	294	346	142	142	202	202	191	203	289	289	199	201	296	315	235	246	218	220	0	0	0	0	0	0
3052B	2012-04-09	150	m	261	277	167	171	259	278	107	107	197	197	305	307	294	294	136	140	200	219	193	203	289	304	199	201	302	315	239	247	218	220	199	205	277	277	298	306
30579	2009-03-30	BapR	f	271	277	169	170	259	276	107	109	190	197	295	307	304	304	138	142	200	205	191	203	298	304	175	199	310	315	238	240	220	220	199	209	0	286	307	317
3061F	2010-04-06	Escuelita	f	267	273	160	171	257	276	107	107	196	211	301	305	0	0	138	138	200	200	203	205	294	300	197	199	315	315	241	243	218	223	199	205	277	277	307	308
30654	2012-04-19	BapR	m	261	271	160	170	259	276	108	108	0	214	280	303	0	0	140	142	200	202	193	201	289	298	186	189	310	310	239	245	220	220	199	199	276	282	307	312
30658	2010-03-30	271	f	269	269	169	169	257	257	107	107	197	198	295	309	307	307	140	142	202	202	191	203	296	296	181	199	0	0	241	241	219	221	199	199	276	277	291	313
306BA	2012-05-07	Escuelita	f	269	271	0	182	265	265	101	107	0	192	278	303	313	313	145	145	198	219	197	203	268	296	0	206	302	315	218	226	221	221	199	199	269	277	296	296
30788	2011-03-22	164	m	0	0	182	182	263	263	100	100	182	184	303	303	311	313	143	145	198	198	195	195	268	270	204	204	286	286	218	218	221	221	198	198	0	269	296	296
30893	2011-12-08	150	f	275	275	0	0	257	267	107	107	198	214	0	0	292	0	138	142	0	0	0	0	0	0	199	199	313	313	247	247	221	221	0	0	276	276	308	308
308CC	2012-07-09	150	f	261	277	168	168	267	276	106	108	197	204	295	305	304	307	142	142	200	200	203	203	289	304	181	197	315	315	228	243	218	223	205	205	277	294	307	317
30901	2011-03-23	Escuelita	f	271	275	173	173	257	257	107	107	198	209	295	301	346	346	140	142	202	219	203	203	298	302	193	199	302	306	234	239	0	220	199	199	0	0	307	317
30941	2012-04-19	BapR	m	271	271	169	170	267	276	106	108	196	209	295	295	304	304	140	140	200	219	191	203	298	298	195	197	315	315	241	243	221	221	199	209	276	277	307	307
30944	2011-12-17	Escuelita	m	0	0	182	182	0	265	100	100	184	192	303	307	313	313	143	145	198	200	197	197	270	270	204	206	286	298	215	218	215	221	198	198	0	269	296	296
309A1	2010-04-06	Escuelita	f	261	284	168	170	257	276	107	109	190	209	295	301	294	294	138	140	202	219	191	191	289	312	181	197	296	310	241	247	221	221	199	205	276	277	292	307
30AB5	2012-04-15	272	m	257	271	160	169	257	267	106	108	198	209	295	309	0	0	136	138	200	202	205	211	285	298	199	201	315	315	239	243	221	221	199	199	277	282	312	317
30CA3	2010-04-06	Escuelita	f	269	269	170	173	257	280	109	109	197	214	301	305	294	294	138	142	200	202	211	211	289	296	175	201	310	310	243	247	220	220	199	199	276	276	292	312
30CA5	2011-03-20	154	f	0	0	171	173	0	0	106	108	197	211	301	303	313	313	138	142	200	202	191	191	296	298	199	199	315	315	238	246	218	218	199	199	277	286	298	298
30D50	2009-04-03	270	f	277	277	160	173	271	280	106	106	198	209	295	295	313	313	138	142	202	202	191	193	304	308	199	203	302	310	239	243	220	220	199	199	276	282	317	317
30D76	2011-12-15	BapR	f	271	271	160	170	259	267	107	109	197	207	295	295	307	307	136	138	200	225	203	203	298	310	197	201	310	315	241	243	223	223	199	199	270	276	297	307
30D8D	2010-04-07	Escuelita	m	267	271	169	169	280	284	107	109	211	211	295	295	304	304	140	142	200	200	205	211	294	298	197	199	310	315	241	247	218	221	205	205	270	276	292	324
30E46	2010-04-06	Escuelita	m	261	269	160	167	276	280	107	107	190	211	295	301	300	346	140	142	0	202	203	205	289	296	175	201	0	315	239	243	220	220	0	0	0	0	0	0
30E64	2011-12-09	154	f	257	271	160	169	267	282	107	109	201	209	307	310	346	346	136	142	205	215	191	203	285	298	195	201	310	315	241	247	218	220	199	209	276	286	297	306
30EAD	2011-12-17	Escuelita	m	273	291	168	171	257	276	107	109	190	196	305	307	302	313	138	140	200	200	203	205	300	318	181	197	315	315	239	241	220	223	199	205	276	277	307	312
30F18	2011-12-05	154	f	277	277	171	173	257	271	107	107	204	207	0	0	298	304	142	142	0	0	203	203	289	304	197	199	310	315	241	0	221	224	0	0	282	286	297	298
30FA9	2011-03-23	Escuelita	m	0	0	182	182	271	280	100	100	184	184	268	268	313	313	143	145	198	198	193	193	270	270	195	204	286	286	0	0	221	221	198	198	0	0	296	296
310F1	2010-03-30	271	m	0	271	160	168	257	267	106	108	196	198	0	0	294	307	136	140	210	219	191	205	289	298	181	195	315	315	237	247	221	224	199	205	270	276	307	312
312F2	2012-04-09	150	m	261	271	171	171	267	271	106	108	198	209	295	301	294	294	138	142	202	205	191	191	289	298	199	201	302	302	234	241	218	220	199	199	276	282	308	317
313FA	2011-03-23	Escuelita	f	284	291	160	168	267	282	107	107	205	214	280	295	340	340	142	142	200	200	191	191	312	318	195	197	315	315	234	239	218	220	199	199	277	277	306	308
31412	2012-06-05	152	f	271	271	170	173	271	276	109	109	197	214	301	307	302	302	140	142	202	219	191	211	298	298	199	201	306	315	241	247	215	221	199	205	277	294	298	312
3148F	2009-03-30	BapR	f	277	277	160	169	257	259	106	108	197	207	280	295	0	0	138	142	200	202	203	203	304	304	195	201	310	315	235	240	220	223	199	209	270	0	297	298
314A7	2012-06-05	152	f	267	277	168	168	257	267	107	109	197	207	295	309	307	307	142	142	200	200	203	203	294	304	181	197	310	315	243	243	223	223	205	205	282	294	306	317
31530	2009-03-30	BapR	f	261	261	160	173	267	284	107	107	197	197	295	295	294	294	138	138	200	202	191	211	289	289	175	199	315	315	240	246	220	223	199	199	270	277	306	308
31586	2012-04-22	275	m	0	0	160	169	0	0	107	109	198	198	295	301	309	309	142	142	0	219	193	203	296	298	193	199	315	315	241	247	220	223	199	205	277	277	307	317
315EC	2011-03-22	164	f	0	0	182	182	263	263	100	100	182	184	268	303	311	313	143	143	198	198	193	201	270	270	204	204	0	0	218	218	223	223	198	198	0	0	296	296
3166B	2011-03-22	164	f	0	0	178	184	263	267	100	100	184	192	301	305	311	313	143	149	198	200	193	197	270	270	197	201	286	286	0	0	221	221	198	198	266	268	296	296
3179E	2010-03-24	164	m	0	0	182	182	263	267	100	100	182	192	303	305	311	311	143	145	198	198	193	195	270	0	0	195	286	286	218	218	221	221	198	198	266	269	296	296
317D6	2012-07-12	152	m	269	269	160	169	257	257	107	107	198	209	280	301	302	313	140	142	202	202	191	191	299	299	183	189	315	315	243	243	214	220	205	209	270	277	309	312
31817	2011-03-23	Escuelita	f	271	271	171	173	276	282	107	109	207	207	295	303	307	348	138	142	0	0	191	203	289	298	181	199	296	315	234	237	218	220	199	199	276	277	298	307
31819	2010-03-30	271	f	261	271	168	170	267	267	107	109	198	198	280	295	307	307	138	140	219	219	191	191	289	298	181	195	315	315	237	247	221	224	199	205	0	276	307	312
31879	2010-04-06	Escuelita	f	277	277	170	173	257	276	107	117	198	198	295	309	0	0	136	138	200	219	191	191	298	304	195	201	310	315	241	243	221	221	199	199	277	293	291	306
31892	2010-04-06	Escuelita	f	275	275	0	0	267	267	0	0	0	0	0	0	0	0	0	0	0	0	0	0	0	0	0	0	0	0	0	0	0	0	0	0	0	0	0	0
318B8	2010-04-02	157	f	269	271	168	173	267	267	107	109	207	209	280	295	307	307	140	140	200	219	191	203	296	298	181	186	315	315	247	247	221	221	199	205	270	276	307	317
318C3	2009-04-03	270	m	0	0	160	171	278	278	109	109	197	214	295	307	0	0	138	142	202	219	191	193	289	316	199	201	315	315	238	244	218	223	199	199	277	282	298	306
31A76	2010-04-06	Escuelita	f	269	269	160	170	257	257	107	109	197	205	295	295	346	346	136	142	200	219	191	193	296	318	175	197	315	315	237	239	220	221	199	205	277	294	297	308
31AF4	2009-04-03	270	f	0	267	169	169	257	257	106	106	197	214	295	295	294	294	142	142	219	219	203	203	289	294	195	197	310	315	237	247	218	218	205	209	276	286	307	312
31B1B	2010-04-06	Escuelita	f	0	0	167	169	257	271	107	109	197	209	301	301	304	304	138	140	0	0	191	211	289	295	197	201	302	315	239	241	220	220	209	209	277	294	307	309
31B48	2010-04-06	Escuelita	m	269	284	160	170	257	280	109	109	190	197	301	309	294	294	140	142	200	200	191	203	296	312	181	201	296	315	241	243	220	220	199	199	276	276	307	307
31B51	2009-03-30	BapR	f	261	277	168	168	257	276	107	107	197	197	307	309	0	0	138	142	200	202	191	191	289	304	175	199	310	315	238	240	219	219	205	209	276	286	307	317
31B61	2010-04-06	Escuelita	f	0	0	170	170	0	0	107	107	211	211	295	295	0	0	140	140	0	0	191	203	289	298	197	197	310	310	239	239	224	224	0	0	277	277	0	0
31BD5	2009-04-03	270	m	0	0	160	160	259	276	107	117	0	0	301	307	346	346	138	142	200	200	203	203	289	310	189	195	306	310	242	246	220	223	199	205	270	277	298	307
31BD7	2010-04-06	Escuelita	m	269	273	160	169	276	278	107	109	190	190	307	307	307	307	140	142	200	202	193	203	296	300	175	199	315	315	234	239	220	220	199	209	276	294	292	298
31BE8	2011-12-15	BapR	f	261	281	160	169	257	280	107	109	198	201	301	305	294	0	138	138	202	202	191	191	289	308	175	195	315	315	241	243	218	221	199	199	0	0	0	304
31C92	2009-04-03	270	m	261	269	160	169	267	271	109	109	214	214	295	307	294	294	136	138	200	200	205	205	289	296	197	199	315	315	242	246	218	223	199	209	276	286	307	317
31C93	2011-03-23	Escuelita	f	269	284	160	160	276	282	109	109	190	211	295	305	0	0	138	142	200	202	191	193	296	312	199	201	310	315	239	243	218	223	199	199	0	277	292	309
31CA1	2011-03-24	147	f	277	291	160	173	257	276	106	108	205	214	295	305	304	340	140	142	200	200	191	211	304	318	197	199	302	315	242	243	218	223	199	199	276	277	309	317
31E1C	2009-03-26	147	f	261	284	160	173	257	267	107	107	177	214	295	307	313	313	138	138	202	202	193	193	289	312	199	203	315	317	237	241	220	220	199	199	270	282	297	304
31ED5	2011-12-03	154	f	269	271	171	173	267	282	107	109	197	211	301	303	302	313	138	142	200	202	191	191	296	298	199	199	315	315	239	247	213	218	199	199	277	286	298	298
320C7	2010-04-02	154	f	261	277	160	173	267	267	107	109	197	207	295	295	307	307	136	140	200	205	191	191	289	304	195	199	315	315	241	243	221	221	199	199	277	282	298	307
320EF	2009-03-30	BapR	f	261	277	169	173	257	257	107	107	207	209	305	309	0	0	138	140	200	202	191	203	289	304	197	203	302	315	243	243	220	220	0	0	277	277	0	0
3228A	2011-12-05	154	f	261	291	173	173	257	276	107	107	196	197	280	309	346	346	138	142	200	202	191	193	289	318	197	201	306	310	237	241	220	223	199	199	276	276	309	310
32324	2011-12-15	BapR	f	271	271	160	170	267	284	109	109	207	214	295	295	294	307	140	140	200	202	191	203	298	298	197	197	315	315	241	243	221	221	199	199	277	277	306	317
323B5	2010-04-02	154	f	261	277	168	173	267	278	107	107	214	214	295	301	346	346	136	138	200	200	191	203	289	304	195	199	313	315	228	247	219	221	199	205	276	276	298	312
323CD	2011-03-23	Escuelita	f	257	257	160	169	257	278	107	109	197	209	295	295	313	313	142	142	200	205	0	0	285	295	199	199	310	315	241	247	223	223	199	199	276	294	304	312
32403	2011-03-22	164	f	243	243	182	182	265	271	100	100	192	192	268	303	298	298	143	145	198	198	193	193	270	270	189	197	0	0	214	217	223	223	198	198	266	266	296	296
3242E	2010-04-02	157	f	257	267	160	170	257	282	107	109	190	214	301	309	346	346	142	142	219	219	191	193	285	294	0	199	315	315	228	237	221	221	199	205	276	286	308	317
324E0	2011-12-15	BapR	f	277	277	160	170	271	284	107	107	211	214	307	307	304	304	142	142	202	219	191	203	295	304	197	199	302	315	239	241	223	223	199	205	276	282	307	324
324E4	2012-06-05	152	f	261	284	160	169	267	271	107	109	198	209	301	307	294	294	138	140	200	200	191	211	289	312	201	201	310	315	243	243	220	220	199	205	270	282	292	312
32508	2010-04-06	Escuelita	f	261	277	169	173	267	282	107	107	214	214	301	307	304	304	136	142	202	202	193	211	289	304	199	199	315	315	243	247	219	223	199	209	277	294	305	312
3252D	2011-03-22	164	f	0	0	182	184	263	265	100	100	184	192	305	307	313	313	143	145	198	198	195	197	270	270	186	195	0	0	214	217	223	223	198	198	0	266	296	296
32581	2010-04-06	Escuelita	f	261	261	160	169	257	276	107	109	214	214	295	307	304	304	138	142	200	200	193	211	289	295	187	199	310	310	241	243	221	224	199	199	277	277	298	306
325A4	2012-04-12	271	m	257	257	160	168	267	271	106	108	196	198	295	301	294	307	136	142	200	202	193	193	285	295	199	201	315	315	239	243	220	223	199	199	277	282	297	308
32714	2013-07-19	257	f	261	269	160	173	257	267	107	109	197	214	295	307	302	302	136	142	200	219	191	193	289	296	193	195	310	315	243	243	218	223	199	199	270	277	310	317
327BE	2009-03-30	BapR	f	284	284	169	173	267	280	107	107	190	198	295	301	300	300	138	140	200	219	191	203	289	312	195	199	302	315	233	240	218	220	199	199	0	277	307	317
32854	2012-07-12	152	m	261	261	160	168	267	267	107	109	204	207	295	301	304	304	142	142	200	202	203	203	289	289	175	197	315	315	247	247	219	219	205	205	277	277	304	317
32995	2011-03-22	164	f	243	243	178	182	263	265	101	101	184	192	303	303	311	313	143	145	198	200	193	193	268	270	197	204	286	286	215	218	223	223	198	198	266	269	296	296
32A21	2012-04-19	BapR	f	271	275	169	173	257	267	106	108	198	214	295	303	346	346	142	142	202	219	191	205	298	302	175	195	306	315	239	243	221	223	199	199	277	277	292	298
32B62	2012-04-19	BapR	f	269	284	168	170	271	278	109	109	197	197	295	307	294	294	140	140	200	200	191	199	296	312	199	203	296	315	239	241	218	220	199	199	276	277	292	298
32B97	2011-12-14	152	m	277	277	169	170	257	257	107	109	198	211	295	307	294	294	140	142	200	202	191	191	289	304	197	201	310	315	243	245	218	221	199	199	276	282	298	307
32C2B	2012-04-08	152	f	267	277	160	168	278	280	107	109	197	211	309	310	0	0	140	142	219	219	193	203	294	304	181	195	315	315	234	241	218	220	199	205	277	282	306	317
32CF7	2009-04-03	270	f	261	261	169	169	257	267	106	106	196	198	295	305	0	0	142	142	200	215	203	203	289	295	175	201	310	315	238	242	220	223	205	209	277	277	307	317
32CO2	2009-03-30	BapR	f	271	291	0	0	257	267	106	106	211	211	295	301	0	0	136	138	200	219	191	193	298	318	201	201	302	310	241	241	218	220	199	199	276	282	307	307
32COD	2010-03-29	BapR	f	261	275	156	173	257	257	107	109	207	211	307	309	304	307	140	142	202	202	191	191	289	302	197	201	310	315	241	243	221	224	199	199	276	282	306	317
32E7F	2011-03-22	164	f	0	0	182	182	263	284	100	100	184	184	268	303	309	313	145	147	198	198	193	195	270	270	206	208	286	286	214	217	223	223	198	198	266	269	296	296
34998	2013-04-11	BapR	f	273	284	169	173	257	257	107	109	204	204	295	307	294	294	138	142	200	200	191	205	300	312	195	201	296	315	243	243	219	221	199	205	276	277	292	298
37550	2013-07-12	BapR	f	277	277	169	173	267	280	107	109	211	214	301	307	304	346	142	0	200	202	191	203	0	296	175	197	315	315	226	239	220	0	199	205	276	294	292	306
378D9	2012-05-07	Escuelita	f	0	0	178	178	263	286	101	101	184	197	268	307	313	313	143	145	198	200	193	197	270	270	195	197	286	286	215	215	221	221	0	0	266	269	296	296
37F86	2009-03-26	147	m	275	277	160	173	257	276	106	108	198	207	295	301	346	346	138	140	202	205	193	193	302	304	197	199	315	315	0	238	218	220	199	205	282	286	292	317
38950	2012-06-05	152	f	291	291	167	173	257	280	107	107	190	197	295	310	346	346	136	138	200	200	191	203	295	318	195	197	315	315	243	243	223	223	199	205	270	286	306	307
3996A	2012-05-07	Escuelita	f	0	0	182	182	265	280	100	100	184	192	268	268	313	313	145	145	198	198	193	193	270	0	195	195	286	315	0	0	221	221	198	198	265	269	296	296
422D8	2012-05-07	Escuelita	f	0	0	184	184	265	265	101	103	182	184	268	305	311	313	143	143	198	198	197	197	268	270	195	197	286	286	215	218	221	221	198	198	265	266	296	296
44755	2012-04-08	152	f	269	269	160	168	267	267	106	108	198	205	301	307	304	304	142	142	205	219	203	211	296	296	201	201	296	315	237	247	218	220	199	205	276	277	304	307
454DC	2012-05-07	Escuelita	f	259	271	178	182	263	267	101	107	196	197	303	309	313	313	145	145	198	198	193	197	268	270	197	208	286	315	215	218	221	221	198	198	0	0	296	296
698CB	2012-07-15	154	m	291	291	168	169	257	280	107	109	190	207	307	309	294	294	136	136	200	202	191	199	289	318	199	201	310	315	0	243	223	223	205	205	270	286	306	317
6D2A1	2013-04-01	154	f	261	277	160	173	267	267	107	109	197	207	295	295	307	307	136	140	200	205	191	191	289	304	195	199	315	315	241	243	220	220	199	199	277	282	298	307
6D4C0	2012-07-19	BapR	f	271	277	171	171	267	278	109	109	196	207	307	309	304	304	140	142	200	202	191	191	298	304	181	193	310	315	241	243	218	220	199	209	276	282	291	291
6F48E	2013-07-22	451	f	269	269	168	173	257	267	107	109	197	207	295	301	294	346	138	140	200	202	191	203	289	296	197	203	310	315	234	239	219	221	199	205	282	294	0	308
6F664	2013-07-20	271	f	291	291	168	173	267	271	107	107	198	198	301	301	294	294	138	142	0	0	191	193	295	318	199	201	302	315	243	247	224	224	199	199	277	286	297	317
7014D	2013-07-26	267	f	271	271	160	160	271	271	107	107	207	207	295	301	340	346	138	142	202	219	191	203	289	298	195	199	315	315	243	245	218	223	199	205	282	282	306	309
722E7	2012-07-19	BapR	f	271	271	170	173	267	278	107	109	197	207	301	307	307	307	138	140	200	219	203	203	298	298	197	197	315	315	241	243	223	223	199	205	276	277	298	307
7323F	2012-07-20	165	m	267	275	160	169	267	280	109	109	197	197	295	295	294	294	142	142	205	207	191	193	294	302	197	199	315	315	241	243	218	220	199	209	276	286	307	307
73AF4	2012-07-19	BapR	f	261	277	169	173	267	282	107	107	214	214	301	307	304	304	136	142	202	219	193	211	289	304	197	199	315	315	243	247	218	221	199	209	277	294	305	312
73D92	2013-02-24	165	f	269	291	160	173	267	271	107	109	209	211	295	301	307	307	140	142	202	205	191	203	296	318	197	201	315	315	245	247	218	220	199	205	276	286	298	298
73F1E	2013-05-06	451	m	243	243	182	182	0	0	101	101	184	184	303	303	313	313	145	145	0	0	0	0	270	270	204	204	286	286	218	218	223	223	0	0	269	269	296	307
74474	2012-07-15	164	f	0	0	182	184	263	267	101	101	192	192	298	303	298	313	145	145	198	198	193	193	270	270	195	201	286	286	215	215	221	221	198	198	269	269	296	296
74EB5	2013-07-25	257	m	273	273	160	169	267	280	107	107	198	207	295	301	294	294	138	138	200	202	191	211	295	300	181	197	315	315	239	243	220	220	205	205	286	294	291	317
F3944	2013-07-13	150	f	261	284	169	170	267	271	107	109	198	209	295	301	0	0	142	142	200	205	191	203	289	312	199	199	302	315	241	243	220	220	199	209	277	282	298	317
7B647	2012-05-31	162	f	261	261	160	170	267	267	107	109	209	211	295	307	0	0	142	142	200	207	193	211	289	289	197	201	310	315	241	243	219	221	199	199	276	277	291	317
7C15E	2013-07-12	BapR	f	269	269	169	173	257	280	107	107	190	211	301	301	304	340	142	142	202	202	191	203	0	0	0	197	315	315	239	247	219	221	199	209	277	286	306	324
7C248	2013-02-27	272	m	261	284	169	169	257	276	107	109	204	209	305	309	307	307	138	140	202	219	191	191	289	312	181	199	302	310	241	247	218	220	199	199	276	276	308	308
7C31C	2013-03-16	267	f	261	269	160	171	257	267	107	109	207	214	307	309	294	294	136	136	202	205	191	203	289	296	199	199	315	315	247	0	223	223	199	199	276	294	304	324
7C3AF	2013-04-16	451	f	269	284	173	173	267	280	107	109	198	198	295	301	313	313	136	142	202	219	191	193	296	312	195	201	315	315	237	243	0	0	199	205	270	270	292	312
7C3F4	2013-04-18	152	f	261	261	173	173	267	280	109	117	190	209	301	307	313	313	136	142	205	219	203	203	289	289	199	199	315	315	247	247	219	224	199	199	277	294	304	307
7C43D	2013-04-16	451	m	269	277	169	169	0	265	109	109	198	203	295	307	302	313	140	142	200	200	203	211	298	304	195	197	315	315	239	243	221	224	205	209	277	294	298	317
7C472	2013-05-06	451	f	273	273	160	173	0	276	107	109	203	211	0	0	304	304	142	142	0	0	0	0	275	283	0	209	310	315	0	0	221	221	0	0	277	277	298	307
7C526	2013-02-27	272	f	269	273	169	169	257	280	107	107	190	198	295	297	294	294	138	142	200	202	191	207	296	300	199	201	306	315	228	239	223	223	0	0	270	276	309	317
7C64C	2013-03-16	267	f	269	277	167	173	257	267	107	109	198	214	292	295	309	309	142	142	200	219	205	205	296	304	199	201	315	315	241	243	220	223	199	199	277	277	307	317
7C6C6	2013-07-22	451	f	263	263	171	173	259	276	107	107	211	214	295	301	294	294	140	140	202	205	203	205	289	0	199	201	315	315	243	243	219	224	199	199	277	294	304	307
7C7E3	2013-03-16	267	f	291	291	173	173	259	267	106	106	197	197	309	309	346	346	138	140	202	219	205	211	289	318	195	199	306	315	234	241	218	220	199	199	276	277	291	292
7C7EC	2013-02-28	164	f	0	0	184	186	267	267	101	101	184	197	303	303	309	313	143	151	198	198	195	197	268	270	206	208	286	298	215	218	223	223	198	198	269	269	296	296
7C84D	2013-04-03	257	f	271	284	173	173	267	278	107	109	204	204	307	307	313	313	142	142	200	219	193	203	298	312	0	181	302	302	235	242	218	223	205	205	277	282	298	298
7C8E8	2013-07-12	BapR	f	275	275	160	168	267	267	107	107	192	209	295	307	304	304	142	142	202	219	191	211	289	302	199	201	310	310	239	243	218	218	199	205	282	282	306	308
7CAD3	2013-04-03	257	f	261	269	168	173	276	278	109	109	198	198	295	301	304	304	138	140	200	215	211	211	289	296	193	197	296	315	238	240	220	223	199	205	277	286	298	317
7CCF6	2012-06-05	152	f	261	261	173	173	271	276	107	107	190	198	301	309	294	294	140	142	200	202	191	205	289	289	189	201	315	315	239	243	220	220	199	199	277	286	310	317
7CE00	2013-03-28	Escuelita	f	261	269	170	179	257	280	107	109	205	211	295	301	0	313	142	142	200	219	193	203	289	296	199	201	302	0	239	241	220	223	199	205	276	277	312	324
7D088	2013-04-17	275	f	261	261	160	171	267	271	107	109	197	205	295	307	346	346	138	142	200	200	191	191	287	289	195	201	315	315	240	242	223	223	199	199	270	277	0	0
7D0BA	2013-04-03	257	f	261	261	170	173	257	271	107	109	197	205	295	295	304	304	138	140	200	217	191	203	289	295	175	199	315	315	243	247	220	223	199	205	277	294	0	307
7D103	2013-04-09	270	m	277	291	160	160	267	271	107	109	197	197	305	307	300	304	136	138	205	219	191	203	304	318	197	199	315	315	240	246	223	223	205	205	0	294	292	297
7D13D	2013-02-27	272	m	0	0	160	170	259	267	107	109	198	198	295	309	302	313	140	142	202	219	191	205	289	289	199	201	302	315	241	247	216	223	199	199	277	294	308	308
7D141	2013-03-16	267	f	271	271	168	173	0	267	109	109	198	198	280	301	294	294	140	142	200	205	191	203	298	298	183	201	296	315	243	243	220	223	199	199	276	282	291	293
7D247	2013-04-09	270	f	271	271	169	170	257	280	109	109	211	214	295	307	307	307	138	142	200	202	191	193	295	298	197	201	302	315	241	245	218	223	199	205	282	286	292	317
7D248	2013-03-16	267	m	267	277	167	170	257	267	107	109	213	214	292	295	307	309	142	142	200	219	191	205	294	304	175	201	306	315	241	247	220	220	199	199	270	277	306	317
7D3D7	2013-04-03	257	f	284	284	168	173	280	282	107	109	197	207	295	295	294	346	142	142	0	219	193	205	289	312	199	201	296	315	234	247	223	223	199	199	277	277	0	0
7D45D	2013-07-23	275	m	261	269	160	171	267	267	107	109	205	214	301	307	346	346	138	140	202	202	191	191	289	296	195	195	315	315	243	245	220	223	199	199	270	276	292	310
7D811	2013-02-24	165	f	264	293	167	173	267	280	107	109	197	211	295	301	302	302	138	142	200	219	191	193	291	320	175	197	315	315	228	243	221	221	199	199	277	277	307	312
7D860	2013-04-03	257	m	261	273	173	173	257	267	107	109	213	214	295	301	302	313	138	142	200	219	191	193	289	300	195	199	310	315	239	243	223	223	199	205	277	282	307	310
7DC8E	2013-04-03	257	f	277	291	169	171	276	280	107	109	205	207	295	307	304	348	138	142	200	200	191	211	304	318	199	201	310	310	240	242	220	220	199	199	277	294	309	317
7DEBA	2013-03-16	267	f	261	271	169	171	267	280	107	109	205	209	305	307	302	313	142	142	217	219	191	203	289	298	199	203	315	315	241	243	218	223	199	199	277	277	291	292
7DEED	2013-04-09	270	f	269	271	160	160	259	284	107	109	0	214	295	305	304	304	138	142	202	205	191	191	296	298	201	203	315	315	239	243	220	220	199	199	277	277	307	307
7E071	2013-07-12	BapR	f	277	277	160	160	267	276	107	109	207	211	280	307	302	313	138	142	200	202	201	211	289	304	186	195	310	315	245	247	220	220	199	205	277	282	309	312
7E0C7	2013-04-17	275	f	269	282	160	169	267	267	107	109	205	214	295	295	346	346	138	140	202	202	191	203	296	310	193	201	315	315	241	243	221	224	199	209	277	277	298	304
7E0CB	2013-03-16	267	f	273	277	160	169	276	280	107	109	205	214	301	305	302	302	142	142	200	219	191	191	300	304	199	201	315	315	247	0	218	223	199	205	276	277	292	317
7E328	2013-04-03	257	f	271	271	168	171	257	257	107	107	197	205	295	305	304	307	138	138	200	202	191	191	289	298	193	197	296	315	241	243	220	220	199	199	0	0	291	297
7E45F	2013-03-28	Escuelita	f	261	284	168	169	257	257	107	109	197	209	295	295	344	344	138	142	202	219	205	205	289	312	199	201	302	315	243	243	220	220	199	199	276	286	306	307
7E5E9	2013-03-16	267	f	271	277	169	173	257	267	107	109	190	209	295	307	346	346	136	138	219	219	191	191	298	304	181	201	315	315	242	243	218	223	199	199	282	294	306	308
7E5FE	2013-03-16	267	f	271	284	160	168	267	271	109	109	205	207	295	301	304	346	136	142	200	219	191	203	298	312	186	199	315	315	237	245	223	223	0	0	270	282	309	324
7E6E2	2013-04-09	270	f	284	284	171	173	257	278	107	109	198	205	295	298	294	294	142	142	0	0	191	193	295	312	197	206	302	306	243	247	218	220	199	199	276	277	0	0
7E871	2013-04-16	451	f	269	273	169	173	267	267	0	109	197	197	295	307	0	0	140	140	202	202	191	205	296	300	197	201	315	315	237	243	221	221	199	205	282	284	306	306
7EC51	2013-04-16	451	f	281	281	160	173	257	280	109	109	190	190	297	307	294	294	142	142	202	202	191	203	295	308	197	199	302	315	241	247	219	219	0	0	277	277	298	309
7EC67	2013-03-16	267	f	271	277	160	171	278	280	107	107	197	209	307	309	294	304	136	140	200	219	203	211	298	304	175	201	315	315	228	241	218	223	199	199	270	270	298	307
7EC6D	2013-03-16	267	f	277	277	160	160	276	280	109	109	190	214	305	305	304	304	140	142	200	200	191	191	304	304	199	201	315	315	243	247	218	223	199	205	276	282	298	317
7ECB7	2013-02-24	165	f	264	291	169	173	271	276	107	109	209	211	301	301	307	307	142	142	200	202	203	211	291	318	197	201	315	315	243	247	218	218	199	199	276	277	298	317
7EF36	2013-04-03	257	f	269	269	169	173	257	280	107	107	190	197	305	309	0	307	138	140	202	219	211	211	295	296	199	201	315	315	239	243	223	223	199	199	277	282	308	317
7EF3B	2013-07-26	267	f	269	269	168	173	257	280	107	109	198	207	295	301	313	313	138	142	200	200	205	211	295	296	195	201	315	315	243	243	218	223	199	205	276	277	317	324
7F130	2013-04-16	451	f	261	261	169	169	267	271	109	109	207	211	301	307	307	307	136	138	200	202	205	205	289	295	175	199	310	315	237	243	219	224	209	209	270	277	317	317
7F2E9	2013-04-03	257	f	284	284	160	169	267	278	107	109	196	197	295	301	313	313	138	142	202	219	191	203	295	312	193	201	315	315	240	244	218	223	199	199	276	286	292	324
7F364	2013-05-06	451	m	271	271	169	173	257	257	107	109	198	209	307	307	340	340	138	140	200	200	191	211	289	298	195	201	315	317	239	241	220	223	205	205	276	294	292	317
7F40C	2013-07-12	BapR	m	267	269	168	169	267	276	107	109	198	207	295	307	346	346	138	142	200	200	191	205	294	296	181	197	310	315	239	243	218	223	205	205	270	277	307	324
7F493	2013-04-11	BapR	f	261	271	160	173	267	276	107	107	207	214	295	309	313	313	138	142	200	219	203	203	289	298	193	199	315	317	239	243	223	223	205	205	277	288	307	307
7F578	2013-04-16	451	f	269	269	169	173	257	280	107	107	197	205	295	301	346	346	138	142	205	205	191	203	289	296	181	193	310	317	234	247	221	221	205	209	0	286	297	324
7F611	2013-07-12	BapR	f	269	271	169	173	257	276	107	109	209	209	295	309	307	307	138	138	200	219	203	203	296	298	181	201	315	317	237	247	219	221	199	209	0	277	298	298
7F9F4	2013-03-16	267	f	273	277	169	173	278	280	109	109	197	205	295	307	346	346	142	142	200	202	205	211	304	304	195	199	315	315	239	243	223	223	199	199	270	286	306	312
7FAD6	2013-04-16	451	f	271	284	173	173	257	267	107	109	198	198	301	307	294	294	142	142	202	202	193	203	298	312	181	193	302	306	243	243	223	223	199	205	276	277	298	307
83B1B	2013-02-27	272	f	289	289	169	169	276	280	107	109	198	198	295	301	346	346	140	142	200	207	191	0	295	316	199	201	315	315	241	243	220	220	199	199	276	286	292	304
83CFB	2013-05-06	451	m	0	0	178	178	267	267	101	101	0	0	268	303	311	313	145	149	198	198	0	0	270	270	204	204	286	286	215	218	220	223	0	0	269	269	296	296
83D08	2013-03-16	267	m	277	277	160	169	257	267	107	107	197	204	295	309	294	294	138	142	202	219	191	191	289	304	201	203	302	315	234	243	221	221	199	199	276	277	292	298
83E43	2013-05-06	451	f	269	269	169	173	267	267	107	109	207	207	295	301	304	304	138	142	202	202	203	205	289	296	175	181	302	315	237	247	219	221	199	205	284	294	298	317
83F59	2013-02-27	272	f	261	261	173	173	257	257	107	107	205	211	295	295	0	302	138	142	200	219	193	211	289	295	199	201	315	315	228	243	220	223	199	199	277	282	291	324
83F9D	2013-03-12	154	m	271	271	167	173	257	276	107	109	197	207	301	307	346	346	142	142	202	219	205	211	299	299	195	201	306	315	241	247	221	221	0	0	277	277	292	312
840D5	2013-04-11	BapR	m	261	284	169	173	257	267	107	111	198	198	295	301	294	294	138	142	202	219	205	211	289	312	199	201	315	315	243	243	221	221	199	199	282	282	291	307
84167	2013-07-12	BapR	m	261	261	169	170	267	276	107	109	198	207	280	295	340	340	138	140	202	202	193	211	289	289	186	197	310	315	239	243	220	220	199	205	277	282	306	307
841C5	2013-04-11	BapR	f	271	277	167	169	267	276	107	107	209	214	295	295	304	304	140	140	202	219	191	211	298	304	197	199	315	315	241	243	221	221	205	209	276	294	306	308
843C9	2013-04-11	BapR	f	269	271	169	173	257	276	107	109	209	209	295	309	307	307	138	138	200	219	203	203	296	298	181	201	315	317	237	247	221	221	199	209	0	277	298	298
843E9	2013-04-17	275	f	277	281	169	170	267	276	107	109	209	209	301	303	294	346	136	142	202	202	191	211	304	308	186	195	315	315	239	245	221	221	199	199	276	276	307	317
845EE	2013-05-06	451	f	281	281	169	169	257	257	107	107	198	207	295	301	340	340	138	140	202	210	193	211	289	308	195	195	315	315	239	239	219	221	199	205	276	277	306	317
847E7	2013-05-06	451	m	271	271	160	173	276	276	107	109	214	214	295	309	302	313	140	140	202	202	191	205	289	298	201	201	315	315	243	245	221	221	199	205	276	282	307	312
84913	2013-07-23	275	f	277	281	169	170	267	276	107	109	209	209	301	303	294	346	136	142	202	202	191	211	304	308	186	195	315	315	239	245	221	221	199	199	276	276	307	317
84A08	2013-07-13	150	m	261	277	160	0	0	0	107	109	198	205	295	301	294	304	140	142	200	0	191	203	289	304	199	201	302	315	239	241	220	0	199	0	277	282	0	0
84BA2	2013-04-16	451	f	275	277	169	173	257	267	107	107	196	198	301	301	0	313	142	142	200	200	193	203	302	302	175	175	315	315	239	245	219	219	199	199	286	286	292	317
84C03	2013-04-11	BapR	f	269	273	170	173	259	282	109	109	197	211	0	0	346	346	138	142	200	200	203	203	296	300	199	201	315	315	243	245	221	224	199	199	276	276	292	317
84C05	2013-04-11	BapR	f	269	269	160	167	257	257	107	107	198	201	0	310	313	313	136	140	219	219	191	193	289	296	195	201	315	315	243	247	221	221	199	209	276	277	306	307
84D2D	2013-07-12	BapR	f	275	277	169	173	267	276	107	107	214	214	303	307	346	346	142	142	200	219	191	205	302	304	175	175	306	315	243	243	221	221	199	209	277	286	292	317
84D32	2013-07-12	BapR	f	261	273	169	171	257	267	107	107	197	201	305	309	302	302	138	138	200	200	191	193	289	300	175	201	315	315	243	243	218	218	199	209	276	286	307	309
84D34	2013-07-12	BapR	f	269	273	170	173	280	282	109	109	211	214	303	307	304	346	138	142	200	200	203	205	296	300	199	201	315	315	226	243	220	223	199	199	276	294	292	306
84F92	2013-04-17	275	f	261	284	168	173	257	271	107	109	190	211	295	301	304	304	136	142	205	219	191	203	289	312	199	201	302	310	237	247	219	223	199	205	270	286	292	312
85019	2013-04-01	154	f	269	271	171	173	267	282	107	109	197	211	301	303	302	313	138	142	200	202	191	191	296	298	197	199	315	315	239	247	218	218	199	199	277	286	298	298
850E3	2013-04-16	451	f	261	277	160	160	257	276	107	109	196	197	295	305	294	304	138	140	219	219	203	205	289	304	195	199	315	315	239	239	219	223	199	199	277	277	317	317
851FD	2013-07-12	BapR	f	0	0	168	173	267	267	107	109	192	205	301	307	304	304	136	142	200	202	193	211	289	289	195	209	315	315	239	247	218	220	199	205	276	286	292	308
85262	2013-05-06	451	f	261	291	168	169	267	278	107	109	198	211	295	307	0	0	142	142	200	202	203	205	289	318	195	201	315	315	243	243	224	224	0	0	276	277	298	307
8538D	2013-07-12	BapR	m	261	261	160	173	257	267	107	109	211	211	307	307	304	304	142	142	202	205	193	203	289	289	201	201	310	315	234	247	218	218	199	205	277	282	306	310
85478	2013-04-11	BapR	m	267	267	160	173	267	282	107	109	197	211	301	307	302	313	138	142	219	219	191	191	289	294	199	209	315	315	237	239	221	221	199	205	277	277	308	310
85492	2013-02-27	272	f	267	269	147	169	276	278	107	109	196	211	297	305	302	302	138	140	200	225	203	209	294	296	193	200	296	321	234	243	220	223	199	199	276	281	309	309
85584	2013-02-24	165	f	267	273	168	173	278	280	107	109	196	198	297	305	346	346	140	140	205	205	201	203	294	300	199	201	296	315	234	239	220	223	205	205	276	286	307	317
85631	2013-03-28	Escuelita	m	0	0	182	182	263	271	101	101	184	184	268	307	311	313	143	143	198	198	193	193	270	270	197	204	286	286	214	217	221	221	198	198	265	266	296	296
856B0	2013-07-12	BapR	m	261	271	160	170	267	276	107	107	193	198	295	295	302	313	140	142	200	225	203	211	289	298	201	203	315	315	237	243	218	218	199	205	0	0	307	317
85734	2013-04-16	451	f	271	275	169	169	257	267	107	107	197	197	295	301	294	294	142	142	200	200	191	211	298	302	197	199	310	315	243	243	221	224	205	209	277	277	306	307
85997	2013-05-06	451	f	269	269	169	173	271	280	107	109	197	211	295	310	304	304	138	138	200	219	191	203	296	298	199	201	315	315	239	243	221	224	199	199	270	276	292	317
85A52	2013-02-27	272	f	271	271	160	171	0	263	107	107	196	214	295	309	0	0	140	142	200	202	191	191	0	295	181	201	302	302	237	239	220	223	199	199	270	276	297	317
85AFE	2013-02-21	150	m	261	275	167	173	276	278	107	109	211	213	301	309	294	340	140	140	202	207	193	203	289	302	181	199	315	315	241	243	221	221	199	205	276	276	312	317
85B6D	2013-04-03	257	m	271	271	160	173	257	280	107	109	197	207	301	307	313	340	138	138	200	205	191	203	295	298	175	195	315	315	234	247	218	223	199	205	270	277	298	306
85B7F	2013-04-11	BapR	f	257	273	169	173	267	280	107	107	197	209	295	310	304	304	138	142	202	219	205	211	285	300	197	201	315	315	237	241	221	224	199	209	270	277	298	324
85B89	2013-05-06	451	m	0	0	182	182	265	267	101	101	184	184	301	305	313	313	145	145	198	198	193	195	268	270	197	206	286	286	215	218	223	223	198	198	265	265	296	296
85CA5	2013-04-11	BapR	f	0	0	160	171	267	271	109	109	198	207	295	295	346	346	138	138	200	200	191	191	295	295	195	199	315	315	241	243	221	221	205	209	276	0	291	298
85EC3	2013-04-03	257	f	261	275	160	173	257	267	107	109	198	214	295	301	346	346	138	142	200	202	191	211	289	302	197	199	302	315	0	240	218	218	199	199	286	294	298	306
85FE2	2013-04-11	BapR	m	277	277	168	171	257	267	107	109	198	209	295	301	302	302	138	140	202	205	205	211	304	304	195	197	310	315	239	243	221	221	199	205	276	277	307	317
85FE7	2013-04-03	257	f	277	277	169	169	259	267	109	117	209	211	295	301	313	313	142	142	200	207	203	205	289	304	199	0	302	315	228	239	218	220	199	199	270	276	0	306
86052	2013-04-11	BapR	f	271	277	169	171	257	267	107	109	207	209	295	295	302	302	136	138	200	202	203	205	298	304	199	201	315	315	243	247	223	223	199	209	276	277	298	317
860EF	2013-07-12	BapR	f	269	269	160	160	257	257	107	109	197	211	295	301	304	346	142	142	202	205	191	191	289	296	193	201	310	315	239	241	218	218	199	205	277	282	308	317
8615A	2013-02-28	164	f	0	0	182	184	263	267	101	101	192	196	303	307	298	311	145	145	198	231	193	197	270	270	200	206	286	286	215	218	221	221	198	198	265	266	296	296
86186	2013-04-03	257	f	257	257	167	173	267	267	107	107	197	207	295	309	302	313	136	142	200	202	191	205	285	299	175	201	306	315	0	239	218	223	0	0	270	282	291	297
86218	2013-04-16	451	m	261	271	168	170	257	257	107	109	209	214	309	310	313	313	136	140	200	200	193	193	289	298	197	201	306	315	241	243	219	224	199	209	276	276	307	317
8629D	2013-02-23	162	m	271	271	182	182	263	271	101	101	184	192	301	303	298	313	143	143	198	198	195	195	270	270	0	204	286	286	215	218	223	223	198	198	0	269	296	296
86327	2013-03-16	267	f	277	277	168	169	257	267	107	109	205	211	295	295	0	311	136	142	200	207	193	205	304	304	197	201	306	315	239	243	218	220	199	199	277	277	292	324
8651E	2013-03-16	267	f	269	284	160	170	257	267	107	107	197	207	295	295	294	294	142	142	200	202	191	203	296	312	181	199	296	315	0	240	220	220	199	205	277	282	309	309
86555	2012-07-20	165	f	269	269	167	173	259	280	107	107	197	214	295	307	313	313	140	142	202	202	191	193	289	296	181	201	315	315	243	243	220	0	199	205	0	0	297	306
86629	2013-05-06	451	m	261	271	173	173	267	271	107	109	209	214	295	301	0	0	140	142	202	202	0	0	275	289	199	199	315	315	239	239	221	221	0	0	269	277	317	324
867C3	2013-04-11	BapR	f	267	271	169	173	267	267	107	109	190	204	295	301	294	304	138	142	200	219	203	205	294	298	199	199	306	315	239	247	224	224	199	209	0	282	298	310
8693A	2013-04-17	275	m	269	269	173	173	257	267	106	106	190	214	301	309	294	294	140	142	200	202	191	205	289	296	186	203	306	310	239	239	219	221	199	199	0	277	292	306
86B28	2013-04-16	451	f	271	273	160	160	257	276	107	111	190	196	301	310	346	346	138	140	200	205	203	207	298	300	197	201	310	315	234	243	219	219	199	199	270	276	292	303
86BA1	2013-03-16	267	f	261	261	160	168	267	271	107	107	207	209	307	307	0	0	136	142	200	202	191	205	289	295	181	199	315	315	239	247	218	223	0	0	282	294	304	308
86C8E	2013-04-16	451	f	261	269	160	168	278	280	109	109	190	197	301	307	0	0	140	140	200	207	191	191	289	296	195	203	296	315	237	241	219	221	199	205	270	277	292	304
86D0F	2013-05-06	451	m	0	0	182	182	265	267	101	101	184	197	301	305	313	313	145	145	198	200	195	197	270	270	200	208	286	286	215	215	223	223	198	198	265	269	296	296
86E68	2013-05-06	451	m	261	269	160	160	271	278	107	109	190	196	301	301	340	340	138	142	202	219	205	205	289	296	171	181	315	315	243	243	218	220	199	199	276	294	304	310
86E80	2013-03-12	154	f	271	271	170	173	267	267	0	0	198	198	295	295	294	294	138	140	200	202	191	191	298	298	199	201	315	315	241	247	218	218	199	199	276	276	309	310
86E87	2013-03-16	267	f	271	275	170	173	280	280	107	107	198	211	301	301	294	294	138	138	200	202	193	211	298	302	201	201	310	310	241	243	218	218	199	199	277	282	306	307
8703F	2013-04-09	270	f	271	271	160	171	271	276	109	109	198	209	301	309	313	313	138	138	202	202	191	193	298	298	181	195	302	315	239	243	220	223	205	209	277	286	317	317
8710D	2013-07-12	BapR	f	261	271	160	169	267	271	109	109	190	204	295	295	294	346	142	142	202	207	191	191	289	298	195	201	315	315	241	247	219	224	199	199	0	0	298	304
87163	2013-07-12	BapR	f	261	261	169	170	257	267	107	107	198	214	295	295	340	340	136	142	202	219	203	205	289	295	197	199	315	315	247	247	221	224	199	209	277	277	298	317
871DC	2013-05-06	451	f	261	261	160	160	257	267	109	109	205	211	295	307	302	302	138	140	200	200	205	211	289	289	197	201	302	315	239	241	220	223	199	199	276	294	298	307
8741A	2013-05-06	451	f	0	0	160	171	257	278	107	107	0	0	301	309	304	304	136	138	202	205	191	191	289	296	197	199	315	315	241	247	223	223	199	205	294	294	304	304
875EA	2013-04-11	BapR	f	269	269	160	173	259	282	107	109	197	211	301	301	346	346	140	140	200	205	203	211	289	296	201	201	315	315	243	243	221	224	199	199	270	277	307	307
8789A	2012-07-18	Escuelita	m	273	273	160	167	257	271	107	107	197	211	301	307	304	346	140	140	202	219	191	211	289	300	197	197	302	315	241	247	220	220	205	209	276	277	306	309
87C90	2012-05-07	Escuelita	f	0	0	178	182	263	265	102	102	192	192	268	301	313	313	143	147	198	198	193	197	270	270	197	206	286	286	215	218	221	221	198	198	269	269	296	296
87CC8	2013-04-18	152	f	261	277	168	168	267	276	107	107	197	204	295	305	304	304	142	142	200	200	203	203	289	304	197	201	315	315	243	247	221	224	205	205	277	294	304	317
87CE1	2012-07-19	BapR	m	271	277	160	170	257	267	109	109	207	207	295	301	304	307	136	140	200	225	191	203	298	304	197	201	310	315	235	242	216	221	199	205	277	286	308	317
87D31	2013-02-27	272	f	269	269	167	169	271	278	107	109	196	197	280	303	340	340	142	142	200	202	191	205	299	299	197	201	302	310	241	241	221	221	199	199	277	294	298	306
87D32	2013-04-03	257	f	277	277	167	169	257	267	107	109	211	214	295	301	302	313	136	140	200	200	193	203	289	304	195	201	315	315	235	238	218	218	209	209	277	294	307	308
87D5D	2012-07-12	152	f	261	261	171	173	257	0	107	109	198	198	295	301	346	346	142	142	200	205	191	203	289	312	183	195	296	315	247	247	220	220	199	199	0	0	304	312
87D88	2012-07-24	271	m	267	267	160	169	257	267	107	107	196	214	301	305	307	307	138	142	202	205	193	203	294	295	199	199	315	315	239	247	218	220	199	205	277	286	308	317
87DE7	2012-07-24	271	m	257	281	160	169	267	267	107	109	196	209	295	301	294	294	136	138	200	200	193	211	285	308	197	199	315	315	243	243	223	223	199	205	277	277	297	307
87E0E	2013-04-17	275	f	271	284	167	170	257	267	107	109	205	211	301	305	302	313	136	140	200	202	203	211	298	312	199	201	296	315	243	245	223	223	199	209	270	286	309	317
87E1B	2013-04-03	257	f	269	281	160	160	267	280	107	107	197	209	301	307	302	313	136	142	200	219	193	203	296	308	195	199	315	315	239	243	218	223	199	205	270	0	317	324
87E50	2012-07-19	BapR	f	277	284	160	168	257	257	107	109	197	207	301	310	294	307	140	142	200	200	191	211	304	312	201	201	310	315	237	243	218	223	205	205	276	286	308	317
87F89	2013-02-27	272	f	261	261	169	173	267	278	109	109	198	205	295	301	307	307	138	140	0	207	203	211	289	289	195	203	315	315	239	241	221	221	199	199	276	286	292	298
87FCB	2013-05-06	451	f	269	275	160	171	257	278	107	109	198	207	295	295	294	304	136	138	202	219	203	203	296	302	195	199	315	315	239	243	221	221	199	199	0	277	298	317
87FCD	2012-07-19	BapR	f	271	275	160	169	267	267	107	109	198	201	295	295	313	313	136	140	200	202	203	211	298	302	181	201	310	315	241	243	218	220	199	209	0	0	306	317
87FFF	2012-07-19	BapR	f	0	0	171	171	267	278	107	107	196	205	295	295	0	0	140	140	200	219	203	211	302	304	201	201	310	315	241	241	218	220	199	199	276	282	297	306
88001	2013-04-17	275	f	277	291	167	173	280	280	107	107	211	211	295	305	302	313	136	142	202	215	203	211	304	318	197	201	315	315	243	247	221	221	205	205	277	282	292	317
88013	2012-07-20	165	f	281	281	169	169	257	276	107	107	197	197	295	295	307	307	142	142	200	202	203	205	289	308	175	201	302	315	239	243	218	223	199	205	0	277	304	317
88016	2012-07-20	165	f	261	275	160	169	267	271	107	109	211	211	295	295	294	294	136	142	205	219	191	191	289	302	197	199	302	315	241	247	220	223	199	199	276	277	307	307
88017	2013-05-06	451	f	267	271	170	173	267	267	109	109	214	214	280	295	0	313	136	140	0	202	191	205	294	298	195	201	310	315	237	243	219	221	199	199	276	286	307	324
88067	2012-07-15	164	m	0	0	182	182	263	273	101	101	184	196	303	305	311	313	0	145	198	198	193	195	268	270	204	204	286	286	218	218	223	223	198	198	269	269	296	296
880C3	2013-07-12	BapR	f	275	275	156	170	257	276	107	109	207	214	280	307	304	304	140	140	200	202	191	193	289	302	189	197	310	310	239	241	220	220	199	199	0	0	312	317
880CC	2012-07-12	152	f	257	261	160	171	271	276	107	109	198	209	295	301	294	294	138	142	205	217	191	203	285	289	195	201	296	302	234	247	220	223	199	205	276	282	304	308
88110	2012-07-15	154	f	269	269	167	169	267	280	107	109	207	207	301	301	346	346	142	142	200	202	191	191	289	296	201	203	315	315	237	247	218	223	205	205	277	286	317	317
88112	2013-04-16	451	f	269	281	160	173	257	267	107	107	198	211	295	301	302	313	136	142	200	202	205	211	296	308	175	199	315	315	239	245	221	221	199	205	277	286	306	310
8816E	2012-07-18	Escuelita	f	0	0	178	182	267	271	101	101	184	192	268	268	313	313	143	145	198	200	195	197	271	271	200	204	286	286	218	218	223	223	198	198	265	266	296	296
88170	2013-03-16	267	f	291	291	173	173	276	280	0	0	204	214	297	307	294	294	138	142	200	202	205	211	295	318	197	201	302	315	0	241	220	223	205	205	277	286	298	298
881CF	2013-04-16	451	f	271	281	160	173	257	280	109	109	198	207	295	307	0	0	142	142	200	200	191	191	298	308	181	203	315	315	243	243	221	221	199	205	277	294	291	306
881EA	2012-07-20	165	f	264	277	169	170	267	280	107	109	197	207	295	301	304	304	138	142	200	200	193	211	291	304	197	201	310	315	237	243	220	223	199	209	276	286	307	308
88249	2013-03-16	267	f	284	284	160	171	259	278	107	117	190	203	295	301	302	302	142	142	200	200	191	205	312	312	197	197	315	315	239	247	220	220	199	205	286	286	293	317
88318	2012-07-20	165	f	0	0	170	173	257	280	107	109	207	211	301	307	346	346	138	140	210	219	191	211	289	289	195	199	315	315	239	239	219	219	199	199	276	276	306	324
88386	2012-07-11	162	m	0	0	182	182	263	271	100	100	182	184	301	303	311	313	143	143	198	198	195	195	268	268	204	204	286	286	217	218	221	221	198	198	266	269	296	296
88441	2012-07-15	164	f	0	0	182	182	265	269	101	101	184	184	268	303	311	313	143	145	198	219	193	197	268	270	200	204	286	286	215	215	223	223	198	198	266	266	296	296
884B2	2012-07-12	152	f	284	291	171	173	267	276	107	109	190	198	305	307	294	294	138	142	202	207	191	191	312	318	199	201	315	315	247	247	220	220	199	209	0	0	306	312
884BF	2012-07-19	BapR	f	267	271	170	173	276	282	107	109	198	198	295	303	340	340	138	142	202	202	193	203	294	298	175	197	315	315	243	243	218	223	199	199	0	0	293	324
884CC	2012-07-18	Escuelita	m	273	273	171	178	0	0	107	107	190	190	295	301	0	0	140	142	200	205	191	193	289	300	187	197	315	315	241	247	219	219	199	199	277	277	306	324
8851E	2012-07-12	152	m	269	269	160	173	257	282	107	109	198	207	280	301	346	346	140	142	200	202	191	191	299	299	183	209	308	315	239	243	220	220	199	205	270	276	292	312
88596	2012-06-05	152	f	261	291	167	170	257	271	107	107	207	207	280	301	307	346	138	142	202	219	203	203	289	318	195	197	310	315	241	243	223	223	199	205	277	294	304	308
88664	2013-02-23	162	m	0	0	178	182	263	278	101	101	192	196	268	303	298	311	143	151	198	198	195	195	270	270	204	208	286	286	215	218	0	0	198	198	0	0	296	296
8866F	2013-02-27	272	f	261	284	173	173	257	267	107	109	197	197	295	307	304	304	136	142	200	202	191	203	289	312	199	201	315	315	239	243	218	220	199	199	276	276	306	308
8874B	2012-07-19	BapR	m	261	271	169	170	267	284	107	107	196	214	295	295	294	304	136	138	200	225	203	211	289	298	197	201	315	315	237	239	216	223	199	205	277	277	306	317
88751	2013-02-27	272	m	261	281	168	169	267	271	107	109	197	209	303	303	304	346	138	142	200	205	193	211	289	308	175	199	0	315	243	243	218	221	199	205	277	282	306	307
88829	2013-04-17	275	f	261	261	171	173	278	280	107	109	204	209	295	301	346	346	138	142	200	202	191	205	289	289	181	195	315	315	241	241	219	221	199	199	277	286	306	306
888FB	2012-07-20	165	f	261	277	160	170	257	267	0	109	205	207	301	310	294	304	140	142	200	200	203	211	289	304	175	201	310	315	237	239	223	223	199	205	276	276	298	308
8890F	2012-07-24	271	f	284	284	168	173	271	280	107	109	198	207	301	301	294	346	136	142	202	202	193	203	295	312	195	199	315	315	239	241	220	220	199	199	277	277	307	308
88910	2012-07-24	271	m	257	257	160	168	267	271	107	109	196	198	295	301	294	307	136	142	200	202	193	193	285	295	199	201	315	315	239	243	220	223	199	199	0	0	0	0
8898D	2012-06-05	152	m	271	271	167	173	257	282	107	107	198	207	295	301	346	346	140	142	200	202	191	205	298	299	183	195	315	315	241	247	221	221	199	209	277	282	292	312
88A73	2012-07-19	BapR	m	267	273	167	173	267	278	107	107	190	211	295	307	307	307	140	142	200	202	191	205	294	300	199	201	315	315	228	243	218	218	199	205	277	277	298	306
88A82	2013-02-27	272	f	284	284	169	169	267	280	107	107	198	211	295	295	0	313	136	142	202	210	205	205	295	312	175	193	306	315	243	247	218	220	199	199	277	277	291	306
88A8E	2013-03-16	267	f	271	284	167	173	276	282	107	107	209	211	297	307	346	346	138	138	200	202	211	211	298	312	195	201	306	315	241	245	221	221	0	205	277	282	298	308
88A8F	2012-07-12	152	m	261	271	160	173	267	280	109	109	207	207	301	301	304	346	138	142	202	202	193	205	289	298	175	199	302	315	241	247	214	220	199	199	277	282	292	304
88A91	2012-07-20	165	f	261	267	167	167	257	267	107	109	198	211	295	295	302	313	140	142	207	219	193	203	288	294	195	199	315	315	237	241	218	223	0	0	276	276	292	308
88C83	2012-07-24	271	m	275	275	168	168	271	280	107	117	198	198	295	295	307	307	136	138	202	202	191	193	295	302	175	199	315	315	239	247	0	220	199	205	276	276	291	297
88C88	2012-07-18	Escuelita	f	273	273	169	170	276	280	107	109	190	197	295	301	0	313	138	142	200	202	191	211	289	300	175	197	310	315	241	247	220	223	199	205	0	294	312	324
88C93	2012-07-18	Escuelita	f	271	273	167	173	278	278	106	107	196	211	307	307	346	346	142	142	202	205	191	193	298	300	195	201	315	317	239	247	219	221	199	205	270	276	306	317
88C9C	2012-07-19	BapR	m	271	275	170	173	257	267	106	106	207	211	301	307	304	307	140	140	202	225	191	203	298	302	201	201	310	315	239	241	220	223	199	199	276	277	306	317
88D01	2012-07-19	BapR	m	261	263	170	173	267	276	107	107	213	214	295	301	340	340	136	140	202	219	203	205	289	291	197	201	296	315	234	237	213	218	199	199	277	294	305	307
88D1E	2012-07-20	165	f	284	293	167	169	257	267	107	107	198	198	295	301	294	294	138	140	200	219	191	211	312	320	175	195	310	315	228	234	221	221	199	0	277	282	312	317
88E9C	2012-06-05	152	f	261	261	160	171	267	276	107	109	204	207	301	301	340	346	142	142	0	202	203	205	289	289	181	203	315	315	247	247	218	218	199	199	277	294	307	309
88EA7	2012-07-18	Escuelita	f	0	0	182	182	263	267	100	100	184	184	268	309	313	313	143	145	198	198	193	195	270	270	195	200	286	286	215	215	221	221	198	198	266	269	296	296
88EAB	2013-04-11	BapR	f	291	291	167	173	267	280	107	109	197	207	295	295	294	346	138	138	200	225	191	191	289	318	191	197	315	315	241	243	223	223	199	199	270	282	291	307
88EB0	2013-02-27	272	f	269	269	160	168	257	280	107	107	197	207	295	295	304	304	136	140	200	202	191	193	296	296	181	203	315	315	237	241	221	224	199	205	276	282	304	306
88F15	2013-02-27	272	m	257	261	160	160	267	267	109	109	198	198	301	309	307	340	142	142	200	219	193	205	285	289	201	203	302	315	239	243	220	223	199	199	277	282	297	307
88F1B	2012-07-20	165	m	267	269	160	173	267	280	109	109	197	211	295	295	0	313	142	142	205	207	191	193	294	296	195	197	310	315	241	247	220	220	205	205	276	277	298	307
88F2F	2012-07-19	BapR	f	271	271	170	170	267	284	107	109	196	198	295	301	294	307	138	140	200	200	203	203	289	298	199	201	315	315	241	243	223	223	199	199	270	277	307	317
89028	2013-03-28	Escuelita	f	271	291	169	173	267	267	107	109	198	209	295	303	302	313	138	140	200	200	193	203	298	318	175	199	306	315	237	243	218	220	205	205	276	277	291	307
8902F	2012-07-19	BapR	f	271	271	169	170	267	276	107	107	193	211	295	295	302	313	136	142	200	225	191	211	298	298	199	201	302	315	241	247	218	220	199	199	0	277	305	307
890CB	2012-07-23	162	m	0	0	182	182	263	265	101	101	184	192	303	305	313	313	143	143	198	198	195	195	268	270	189	204	286	286	214	218	215	221	198	198	266	266	296	296
890CE	2013-05-06	451	m	269	271	160	169	257	278	109	109	203	203	307	307	0	0	140	140	0	0	0	0	296	296	0	199	315	315	237	239	221	221	199	199	277	294	0	317
89159	2012-07-15	164	m	0	0	182	184	263	265	101	101	182	184	268	303	313	313	143	145	198	198	195	195	268	268	204	204	286	286	218	218	221	221	198	198	266	266	296	296
891C9	2012-06-05	152	f	271	271	169	171	257	257	109	117	198	205	295	301	294	304	138	142	200	200	191	193	295	298	186	195	310	315	241	247	218	220	199	199	282	284	306	317
8935F	2013-03-16	267	f	261	284	173	173	271	276	107	107	198	205	295	301	302	313	136	140	202	207	203	203	289	312	197	201	302	315	241	247	218	223	199	199	270	277	304	306
89374	2013-03-16	267	f	261	261	168	173	267	278	108	0	197	197	295	307	294	307	138	138	215	219	203	211	289	289	199	201	315	315	242	246	223	223	199	199	276	294	298	304
89462	2012-07-20	165	f	267	284	168	173	257	276	109	109	211	211	301	309	302	313	138	142	202	207	191	193	294	312	197	199	310	310	243	243	220	223	205	205	277	282	291	307
89581	2013-04-11	BapR	f	275	277	169	173	267	271	107	109	190	197	295	301	302	313	136	142	200	202	191	191	302	304	195	201	310	315	234	241	218	220	199	199	276	282	298	317
8960D	2012-06-05	152	f	261	261	173	173	267	280	109	117	190	209	301	307	313	313	136	142	205	219	203	203	289	289	199	199	315	315	247	247	218	223	199	199	277	294	304	307
89716	2012-05-07	Escuelita	f	0	0	182	182	263	267	100	100	184	184	268	309	313	313	143	145	198	198	193	195	270	270	195	200	286	286	214	215	221	221	198	198	266	269	296	296
89785	2012-07-19	BapR	f	277	291	169	171	267	278	109	109	207	209	301	307	302	346	142	142	202	202	191	203	304	318	193	201	296	310	239	241	220	220	209	209	282	282	306	0
89819	2012-07-19	BapR	m	271	277	169	171	267	267	109	109	207	209	301	309	304	304	142	142	200	202	191	203	298	304	181	201	310	315	241	243	218	221	199	209	276	282	291	317
8989E	2012-07-19	BapR	f	261	271	160	160	257	267	107	109	207	211	295	301	304	304	140	142	202	207	191	205	289	298	199	201	310	315	234	243	218	218	199	205	277	286	306	308
898B0	2012-06-05	152	f	271	284	169	173	280	280	109	109	207	214	301	301	346	346	140	142	202	210	193	203	298	312	199	199	302	315	239	241	220	220	199	209	282	282	292	298
8992A	2012-07-20	165	m	267	293	167	169	267	276	106	108	197	197	301	301	294	294	138	140	207	219	191	193	294	320	195	197	310	315	228	241	218	220	199	209	282	286	312	317
89937	2012-07-20	165	m	255	271	169	173	271	280	107	109	198	205	295	301	340	340	140	142	200	202	191	203	283	298	199	201	306	310	239	243	220	220	199	209	0	0	296	296
89ACE	2012-07-18	Escuelita	f	273	284	168	173	257	276	109	109	207	209	295	295	294	294	140	142	0	0	191	205	300	300	197	197	310	315	243	247	221	221	199	205	276	277	307	307
89BE8	2013-04-01	154	f	261	271	170	173	267	276	107	109	190	204	295	309	340	340	136	138	200	202	191	201	289	298	199	201	315	315	237	243	218	218	0	0	277	286	308	317
89C58	2012-07-18	Escuelita	f	0	273	167	169	267	267	107	109	197	198	295	295	294	346	136	140	202	202	205	211	0	304	181	201	315	315	237	241	220	220	205	205	276	294	298	312
89C63	2013-03-16	267	f	271	277	160	160	267	271	107	109	197	197	295	307	307	307	142	142	202	219	203	211	298	304	199	201	315	315	239	247	218	223	199	199	276	282	307	307
89E94	2012-07-18	Escuelita	m	261	271	158	0	257	278	107	107	198	211	301	307	346	346	138	140	202	219	191	205	289	298	195	197	302	315	228	241	218	220	205	205	277	282	292	304
89F17	2012-06-05	152	f	261	291	173	173	267	280	107	109	198	207	295	307	0	0	140	142	217	219	191	205	289	318	195	199	315	317	237	241	219	221	199	205	270	277	306	312
8A021	2013-03-16	267	f	269	277	160	169	259	280	107	109	197	214	301	307	302	302	142	142	200	200	193	205	296	304	181	199	310	315	240	242	218	223	199	205	276	276	291	317
8A024	2013-03-12	154	f	269	271	160	167	267	271	109	109	211	211	295	301	346	346	142	142	202	202	191	193	296	298	181	203	315	315	243	247	218	221	205	205	277	277	298	317
8A038	2012-07-19	BapR	f	261	261	160	168	267	280	107	109	209	211	301	307	304	304	140	142	200	202	191	191	289	289	193	209	310	315	239	243	218	223	199	205	276	286	292	308
8A26D	2012-07-09	150	m	269	269	167	169	267	267	106	106	190	190	301	307	302	302	140	142	200	205	193	211	296	296	199	199	315	315	228	239	218	223	205	209	277	277	306	306
8A272	2013-04-17	275	f	273	273	173	173	257	280	107	109	198	214	295	307	302	302	138	140	205	207	191	203	295	300	195	195	315	315	239	241	219	219	199	199	270	286	306	306
8A275	2013-04-16	451	f	269	273	169	169	278	278	107	109	190	190	295	309	0	0	138	140	219	219	191	191	296	300	195	206	315	315	234	239	221	221	199	205	276	276	307	324
8A2E4	2013-03-16	267	f	261	261	160	169	276	278	107	107	198	211	301	305	294	307	136	142	200	202	191	203	289	289	181	201	315	315	239	243	218	220	205	205	276	294	317	317
8A368	2013-02-24	165	f	271	289	169	169	267	280	107	109	207	214	295	301	304	304	138	140	202	219	191	203	0	298	201	203	315	315	234	247	220	223	205	205	282	294	306	324
8A3FC	2012-07-18	Escuelita	f	243	243	182	182	263	265	101	101	184	184	307	307	298	313	143	143	198	231	195	201	270	270	195	206	286	286	215	218	221	221	198	198	266	269	296	296
8A510	2013-04-17	275	f	271	277	171	171	267	276	107	107	197	209	295	309	313	313	138	138	200	219	191	205	298	304	181	195	302	315	239	243	219	221	209	209	277	277	298	308
8A5AD	2013-08-03	164	m	261	277	173	173	276	282	107	109	197	197	303	309	294	294	136	138	200	200	191	205	289	304	199	201	315	315	239	243	218	220	199	199	276	286	310	317
8A5AF	2012-07-19	BapR	m	261	271	160	0	257	267	107	109	0	211	0	301	304	307	136	0	202	225	191	203	289	298	175	197	310	315	0	239	218	221	199	205	276	0	306	317
8A726	2012-07-19	BapR	m	271	277	169	173	267	276	107	107	190	214	295	307	304	340	136	138	200	225	203	205	298	304	199	201	315	315	237	239	218	220	199	209	277	286	305	307
8A737	2013-04-09	270	f	275	275	160	173	271	280	107	107	190	197	295	295	294	340	140	140	205	219	191	203	289	302	197	199	310	315	237	239	0	0	199	205	276	277	292	292
8A837	2012-07-18	Escuelita	m	0	0	160	169	0	0	107	117	190	190	295	307	307	307	138	140	200	219	203	203	296	318	175	199	315	315	239	241	219	221	199	199	0	294	298	312
8A8D1	2013-03-16	267	f	277	277	171	171	257	257	107	109	201	207	301	309	294	294	140	142	200	202	191	205	295	304	195	197	302	315	241	243	218	221	199	199	276	282	0	307
8A94E	2013-04-03	257	f	263	271	160	169	257	276	109	109	207	207	280	301	294	294	138	142	205	219	191	211	291	298	181	195	315	319	234	243	218	221	199	209	270	277	0	0
8A9C3	2012-07-18	Escuelita	f	271	271	160	173	257	267	106	106	211	214	295	307	340	340	140	142	202	225	193	205	298	298	197	199	315	315	228	243	218	220	199	205	276	277	292	308
8AA43	2012-07-20	165	f	284	293	167	169	257	267	107	107	197	197	295	301	294	294	138	140	200	219	191	211	312	320	175	195	310	315	228	234	221	221	199	209	277	282	312	317
8AAB9	2013-04-11	BapR	f	275	277	160	171	267	278	107	107	201	205	295	295	0	313	140	140	200	219	203	211	304	304	201	201	310	315	241	241	219	221	199	199	276	282	297	306
8AAC5	2012-06-05	152	m	261	261	160	168	267	276	107	107	204	204	301	305	304	340	142	142	200	205	203	203	289	310	181	201	315	315	228	247	218	220	199	205	277	294	304	307
8ADB7	2013-05-06	451	f	269	271	160	169	257	278	107	109	198	203	295	307	294	294	138	142	200	202	203	203	296	298	195	199	315	315	239	239	221	224	199	205	277	277	298	317
8AFA9	2012-07-18	Escuelita	f	243	243	182	182	263	267	101	101	184	184	307	307	298	313	143	145	200	231	195	195	270	270	195	204	286	286	218	218	221	221	198	198	269	269	296	296
8B10C	2012-07-18	Escuelita	f	261	273	160	169	271	278	0	0	197	211	301	307	307	346	138	140	202	205	191	203	289	300	201	203	310	315	228	243	0	0	205	209	276	276	292	298
8B110	2012-07-19	BapR	f	261	261	160	173	271	280	107	109	205	207	301	301	307	346	140	140	217	219	191	203	0	289	195	199	315	315	237	247	218	221	199	199	270	277	309	317
8B17A	2012-07-12	152	f	267	267	168	173	267	278	107	109	207	211	307	309	346	346	140	142	202	219	191	203	294	299	181	183	315	315	241	247	218	220	199	205	277	277	312	317
8B182	2012-07-19	BapR	f	267	267	160	168	257	267	107	109	209	211	295	309	302	313	136	138	205	219	191	193	294	295	189	201	315	315	243	243	220	223	199	205	276	277	307	307
8B251	2012-07-18	Escuelita	f	269	269	170	173	257	280	109	109	214	214	301	305	294	294	138	142	200	200	211	211	289	296	175	201	310	310	243	247	221	221	199	199	276	276	292	312
8B259	2013-07-12	BapR	f	257	271	160	169	267	276	107	109	209	214	295	309	304	346	138	140	202	202	191	205	285	298	197	201	315	315	245	247	221	221	199	209	270	0	298	307
8B25D	2013-04-17	275	f	261	261	160	170	257	271	107	107	197	214	295	301	294	304	136	140	202	217	191	203	289	289	175	199	315	315	247	247	219	221	199	205	270	294	306	317
8B2CA	2012-07-12	152	f	269	273	160	169	257	267	106	108	190	209	280	307	302	313	140	142	200	202	191	211	296	300	189	197	315	315	243	243	220	220	205	209	270	277	306	309
8B3ED	2012-07-19	BapR	m	271	271	169	170	267	267	109	109	198	207	295	295	307	340	136	140	200	202	203	211	289	298	199	201	315	315	239	243	220	223	199	205	277	277	306	317
8B4C4	2012-07-11	162	m	261	267	170	173	276	282	107	109	190	197	301	309	313	313	138	142	200	219	191	191	289	294	201	201	310	315	237	243	218	220	199	199	276	286	308	310
8B528	2012-07-15	164	f	0	0	182	184	261	273	101	101	184	184	305	305	298	311	143	145	198	198	195	195	270	270	189	204	286	286	218	218	223	223	198	198	269	269	296	296
8B578	2012-07-15	164	m	0	0	182	182	263	271	101	101	184	184	301	303	311	313	143	143	198	198	193	195	268	270	197	204	286	286	218	218	221	221	198	198	266	269	296	296
8B627	2012-07-15	154	f	261	271	170	173	267	276	107	109	190	204	295	309	340	340	136	138	200	202	191	201	289	298	199	201	315	315	237	243	218	218	199	205	286	286	308	317
8B7E9	2012-07-18	Escuelita	m	261	271	160	167	257	278	107	107	211	211	307	309	340	346	140	140	200	202	203	205	289	298	201	201	315	315	239	247	221	221	199	205	277	277	292	307
8B877	2013-03-16	267	m	261	277	167	168	267	267	107	107	204	209	295	303	294	294	140	142	200	200	205	211	289	304	181	201	315	315	242	243	218	220	199	205	277	277	306	324
8C293	2012-07-12	152	m	269	269	168	173	257	267	107	109	198	207	301	307	304	304	140	142	200	219	191	203	299	299	183	201	296	315	247	247	214	220	199	205	270	277	304	312
8C4A2	2013-07-26	267	f	269	284	168	173	276	276	109	109	190	209	295	295	294	294	142	142	202	202	191	191	296	312	187	197	310	315	241	247	218	220	199	205	276	277	307	324
8C71A	2012-07-09	150	m	261	271	170	171	267	271	107	109	198	209	295	301	294	294	138	142	202	205	191	191	289	298	199	201	302	302	234	241	218	220	199	209	276	282	0	309
8C9AC	2013-03-16	267	f	269	269	169	169	257	257	107	107	198	198	295	309	307	307	140	142	202	202	191	203	296	296	181	199	310	315	241	241	218	220	199	199	276	277	291	313
8CB4B	2012-07-18	Escuelita	m	271	271	160	169	257	276	107	109	211	214	295	307	307	307	140	142	202	219	191	211	295	298	197	199	310	315	241	247	218	223	199	205	277	277	298	306
8CC48	2012-07-18	Escuelita	f	271	271	160	167	257	278	107	107	196	211	0	307	0	0	138	142	0	0	191	205	298	298	201	201	315	317	247	247	221	221	205	205	270	276	306	317
8CFFD	2012-07-19	BapR	f	277	291	169	169	267	267	109	109	197	197	295	301	302	313	136	136	202	202	191	193	304	318	195	201	310	315	239	241	218	218	0	209	0	0	317	317
8D6C8	2012-07-15	164	m	0	0	0	182	263	265	101	101	184	184	268	303	313	313	143	145	198	198	193	193	268	268	200	204	286	286	215	218	221	221	198	198	266	269	296	296
8DC43	2012-07-19	BapR	f	263	271	160	173	267	271	106	106	198	214	295	301	302	313	138	140	200	202	191	203	291	298	197	203	296	315	234	243	213	218	199	205	277	294	304	307
8E099	2012-07-20	165	f	271	277	169	173	257	280	107	109	190	198	295	307	340	340	140	140	200	202	191	203	298	304	199	201	310	315	237	243	220	220	199	199	270	276	292	317
8E11F	2013-04-03	257	f	277	277	168	169	257	267	107	107	190	211	295	295	302	313	138	142	200	200	191	193	295	304	197	199	310	315	233	242	220	223	199	199	277	286	292	317
8E4D0	2013-04-17	275	f	261	261	169	173	257	267	107	109	211	214	295	309	346	346	136	142	200	202	191	203	289	289	199	201	302	315	237	247	223	223	199	209	277	282	307	307
8EB4C	2012-07-18	Escuelita	m	0	0	178	182	263	271	101	101	184	184	307	307	313	313	143	145	200	200	193	197	270	270	195	204	286	286	215	215	221	221	198	198	0	269	296	296
8F159	2012-07-19	BapR	m	271	281	160	169	257	267	107	109	201	211	305	307	294	304	138	140	202	202	191	191	298	308	175	201	315	315	233	240	213	218	199	205	286	294	304	310
8F273	2013-04-16	451	m	271	275	168	173	259	278	107	109	205	207	303	307	313	313	140	142	200	200	191	211	298	302	186	201	302	310	243	243	223	223	199	205	277	277	317	324
8F2D4	2012-07-15	164	f	0	0	182	184	265	265	101	103	184	192	305	307	313	313	143	145	198	200	195	197	268	270	189	208	286	286	215	215	221	221	198	0	266	277	296	296
8F32F	2013-07-12	BapR	f	257	273	169	173	267	280	107	107	197	209	295	310	304	304	138	142	202	219	205	211	300	300	197	201	315	315	228	247	221	224	199	205	270	277	298	324
948D4	2012-04-16	Escuelita	f	269	269	170	173	257	280	108	108	197	214	301	305	294	294	138	142	200	202	211	211	289	296	175	201	310	310	243	247	220	220	199	199	276	276	292	312
957E0	2012-04-16	Escuelita	m	0	0	178	182	265	271	101	101	184	184	307	307	313	313	145	145	198	198	193	197	270	270	197	197	286	286	215	215	221	221	198	198	266	266	296	296
95C15	2012-05-07	Escuelita	f	0	0	178	182	267	269	100	100	182	184	268	268	313	313	143	145	198	198	195	197	270	270	200	208	286	286	218	218	221	223	199	205	276	277	298	305
963D8	2012-04-16	Escuelita	f	269	269	169	171	276	282	107	107	207	211	303	307	304	304	142	142	202	202	203	211	289	296	195	195	302	315	239	241	220	220	199	199	276	277	298	298
978AB	2012-04-16	Escuelita	f	271	271	160	169	280	280	107	109	211	214	295	309	313	313	142	142	200	200	191	193	295	298	181	197	315	315	241	241	218	223	199	199	286	286	292	306
A4E9D	2011-03-20	154	f	269	281	169	173	267	278	106	108	190	190	295	301	346	346	136	142	200	202	191	211	296	308	195	195	315	315	238	242	219	219	199	205	276	276	307	317
A78A1	2013-08-07	Escuelita	m	261	261	160	173	280	280	107	109	214	214	303	307	302	302	138	140	200	202	191	205	289	289	201	201	317	317	226	239	0	0	199	199	277	294	306	324
A7A10	2013-08-07	Escuelita	m	275	275	160	169	257	276	107	109	207	211	295	295	304	304	138	142	202	202	191	193	295	302	197	199	315	315	243	243	219	221	199	199	276	294	298	306
A7A1B	2013-08-07	Escuelita	f	277	277	160	160	257	267	107	107	190	203	305	307	313	313	136	138	200	200	191	191	295	304	197	199	315	315	243	247	221	221	199	205	276	277	292	310
A808B	2013-08-02	164	f	0	0	182	182	265	271	101	103	184	184	268	268	298	311	143	143	198	198	193	197	268	270	195	204	286	286	215	215	221	221	198	198	266	266	296	296
A81B9	2013-07-12	BapR	f	273	277	171	173	257	276	107	109	197	214	307	309	302	313	138	138	200	200	191	201	300	304	189	201	315	315	242	243	218	220	199	199	286	286	309	317
A8FF3	2013-08-04	127	m	269	291	169	169	280	282	109	117	203	211	301	301	0	313	136	138	219	219	191	193	296	318	175	201	315	315	239	239	221	224	199	199	276	276	298	306
A9387	2013-07-22	451	m	261	277	160	169	257	257	107	109	197	197	305	307	294	294	140	140	200	200	203	203	289	304	197	199	315	315	239	243	221	221	0	0	0	0	0	0
A94F8	2013-08-03	164	m	271	271	169	179	276	280	109	109	197	205	295	301	304	304	140	142	200	202	191	193	289	298	199	201	310	315	243	243	220	223	199	209	276	276	298	312
A95A3	2013-08-02	164	f	275	275	182	182	265	273	100	102	184	192	301	301	298	313	145	151	198	198	193	195	270	270	189	197	286	286	215	215	221	221	198	198	269	269	296	296
A96FE	2013-12-01	275	f	0	0	160	168	257	267	109	109	0	0	305	305	302	302	136	142	200	205	193	205	295	295	195	201	315	315	241	247	224	224	199	205	276	277	292	307
A9B6C	2013-07-12	BapR	f	0	0	170	173	259	282	109	109	197	211	303	310	346	346	138	142	200	200	203	203	296	300	199	201	315	315	243	245	221	224	199	199	276	276	292	317
AA389	2013-08-04	127	f	271	271	160	168	278	280	107	109	211	211	301	307	313	313	140	140	200	219	191	203	295	298	175	199	302	315	239	241	219	221	199	205	276	276	298	307
AA72F	2013-07-13	150	f	275	277	173	173	267	278	107	109	198	211	295	301	294	340	140	142	200	207	193	203	302	304	181	199	0	315	239	243	220	220	199	199	0	0	298	312
AA7FC	2013-11-15	162	f	0	0	0	182	263	265	101	101	184	184	305	305	313	313	145	149	198	198	193	197	268	270	195	200	286	286	218	218	224	224	198	198	269	269	296	296
AA977	2013-08-02	164	f	0	0	182	184	263	265	101	103	184	192	303	307	313	313	145	151	198	198	195	197	268	270	204	208	286	286	214	215	221	221	198	198	269	269	296	296
AAC62	2013-07-23	275	f	277	291	173	173	267	280	107	107	211	214	295	309	300	300	140	142	202	215	191	211	304	318	197	203	310	315	239	243	220	220	199	205	277	282	292	317
AAF45	2013-08-02	164	f	0	0	184	184	263	271	101	101	184	192	303	303	302	313	143	145	198	198	193	195	268	270	200	210	286	286	217	0	221	221	198	198	269	269	296	296
AB0AB	2013-07-23	275	f	271	273	167	173	271	280	107	109	198	214	301	307	304	304	138	140	205	219	191	191	298	300	199	201	315	315	239	243	218	223	199	205	270	282	306	317
AB224	2013-12-01	275	f	0	275	168	173	267	0	107	109	211	214	301	301	0	313	136	140	202	219	191	191	304	312	195	201	310	315	237	245	0	0	199	205	276	286	309	312
AB2E2	2013-08-07	Escuelita	m	275	284	160	173	257	278	107	107	211	214	295	307	313	313	138	138	202	205	191	193	302	312	195	203	315	317	247	247	219	221	199	199	270	276	298	317
AB907	2012-04-16	Escuelita	f	271	271	169	173	257	267	107	109	198	198	295	301	346	346	138	138	200	202	191	193	298	298	195	197	315	315	239	247	221	221	205	205	276	276	298	309
ABA0B	2012-04-16	Escuelita	f	261	267	160	160	271	278	106	108	198	211	301	309	313	313	138	142	202	219	191	193	289	294	195	199	302	315	241	241	220	220	199	205	282	282	304	317
ABC66	2013-07-23	275	f	277	277	173	173	257	267	107	109	190	214	301	309	294	300	138	140	205	217	205	211	295	304	186	203	302	315	237	245	221	221	199	199	276	276	292	306
ABC67	2013-08-02	164	f	277	277	182	182	265	271	101	107	184	0	307	0	313	313	143	145	198	198	191	193	270	304	204	208	286	315	215	218	221	221	198	198	0	269	296	296
ABDFC	2012-04-16	Escuelita	f	269	269	167	169	257	267	107	107	197	211	295	305	307	307	140	142	200	207	191	191	295	296	175	195	310	315	243	243	220	220	199	199	277	288	292	317
ABF84	2013-03-16	267	f	261	261	168	170	267	276	106	108	198	198	295	309	307	307	140	142	200	219	191	211	289	289	199	201	310	315	242	243	218	223	199	205	276	277	310	317
AC37D	2013-08-04	127	m	261	277	160	169	278	278	109	109	211	214	295	307	346	346	142	142	0	0	191	211	289	304	199	201	306	315	241	243	220	220	199	199	277	286	298	308
AC3F1	2012-04-16	Escuelita	f	261	284	168	170	257	276	106	108	190	209	295	301	294	294	138	140	202	219	191	191	289	312	181	197	296	310	241	247	220	220	0	0	276	277	292	307
AC4D6	2013-07-12	BapR	f	271	277	160	169	257	267	107	107	192	209	295	307	302	340	136	140	200	202	193	203	298	304	201	209	315	315	234	247	218	221	205	209	276	286	308	317
AC59B	2013-07-22	451	f	269	271	0	170	271	278	109	109	214	214	295	295	307	307	140	140	202	202	191	211	296	298	199	206	315	315	237	239	220	223	199	199	276	276	307	317
AC7B5	2013-08-04	127	f	269	275	171	173	257	257	109	109	197	205	295	301	294	294	140	140	200	200	205	211	296	302	199	199	310	310	239	241	221	221	199	199	276	282	291	291
AC86B	2013-08-07	Escuelita	m	261	269	160	173	276	280	107	109	205	214	295	307	304	304	140	140	200	202	191	191	289	289	201	201	310	315	241	247	219	221	199	205	286	294	304	324
ACF76	2012-04-16	Escuelita	m	271	275	160	160	257	257	107	107	197	211	295	307	0	0	138	142	202	219	191	203	298	302	197	203	315	315	241	247	218	223	0	0	276	277	292	298
AD049	2013-07-22	451	f	271	275	167	170	267	280	107	109	197	205	295	295	307	307	140	142	200	202	191	191	298	302	175	201	302	317	239	239	218	223	199	199	0	276	298	317
AD3F4	2013-12-09	165	m	271	273	160	160	257	280	107	107	197	197	301	305	294	304	138	142	200	202	191	203	298	300	201	201	310	310	237	241	0	0	199	205	277	294	306	306
AD770	2013-11-19	451	m	271	281	160	169	257	257	107	109	198	203	295	307	313	313	136	140	200	200	203	211	298	308	197	199	315	315	243	245	221	224	205	205	286	294	310	317
AD921	2013-08-08	270	m	269	291	160	160	259	271	107	107	197	214	305	305	300	304	136	142	205	219	191	203	296	318	199	203	315	315	239	241	221	224	199	205	277	294	292	307
ADB3D	2013-11-23	152	f	261	281	160	168	271	271	107	107	198	203	301	305	346	346	136	138	202	219	205	211	289	308	197	199	315	315	228	243	221	224	199	205	277	277	306	324
ADC4F	2013-07-12	BapR	f	261	291	160	173	267	276	107	109	198	207	280	295	294	304	138	140	200	200	191	191	0	289	189	201	310	315	245	247	221	224	199	205	276	282	306	312
ADCC4	2013-07-12	BapR	m	271	271	160	173	267	276	107	107	211	214	295	295	340	340	136	136	200	225	191	211	298	298	197	201	310	315	237	241	219	221	199	199	277	282	307	317
B1BA4	2012-07-24	271	m	261	261	168	169	267	267	107	107	196	211	295	301	307	346	136	138	202	202	193	193	289	295	197	199	302	315	243	245	218	223	199	209	276	277	292	308
B3910	2012-07-15	164	m	0	0	182	184	263	263	101	101	192	192	298	303	298	311	145	145	198	198	193	193	270	270	189	201	286	286	215	218	223	223	198	198	266	269	296	296
B46AF	2012-07-15	154	f	277	277	173	173	257	267	107	107	190	211	295	295	346	346	140	142	205	219	191	205	304	304	195	199	302	302	239	247	218	220	199	199	276	276	307	308
B4A68	2012-07-15	154	m	261	261	173	173	267	278	107	109	190	214	295	295	302	313	136	136	200	200	191	191	289	289	197	201	315	315	228	237	218	220	199	199	0	0	0	0
B4DC3	2012-07-19	BapR	f	269	284	168	170	271	278	108	108	198	198	295	307	294	294	140	140	200	200	191	199	296	312	199	203	296	315	239	241	218	220	199	205	0	277	292	298
B4DC8	2012-07-20	165	f	271	291	167	173	267	280	107	107	209	211	301	305	304	304	136	138	215	219	191	203	298	318	195	201	315	315	241	243	219	219	199	205	277	286	292	298
B5056	2012-07-19	BapR	f	271	271	170	173	267	276	107	107	198	198	295	305	340	340	136	138	202	202	203	203	295	298	175	199	310	315	239	243	218	220	199	199	276	277	292	324
B5584	2012-07-19	BapR	m	261	261	167	173	267	276	107	109	207	214	295	301	340	340	140	142	202	219	211	211	289	289	197	200	315	315	234	237	218	218	199	199	277	277	292	305
B55CC	2012-07-15	154	m	261	271	168	173	257	267	107	109	197	197	301	309	304	304	140	142	202	219	191	205	289	298	181	203	315	315	237	239	220	220	199	205	276	277	306	307
B5613	2012-07-18	Escuelita	f	273	273	160	169	278	280	0	0	207	214	295	301	346	346	140	142	202	219	191	205	295	300	181	197	302	315	241	243	220	223	199	205	276	277	307	317
B5664	2012-06-05	152	f	257	0	160	173	257	276	107	107	197	197	295	309	346	346	138	140	200	219	191	193	285	294	199	201	315	315	243	247	220	220	199	205	277	286	307	310
B56C1	2012-05-07	Escuelita	f	0	0	182	182	263	263	100	100	184	184	268	297	313	313	143	143	198	200	193	197	268	270	197	206	286	304	215	218	221	221	198	198	265	269	296	296
B56C4	2012-07-19	BapR	f	261	271	170	173	267	276	107	109	207	209	295	303	304	304	136	138	200	219	203	211	289	298	181	201	315	315	243	243	223	223	199	205	277	294	304	317
B5AC3	2012-07-18	Escuelita	f	271	291	160	160	267	278	107	107	205	211	295	307	302	302	140	142	200	202	191	191	298	318	195	201	315	315	228	234	218	218	199	205	277	277	306	308
B5E23	2012-07-12	152	f	261	271	160	167	267	282	107	109	198	203	295	307	294	346	142	142	200	217	191	205	289	298	183	199	296	315	247	247	218	221	205	209	276	277	292	306
B5F93	2012-07-18	Escuelita	f	271	273	169	173	257	278	106	108	207	209	295	295	346	346	142	142	202	219	203	205	298	300	193	197	302	315	234	241	220	223	199	205	277	282	307	317
B608E	2012-06-05	152	f	261	277	168	168	267	276	107	107	197	204	295	305	304	304	142	142	200	200	203	203	289	304	197	201	315	315	243	247	220	223	205	205	277	294	304	317
B6192	2012-06-05	152	f	273	273	169	173	257	257	107	109	197	211	295	301	304	346	142	142	200	200	203	211	295	300	199	199	310	315	237	239	220	220	199	209	277	294	304	307
B6195	2012-07-19	BapR	f	261	273	173	177	267	280	107	107	181	214	295	295	346	346	138	142	205	225	203	205	289	300	201	0	302	315	243	247	218	220	199	205	277	282	298	305
B6212	2013-04-16	451	f	269	271	160	160	257	276	107	109	201	209	295	303	307	307	136	142	200	200	191	191	296	298	201	201	310	315	241	243	224	224	199	205	276	282	304	307
B66CA	2012-06-05	152	f	277	284	169	171	257	257	107	107	197	209	295	295	307	307	140	140	200	219	191	203	304	312	175	199	302	315	228	239	218	223	199	199	0	294	298	311
B67DA	2013-03-16	267	f	269	271	168	173	257	267	109	117	198	214	309	309	294	294	136	138	200	202	191	191	296	298	175	199	310	315	243	243	220	220	199	205	282	294	292	317
B6A7A	2012-07-18	Escuelita	m	0	0	182	182	263	271	101	101	184	184	307	309	313	313	143	143	198	200	193	197	270	270	195	197	286	286	215	218	221	221	198	198	0	269	0	0
B6B85	2012-07-20	165	f	264	291	167	173	267	280	107	109	197	211	295	301	304	304	136	138	200	215	193	203	291	318	195	197	315	315	0	241	219	0	205	205	286	286	298	317
B6B87	2012-07-12	152	m	261	284	160	171	257	267	107	109	207	209	295	301	307	307	138	140	202	219	191	205	289	312	175	199	315	315	239	243	218	220	199	205	276	277	309	311
B6E27	2012-07-12	152	f	271	284	160	173	257	257	107	109	198	207	301	307	346	346	136	142	200	200	191	191	298	312	183	201	315	315	241	247	218	220	199	205	0	276	312	317
B6EB1	2012-07-15	154	f	271	277	169	173	257	278	107	107	198	209	295	301	302	313	136	138	202	202	191	193	298	304	195	197	310	313	228	241	220	220	199	205	276	277	291	298
B715A	2012-07-18	Escuelita	m	273	284	160	160	257	267	106	106	211	211	295	307	302	313	136	142	202	202	191	211	300	312	197	197	310	315	243	247	218	218	199	205	276	277	306	308
B72EE	2013-03-16	267	f	271	275	171	173	267	267	109	109	205	205	295	305	294	302	142	142	200	219	191	211	298	302	193	195	315	315	243	243	223	223	199	209	277	286	291	308
B75B1	2013-04-09	270	f	271	271	171	173	267	278	107	109	204	209	301	303	302	313	138	142	200	202	203	205	289	0	195	201	315	315	239	241	218	218	0	205	0	0	298	298
B76CB	2012-07-12	152	f	271	271	173	173	257	267	107	107	198	211	295	301	346	346	138	142	202	202	191	205	298	299	195	197	315	315	241	241	218	221	199	199	276	277	312	317
B7754	2012-07-20	165	m	264	267	169	173	276	280	109	109	197	211	295	301	302	313	138	142	200	207	193	211	291	294	195	197	310	315	241	243	218	220	205	209	277	286	307	317
B7758	2012-07-15	164	f	0	0	182	182	267	267	101	101	184	184	268	303	311	313	143	145	198	198	193	195	268	270	197	206	304	304	218	218	221	221	198	198	0	0	296	296
B797E	2012-07-12	152	m	284	284	173	173	267	267	107	107	207	214	280	307	346	346	136	140	200	202	191	191	295	312	183	201	315	315	243	243	220	220	199	199	0	0	312	324
B7C2B	2013-05-06	451	f	0	0	169	169	271	271	107	107	197	197	295	295	348	348	140	140	0	0	203	203	0	0	199	199	315	315	243	245	221	224	205	205	286	286	292	298
B8053	2012-07-09	150	f	261	277	171	173	267	267	107	109	198	209	295	295	294	294	138	142	200	205	191	193	289	304	199	201	302	315	239	241	218	220	199	199	276	276	298	308
B80D8	2012-07-19	BapR	f	271	277	0	169	267	267	106	106	209	209	295	301	304	307	136	140	202	225	203	211	298	304	199	201	315	315	243	243	221	221	199	209	0	0	306	307
B8445	2013-04-17	275	m	269	269	160	173	0	0	109	109	198	198	301	301	346	346	136	140	0	0	211	211	296	296	195	203	310	315	239	245	221	221	199	199	282	282	292	292
B84BD	2012-07-19	BapR	m	269	269	167	169	257	257	107	109	198	214	292	305	302	302	140	142	202	219	191	191	295	296	199	201	310	315	234	239	218	223	0	209	277	282	298	307
B8534	2013-04-11	BapR	m	271	271	160	168	257	267	107	107	207	211	295	307	304	304	140	142	202	219	191	193	289	298	201	209	310	310	237	239	219	219	205	205	276	277	307	307
B85AD	2012-07-20	165	f	269	291	160	173	267	271	107	109	209	211	295	301	307	307	140	142	202	205	191	203	296	318	197	201	315	315	245	247	0	0	199	205	276	286	298	298
B8621	2012-07-20	165	f	277	284	168	173	257	257	107	109	211	211	309	309	313	313	138	142	200	202	191	191	304	312	197	199	310	310	239	243	218	223	205	205	277	282	291	306
B8996	2013-04-03	257	f	277	291	160	169	257	267	107	109	197	214	295	305	313	313	138	140	200	202	191	203	304	318	0	189	302	302	237	247	220	223	0	0	270	282	298	298
B8A00	2012-07-12	152	m	261	284	160	173	257	257	107	109	198	198	301	301	346	346	138	140	202	202	191	193	289	312	181	183	315	315	245	247	215	220	199	199	0	0	292	312
B8C9F	2012-07-12	152	m	271	271	167	173	257	276	107	109	197	207	301	307	346	346	142	142	202	219	205	211	298	299	195	201	306	315	241	247	221	221	205	209	277	277	292	312
B8E32	2012-07-18	Escuelita	f	275	275	178	182	263	273	101	101	184	184	268	301	311	313	143	143	198	198	193	193	270	270	195	197	286	288	215	218	221	221	198	198	265	269	296	296
C64E5	2012-04-16	Escuelita	f	267	291	158	173	257	267	107	109	190	204	307	307	0	0	138	138	200	202	203	203	294	318	199	201	315	315	239	247	220	220	0	0	270	277	298	310
D4DDA	2012-07-12	152	f	291	291	173	173	267	282	107	109	198	198	295	295	346	346	142	142	200	217	191	205	299	318	183	199	315	317	241	241	220	220	199	205	277	277	312	312
D6780	2012-05-31	162	f	271	277	160	173	267	278	107	107	198	214	280	301	340	340	136	138	202	205	191	203	298	304	186	201	310	315	237	241	218	221	205	205	276	276	0	0
D6CC9	2012-07-09	150	m	269	277	167	171	267	278	107	107	190	197	307	307	294	346	136	142	200	219	193	211	296	304	193	199	302	315	237	241	218	223	199	205	277	277	298	298
D7999	2012-06-05	152	f	261	261	160	171	276	282	109	109	203	207	301	310	346	346	138	142	202	202	205	211	289	289	175	203	315	315	243	247	218	220	199	205	277	277	309	317
D8391	2012-05-31	162	f	291	291	173	173	257	267	107	107	196	197	280	301	346	346	138	142	202	202	193	211	289	318	195	197	306	315	241	247	223	223	199	199	276	277	309	317
D83C6	2013-11-17	154	m	271	271	173	173	267	267	109	109	198	198	295	301	304	304	138	142	200	217	191	191	289	298	181	195	306	315	245	247	223	223	199	199	277	277	308	317
D841A	2013-11-15	162	f	0	0	178	182	263	267	101	103	184	196	309	313	298	311	145	151	198	231	195	195	268	270	204	208	286	286	215	218	223	223	198	198	269	269	296	296
D84AC	2012-05-31	162	f	269	271	169	169	267	280	107	107	197	211	295	309	307	307	136	140	0	219	191	191	296	298	199	213	315	315	239	241	218	218	205	205	270	276	291	291
D8560	2013-07-23	275	m	261	269	169	173	267	267	107	109	198	211	309	309	0	0	140	142	0	0	191	191	289	296	201	203	315	315	237	245	221	221	199	199	276	282	292	0
D8600	2013-08-08	270	f	267	291	160	169	257	267	107	109	197	0	295	307	304	304	138	142	219	219	203	203	294	318	195	199	315	315	247	247	0	0	205	209	276	276	297	307
D87EC	2013-07-23	275	f	269	271	171	173	267	267	107	107	197	198	295	301	300	300	138	140	202	219	191	205	296	298	181	195	302	310	239	243	218	220	199	205	277	277	0	317
D9107	2013-11-23	152	m	0	0	167	170	282	282	107	109	207	211	295	303	346	346	140	142	202	202	191	203	289	299	195	201	315	315	243	243	219	223	199	199	282	294	307	312
D922D	2013-07-25	257	m	261	267	160	168	259	276	109	109	196	214	295	297	300	346	136	142	0	0	203	211	289	294	197	200	310	315	243	247	218	221	205	205	282	282	307	317
D9238	2012-06-05	152	f	267	271	169	169	271	276	107	107	190	197	303	307	307	307	138	140	200	219	191	191	294	298	197	199	315	315	243	247	221	221	199	199	0	277	306	307
D951A	2013-07-23	275	f	0	0	173	173	257	280	107	109	190	197	301	301	294	307	140	142	200	217	203	205	289	295	186	197	302	306	237	239	218	220	199	199	0	0	306	306
D964F	2013-12-01	275	f	271	277	171	171	267	276	107	107	197	209	295	309	313	313	138	138	200	219	191	205	298	304	181	195	302	315	239	243	0	0	209	209	277	277	298	308
D9783	2013-07-12	BapR	f	0	0	170	171	257	0	107	109	193	214	295	301	340	340	140	142	200	219	191	211	298	312	175	197	315	315	241	241	220	220	199	209	277	277	317	317
D9784	2013-11-23	152	f	269	269	160	170	280	282	107	109	198	207	303	307	313	313	136	140	200	202	193	203	296	296	181	197	302	315	241	241	0	0	199	205	276	277	298	307
D9882	2013-11-14	165	f	291	291	160	173	276	280	107	107	211	211	295	295	313	313	140	140	200	215	191	211	295	318	199	213	315	315	243	243	219	219	199	199	276	277	298	324
D98E0	2013-07-12	BapR	m	261	277	160	173	267	267	109	109	198	207	295	295	304	304	138	140	205	225	191	203	289	304	199	201	302	310	239	243	221	221	199	205	0	286	298	308
D9AD3	2013-07-26	267	m	267	284	170	173	267	282	107	109	211	214	292	307	307	346	138	142	202	219	205	211	294	312	175	201	315	315	241	241	221	221	199	199	277	282	306	308
D9AFC	2012-05-31	162	f	261	277	160	170	257	267	107	109	207	209	295	303	294	294	140	142	202	205	191	203	289	304	195	197	315	315	243	245	220	221	199	205	276	277	307	307
D9C5D	2013-11-24	150	f	269	277	160	173	267	271	107	109	197	214	0	307	300	304	136	0	202	219	191	193	296	304	199	203	315	315	241	243	219	224	198	205	286	294	292	317
D9DA3	2013-08-08	270	f	275	275	160	173	276	280	109	109	190	211	295	301	302	313	138	142	215	219	191	211	270	0	195	0	315	315	234	243	219	224	199	205	270	276	306	309
DA05A	2013-07-12	BapR	f	269	271	169	173	259	267	107	109	209	211	295	301	304	346	140	140	200	219	203	203	296	298	197	201	315	315	243	243	223	223	199	209	270	0	306	307
DA09F	2013-07-23	275	f	261	269	171	173	257	267	107	107	190	209	295	309	0	0	138	142	202	225	191	191	289	296	175	201	302	315	239	247	220	221	199	209	282	282	304	317
DA14C	2013-12-01	275	m	269	277	160	167	267	280	107	107	211	214	301	305	300	300	138	142	202	202	191	203	296	304	197	203	310	315	245	247	220	220	198	198	265	269	296	296
DA1FC	2013-08-07	Escuelita	f	271	271	169	169	267	276	107	109	205	207	295	295	304	304	136	140	202	205	191	191	298	298	181	201	310	315	241	247	223	223	0	0	277	286	298	324
DA215	2012-05-31	162	f	0	281	168	169	267	278	109	109	207	211	295	309	294	304	138	142	0	0	203	211	289	308	175	195	315	315	239	243	220	223	199	205	276	282	312	317
DA26C	2012-06-05	152	f	261	261	160	169	267	280	107	107	205	209	295	309	302	313	138	142	202	205	191	203	289	289	195	203	302	315	239	243	218	220	199	209	276	282	306	307
DA2B0	2013-07-20	271	f	271	271	160	169	267	267	109	109	198	209	295	301	307	346	142	142	200	200	193	211	295	298	197	199	315	315	241	243	221	221	199	205	277	282	297	307
DA5CA	2013-08-08	270	m	277	277	160	173	267	267	109	109	197	209	301	307	304	304	136	142	200	205	191	205	289	304	197	201	315	315	241	247	219	224	199	205	276	286	292	297
DA5E0	2013-11-20	152	f	269	273	173	173	257	267	107	109	198	205	295	307	346	346	140	140	200	219	191	191	296	300	195	203	315	315	239	243	219	221	199	199	276	286	298	317
DA626	2013-07-20	271	m	257	284	168	168	267	271	109	109	196	197	295	301	294	294	142	142	0	0	193	205	0	312	195	201	315	315	239	241	221	221	199	205	277	282	292	308
DA6D6	2013-07-22	451	f	277	277	169	173	257	267	109	109	190	203	295	307	0	0	142	142	200	202	203	211	295	304	195	199	315	315	239	247	218	220	205	205	277	294	309	317
DA742	2013-08-04	127	f	267	277	173	173	276	276	107	107	211	214	305	309	0	313	140	142	202	205	191	205	294	304	189	201	310	315	241	247	219	223	199	205	270	277	298	298
DA83F	2013-11-15	162	m	0	0	182	182	265	271	101	101	184	192	268	305	311	313	145	145	198	198	193	197	270	270	189	195	286	286	215	218	223	223	198	198	269	269	296	296
DAA60	2013-07-12	BapR	f	277	277	168	169	257	257	107	107	198	198	0	310	313	313	138	142	202	202	203	203	295	304	195	199	315	315	234	247	221	224	205	209	277	277	298	317
DABCB	2013-08-02	164	f	0	0	178	182	271	278	101	101	192	196	268	303	311	313	145	151	198	198	195	197	270	270	186	208	286	286	215	218	221	221	198	198	269	269	296	296
DB149	2013-07-12	BapR	f	261	271	160	173	257	267	107	109	204	204	295	309	0	0	142	142	200	200	203	211	289	298	199	199	310	315	239	247	220	221	199	199	276	286	297	306
DB422	2013-07-23	275	f	275	277	168	173	267	267	107	109	205	205	295	303	0	0	142	142	200	219	211	211	302	304	193	201	315	315	243	243	221	224	199	199	277	277	291	306
DB5A2	2013-08-02	164	f	0	0	178	182	265	271	101	101	184	192	268	303	298	313	143	145	198	198	193	193	270	270	200	204	286	286	215	218	223	223	198	198	266	266	296	296
DB978	2013-08-02	164	f	0	0	178	182	263	265	101	101	192	192	268	301	313	313	143	151	198	229	195	195	268	270	200	210	286	286	218	224	221	221	198	198	266	269	296	296
DB997	2012-06-05	152	f	261	261	160	169	257	267	109	117	198	211	295	307	0	0	138	142	200	202	205	211	0	289	197	199	315	315	239	243	218	219	199	205	276	277	308	324
DB9E3	2013-07-26	267	m	261	277	160	168	267	276	107	109	190	204	295	305	0	0	140	142	200	200	191	211	289	304	199	201	315	315	243	247	218	218	199	199	277	282	298	306
DBA9E	2013-11-23	152	m	261	261	167	169	257	267	107	109	198	207	301	307	346	346	138	140	202	202	191	211	289	299	195	199	315	315	243	247	218	221	199	205	277	282	308	312
DBC4D	2013-07-12	BapR	m	271	275	168	171	267	278	107	107	192	205	295	307	302	313	140	140	200	202	191	211	298	302	201	209	310	315	234	241	219	219	199	205	276	282	306	310
DBCC0	2013-07-22	451	m	271	271	160	169	257	276	107	109	198	201	303	307	0	0	136	142	200	200	191	211	298	298	195	201	310	315	243	243	224	224	199	199	282	294	307	317
DC1FC	2013-08-08	270	m	291	291	160	160	271	276	107	109	197	211	295	305	300	300	136	142	219	219	191	211	295	318	195	197	315	315	234	247	224	224	205	205	270	294	297	306
DC266	2013-07-26	267	m	0	0	169	169	257	271	107	107	214	214	307	307	294	304	136	142	200	219	205	211	289	299	197	199	302	315	243	247	220	223	199	209	277	277	0	324
DC57F	2013-12-01	275	m	269	275	160	171	267	267	107	109	205	214	295	309	300	300	138	142	202	219	191	211	296	302	193	203	315	315	239	243	0	0	199	209	276	277	291	292
DC6F1	2013-07-22	451	m	277	277	169	173	257	267	107	109	198	203	295	309	302	313	140	142	200	200	193	211	304	304	175	195	315	315	239	245	218	220	199	209	286	294	317	317
DC861	2013-08-04	127	f	277	291	0	171	257	267	107	109	196	207	295	305	313	313	138	142	200	219	191	191	304	318	193	195	315	315	241	241	223	223	199	205	276	282	291	291
DC988	2013-07-20	271	f	269	269	168	168	257	267	107	109	198	198	295	301	307	307	136	142	200	202	191	193	289	295	197	199	315	315	239	245	218	220	199	205	277	294	297	304
DCC64	2013-11-27	270	m	273	277	160	179	267	284	109	109	211	214	295	301	304	304	142	142	202	205	191	205	300	304	187	199	315	315	226	241	218	220	199	199	277	277	292	298
DCD18	2013-07-23	275	f	269	269	169	170	257	267	107	107	198	211	295	295	304	304	138	142	202	219	193	193	295	296	193	201	296	315	228	247	218	220	199	199	270	0	306	307
DCD27	2012-06-05	152	f	261	291	160	173	0	280	107	109	203	207	301	307	294	294	140	142	200	217	205	211	289	318	197	199	296	315	241	247	218	218	199	205	270	276	306	317
DCFDF	2013-08-02	164	f	0	0	182	182	265	265	101	103	182	192	305	307	309	313	145	151	198	198	195	195	270	270	195	197	286	286	215	218	223	223	198	198	265	265	296	296
DD0D4	2013-08-07	Escuelita	f	275	291	160	168	257	282	107	107	211	214	280	307	302	302	138	142	200	202	191	191	302	318	197	203	315	315	239	241	218	223	199	205	276	277	292	308
DD390	2013-07-12	BapR	m	271	277	168	171	267	267	107	109	209	211	307	309	304	304	142	142	200	202	191	193	298	304	181	201	310	315	239	243	218	218	199	205	282	286	291	310
DD3F6	2013-08-08	270	m	269	291	160	173	267	271	107	109	197	214	301	307	304	346	136	138	200	219	193	203	296	318	199	203	315	315	239	241	0	0	205	205	276	286	297	304
DD49E	2013-07-26	267	m	269	269	173	173	0	0	107	117	207	214	301	309	294	294	138	140	202	202	191	203	299	299	175	199	310	310	243	247	220	220	199	199	277	294	292	317
DD4EC	2013-07-22	451	f	271	273	160	173	257	276	107	109	196	209	295	310	0	0	140	142	202	205	191	203	298	300	197	199	315	315	234	237	219	224	199	199	276	276	292	307
DD55A	2013-12-01	275	m	269	269	160	173	257	267	107	109	197	214	301	301	294	294	140	142	205	217	203	211	289	296	197	203	306	315	239	239	219	221	199	199	276	276	306	309
DD604	2013-07-20	271	f	261	261	167	168	267	271	107	109	197	197	295	301	294	340	136	142	202	219	193	205	289	295	199	201	315	315	241	243	221	224	199	209	0	282	0	308
DD751	2013-11-20	152	f	261	275	168	171	267	271	107	109	198	203	295	301	346	346	138	142	202	202	193	205	289	302	195	201	315	315	243	243	224	224	199	199	276	286	306	317
DDA34	2013-08-07	Escuelita	m	269	291	173	173	267	276	107	109	198	214	295	303	302	302	138	140	200	200	203	205	296	318	175	201	306	315	226	243	219	224	199	205	276	277	307	324
DDAD4	2013-11-20	152	f	271	273	154	170	267	276	109	109	205	205	301	310	294	307	140	142	205	213	191	205	298	300	186	0	296	315	234	241	223	223	199	199	277	286	291	301
DDC6E	2013-08-04	127	f	261	271	169	170	276	280	107	107	207	209	295	301	0	0	140	142	0	0	191	211	289	298	175	201	315	315	239	243	218	218	199	199	270	276	291	317
DDCC2	2013-08-02	164	f	0	0	178	182	267	267	101	103	184	192	268	303	298	311	143	145	200	231	193	195	270	270	194	208	286	286	215	224	223	223	198	198	265	0	296	296
DDDA1	2012-05-31	162	f	271	271	160	169	257	257	107	107	197	197	295	305	294	294	138	142	200	202	191	203	298	298	199	201	310	315	237	239	220	220	205	205	277	294	291	306
DDEE8	2013-08-08	165	m	267	277	168	169	257	259	107	109	198	211	301	307	302	313	140	142	219	219	191	203	294	304	199	201	315	315	243	243	221	221	205	209	277	277	306	308
DE068	2013-07-26	267	m	267	267	160	160	267	267	107	109	209	214	292	292	309	309	136	136	0	0	0	0	295	295	181	201	315	315	241	247	221	224	199	205	277	282	306	306
DE153	2012-05-31	162	f	0	271	0	0	257	267	0	107	0	0	0	0	311	313	136	142	200	200	193	203	270	0	181	197	302	315	218	243	221	221	0	0	0	0	0	0
DE16E	2012-07-12	152	m	261	261	160	173	278	282	107	107	198	198	295	307	346	346	140	140	202	202	191	191	289	299	175	195	315	315	239	247	219	219	199	205	277	277	292	312
DE2C5	2013-07-20	271	f	275	275	160	168	271	280	107	109	198	211	295	301	294	294	140	142	0	0	191	193	295	302	181	201	315	315	239	243	221	224	199	205	282	294	291	297
DE477	2013-11-23	152	f	275	275	160	173	257	259	107	107	203	205	295	303	313	313	138	142	202	219	205	205	289	302	199	203	315	315	239	241	220	220	199	199	277	282	307	313
DE7A7	2013-07-20	271	m	257	261	168	173	267	280	109	109	198	204	295	301	294	294	138	142	0	0	191	193	285	289	186	201	302	315	237	243	221	224	199	209	277	277	297	306
DE9AB	2013-07-23	275	m	269	284	160	168	267	271	107	107	190	214	301	301	300	304	140	142	202	202	203	211	296	312	195	201	302	315	245	247	219	221	199	205	0	276	292	312
DEA94	2013-08-07	Escuelita	m	261	271	160	170	267	276	107	109	193	198	295	295	302	302	138	142	202	225	191	205	289	298	201	201	315	315	226	241	219	221	199	199	277	294	307	324
DEAB3	2012-05-31	162	f	261	277	160	169	267	276	101	107	197	205	295	309	307	307	138	138	0	0	203	211	289	0	195	199	302	315	0	241	218	221	199	205	277	286	298	317
DEB7C	2013-08-07	Escuelita	m	271	277	182	184	271	271	101	101	184	184	307	309	311	313	143	145	198	198	193	193	270	270	197	204	310	310	215	218	223	223	198	198	266	269	296	296
DEEAF	2013-08-07	Escuelita	f	261	284	169	169	257	280	109	109	198	198	295	307	307	307	136	138	207	219	203	205	289	312	175	201	315	315	239	241	221	221	0	0	276	277	307	317
DEF04	2013-11-20	152	f	277	284	169	169	267	276	109	109	190	197	307	309	0	0	142	142	202	219	191	203	304	312	195	195	315	315	241	243	221	221	199	199	277	277	307	317
DEF57	2013-07-12	BapR	f	277	277	160	173	257	276	107	109	201	214	280	310	313	313	136	142	213	219	191	193	289	304	175	195	315	315	243	243	221	221	199	199	276	286	306	307
DEF6E	2012-05-31	162	f	261	284	168	170	257	267	107	107	198	209	295	301	307	307	140	142	219	219	203	211	289	312	197	201	315	315	243	245	223	223	205	205	277	277	312	317
DEFF5	2013-07-12	BapR	m	0	291	168	170	257	267	107	109	192	197	295	301	346	346	140	142	200	202	193	193	289	318	175	201	315	315	239	239	218	220	199	205	277	282	308	308
DF03F	2013-08-04	127	m	269	269	160	169	259	280	109	109	209	211	301	310	313	313	138	140	219	219	191	205	295	296	175	201	315	315	239	239	221	224	199	199	276	276	298	306
DF040	2013-07-26	267	m	277	284	168	173	267	276	107	107	205	209	295	303	294	294	136	142	0	207	203	205	304	312	181	201	315	315	241	243	218	223	199	199	0	0	304	324
E0CB0	2012-05-31	162	f	257	267	160	160	257	257	107	109	197	214	295	309	346	346	140	142	200	219	193	203	285	294	197	199	315	315	228	247	221	221	199	199	0	277	307	317
E726A	2009-03-26	147	f	267	284	173	173	257	280	108	108	204	211	295	301	346	346	136	138	200	200	191	193	294	312	195	201	306	315	240	242	218	223	199	199	277	282	307	312
E72F3	2012-06-05	152	f	271	291	160	173	267	267	107	109	205	211	295	309	340	340	138	142	200	202	191	191	298	318	181	197	302	315	239	241	218	223	0	0	0	0	0	0
E7332	2009-03-26	147	f	261	277	160	173	276	278	106	108	198	207	295	307	302	313	140	142	200	205	191	193	289	304	197	201	315	315	240	246	220	223	205	205	276	282	292	317
E7337	2011-12-05	154	m	277	277	160	169	257	280	109	109	198	207	301	305	304	304	138	142	200	202	191	203	289	304	175	197	315	315	243	243	0	0	199	205	276	277	292	306
E7398	2010-04-02	157	f	284	284	169	171	257	278	107	107	198	198	295	301	304	304	138	142	202	219	203	211	312	312	197	201	306	310	239	241	221	221	199	209	277	282	298	317
E7448	2011-12-05	154	f	269	269	160	169	259	280	107	109	198	211	301	310	302	313	140	142	200	219	191	205	296	298	197	201	302	315	239	243	218	220	199	205	276	276	298	317
E74F5	2012-06-05	152	f	261	277	160	173	267	278	107	107	198	207	307	310	0	0	140	142	200	202	191	191	289	304	175	201	315	315	239	239	218	220	0	0	277	277	0	0
E75C2	2009-03-30	BapR	f	0	0	169	169	0	0	106	106	196	196	295	307	340	340	136	138	219	225	193	203	289	312	0	197	310	315	242	246	218	221	199	205	277	277	305	317
E7637	2011-03-23	Escuelita	f	261	284	168	170	257	276	107	109	190	209	295	301	294	294	138	140	202	219	191	191	289	312	181	197	296	310	241	247	220	220	199	205	276	277	292	307
E76D6	2010-04-03	BapL	f	0	0	182	182	265	267	101	101	184	197	298	303	311	313	143	145	198	198	193	197	270	270	197	197	286	286	215	218	0	0	198	198	265	266	296	296
E773F	2009-04-03	270	f	267	269	160	173	276	278	107	107	190	211	295	307	346	346	138	138	200	219	191	191	294	296	195	209	315	315	235	238	220	220	199	205	294	294	298	298
E7798	2010-04-02	154	m	275	275	169	169	257	280	107	107	207	209	301	309	302	302	136	142	200	202	191	203	289	302	197	201	310	315	237	243	221	224	199	199	276	286	306	317
E779A	2012-04-16	Escuelita	f	261	291	160	168	257	257	106	0	197	203	295	307	307	307	140	140	200	202	191	211	289	318	181	197	302	315	241	245	223	223	205	205	276	286	298	312
E780D	2011-12-08	150	f	284	291	169	169	259	267	107	107	190	209	295	307	307	307	142	142	200	205	203	203	312	318	195	199	302	315	241	243	220	220	205	209	276	277	298	310
E7859	2012-04-16	Escuelita	m	261	275	160	173	267	278	106	106	198	214	295	295	294	304	136	142	202	219	203	211	289	302	199	199	315	315	243	243	221	221	199	199	276	294	298	312
E786B	2011-03-21	157	f	271	271	170	173	267	267	106	108	198	211	295	295	294	304	138	138	202	219	191	203	0	298	199	201	315	315	240	246	218	218	199	205	0	276	307	310
E7880	2012-04-16	Escuelita	m	261	269	160	167	276	280	107	107	190	211	295	301	300	346	140	142	200	202	203	205	289	296	175	201	315	315	239	243	220	220	199	205	276	277	292	298
E792C	2012-04-19	BapR	m	271	271	160	168	257	267	106	106	192	211	301	307	304	304	140	142	202	202	191	193	289	298	201	209	310	315	234	239	218	218	205	205	282	286	308	310
E7937	2012-04-19	BapR	f	271	271	170	173	267	276	106	106	198	198	295	305	340	340	136	138	202	202	203	203	295	298	175	199	310	315	239	243	218	220	199	199	276	277	292	324
E7980	2012-04-16	Escuelita	f	261	261	160	171	271	278	107	107	209	211	301	307	0	0	138	140	202	205	193	203	289	289	197	199	315	315	243	247	218	223	199	199	277	277	307	307
E79DF	2011-12-17	Escuelita	f	257	257	160	169	257	280	107	109	197	197	295	309	302	313	142	142	205	219	191	211	289	289	197	199	310	315	237	241	220	223	199	199	276	294	291	312
E7BE3	2011-12-14	152	m	284	284	160	173	276	280	107	109	204	214	301	305	304	346	140	142	200	202	203	203	312	312	199	201	315	315	228	241	220	220	199	199	282	294	292	307
E7C47	2012-05-07	Escuelita	f	0	0	178	182	271	278	100	106	184	192	268	303	311	313	143	145	198	198	193	195	270	270	200	204	286	286	215	218	223	223	198	198	265	269	296	296
E7C72	2011-12-01	271	m	261	261	160	160	257	280	107	109	196	211	301	309	313	313	136	142	200	202	193	211	289	289	181	201	315	315	243	247	218	220	199	199	277	282	297	312
E7CCE	2010-03-25	164	m	271	277	160	169	280	280	107	109	196	211	301	309	0	0	136	136	202	0	203	211	298	298	197	197	310	315	239	239	223	223	205	209	270	276	307	307
E7CEE	2012-05-07	Escuelita	m	0	0	182	182	267	271	101	107	184	198	268	307	313	340	143	145	198	200	193	197	270	0	197	204	286	310	215	218	221	221	199	199	277	282	307	317
E7D98	2010-03-24	164	f	277	0	173	173	257	280	107	107	198	207	301	309	307	307	138	138	202	202	191	205	304	314	181	199	315	315	243	245	224	224	199	199	270	277	298	324
E7E0D	2011-12-05	154	f	269	291	160	173	267	267	107	109	197	205	301	305	294	294	138	140	202	202	193	193	289	289	199	201	310	310	237	243	221	221	199	199	277	286	298	307
E7E13	2011-12-17	Escuelita	m	271	271	167	173	267	278	109	109	198	211	301	307	346	346	138	140	200	219	191	205	298	298	197	197	315	315	228	247	221	221	205	205	276	276	292	298
E7E3C	2009-03-30	BapR	f	269	273	169	173	276	280	106	108	196	196	280	307	300	300	138	142	205	213	191	201	296	300	181	199	310	310	243	243	220	220	0	0	276	282	307	310
E7EB3	2011-03-22	164	f	277	277	182	182	265	273	100	100	184	192	303	303	311	313	143	143	198	198	193	193	270	270	0	0	286	286	214	217	223	223	198	198	266	268	296	296
E7EC7	2011-12-09	154	f	269	271	173	173	267	278	107	109	207	207	301	307	294	307	136	140	202	202	191	203	296	298	195	197	310	315	239	241	223	223	199	205	276	286	298	308
E7EFF	2010-04-06	Escuelita	f	261	261	173	173	257	259	109	109	197	197	0	303	304	304	140	140	200	205	205	211	289	289	175	201	315	315	239	243	219	221	199	199	276	277	292	303
E7F23	2011-03-23	Escuelita	f	263	263	160	173	267	276	107	109	209	211	295	309	304	346	138	142	200	202	191	205	291	295	197	0	315	315	243	247	218	223	199	199	270	282	292	307
E7F67	2011-03-23	Escuelita	f	275	277	169	169	267	276	107	109	198	198	295	297	296	313	136	138	200	202	191	205	302	304	181	203	310	315	234	243	220	220	209	209	277	294	307	307
E8013	2011-12-15	BapR	f	261	269	160	173	257	280	109	109	197	198	295	301	346	346	138	142	202	205	191	211	289	296	193	197	315	315	241	241	218	220	199	199	270	277	307	317
E8035	2009-04-03	270	m	261	293	168	171	267	271	108	108	214	214	295	301	302	302	138	138	200	202	193	211	289	320	181	201	315	315	238	244	215	221	199	205	277	277	306	309
E80CE	2011-03-20	154	f	271	271	170	173	267	267	107	107	198	198	295	295	294	294	138	140	200	202	191	191	298	298	199	201	315	315	241	247	218	218	199	205	270	276	309	310
E80ED	2010-04-06	Escuelita	f	267	267	170	173	257	267	107	109	203	207	295	301	294	294	138	142	200	202	191	193	289	294	181	199	315	315	241	247	219	221	199	205	270	277	298	324
E815A	2011-03-25	271	f	261	261	160	169	276	280	106	106	211	211	295	301	346	346	140	142	200	202	203	211	289	295	199	201	310	315	235	246	218	220	199	199	270	277	291	297
E81AD	2011-12-15	BapR	f	261	277	160	168	267	278	107	109	198	211	301	307	302	313	138	140	200	202	203	211	289	304	175	195	310	315	239	247	218	220	199	199	277	286	298	309
E824F	2012-05-07	Escuelita	f	243	243	182	182	263	265	101	101	184	184	307	307	298	313	143	143	198	231	195	201	270	270	195	206	286	286	218	0	221	221	198	205	266	269	296	296
E828E	2011-03-20	154	f	269	275	160	173	267	276	107	109	204	211	301	301	304	304	142	142	202	205	205	205	296	302	181	199	315	315	242	246	218	220	199	199	277	286	317	324
E82D1	2010-04-06	Escuelita	f	0	0	158	169	267	267	109	109	196	198	295	301	304	304	136	138	0	0	201	211	300	312	195	195	310	310	237	237	221	224	199	205	277	277	0	0
E82FD	2012-04-12	271	f	275	281	168	168	280	280	109	117	197	211	295	301	302	313	138	140	200	202	191	191	302	308	175	181	315	315	243	247	220	220	205	205	276	294	291	298
E8315	2011-12-05	154	f	261	271	160	160	257	257	107	109	207	211	295	309	307	307	136	138	200	202	191	191	289	298	199	201	315	315	228	237	218	223	199	199	277	277	306	308
E8333	2011-12-08	150	f	269	269	0	0	257	257	107	107	0	0	295	307	307	307	136	142	0	0	193	203	296	318	195	199	315	315	241	241	219	221	0	0	277	277	306	306
E836A	2010-04-02	157	f	275	275	173	173	276	282	107	109	198	198	295	303	313	313	138	140	200	202	191	191	295	302	199	201	315	315	243	247	218	220	199	205	277	277	292	312
E83DC	2011-12-15	BapR	f	273	273	160	160	257	278	107	109	205	214	301	307	313	313	138	138	202	202	191	205	289	300	197	197	296	306	241	241	218	220	199	205	270	288	292	317
E83EE	2011-12-09	154	f	261	271	169	169	257	267	107	109	198	211	301	303	0	313	138	140	200	202	193	203	289	298	181	195	310	315	241	247	221	221	199	205	277	282	291	298
E83FB	2011-12-15	BapR	f	271	284	171	173	257	267	107	109	193	211	295	301	340	340	140	142	200	219	191	211	298	312	175	201	310	315	237	247	218	223	199	209	277	277	307	317
E8421	2011-03-24	147	f	0	0	160	169	257	267	107	109	209	209	305	309	302	313	138	142	200	207	191	191	289	295	201	201	310	315	243	247	223	223	199	205	277	282	292	306
E8472	2009-03-30	BapR	f	0	0	182	184	267	271	100	102	184	196	301	307	313	313	147	149	198	198	193	195	268	268	195	204	286	286	214	217	221	221	198	198	0	0	296	296
E8501	2011-12-17	Escuelita	m	271	271	167	169	257	271	106	106	197	211	301	307	302	302	138	142	205	219	191	203	298	298	181	197	306	315	239	247	221	221	205	205	276	294	292	298
E8505	2012-05-07	Escuelita	m	269	0	169	182	0	0	101	107	0	190	268	307	313	313	142	0	200	219	193	193	270	0	0	175	0	315	218	234	221	221	199	199	0	276	296	0
E850A	2011-12-08	150	f	271	271	160	160	267	271	107	107	207	214	295	307	346	346	140	142	200	200	193	203	295	298	199	213	315	315	239	243	220	223	199	205	276	277	304	309
E850C	2009-04-03	270	f	271	271	160	168	267	280	108	108	198	207	295	301	0	0	138	140	202	210	203	211	299	299	181	199	296	315	239	243	220	220	205	205	282	282	298	309
E854E	2010-04-02	154	f	0	0	168	169	267	267	107	109	207	207	295	309	294	294	136	138	205	205	193	203	287	289	175	199	315	315	243	247	219	221	199	205	276	0	292	317
E8596	2010-04-06	Escuelita	f	269	275	169	173	278	280	107	107	207	211	295	301	0	0	142	142	200	202	191	191	296	302	193	197	315	315	239	241	219	219	199	205	276	294	307	309
E85D4	2012-07-12	152	f	282	282	160	173	276	280	107	109	204	207	301	301	304	346	138	140	200	202	203	211	289	310	201	203	315	315	228	247	219	219	199	205	277	294	307	317
E8658	2010-04-06	Escuelita	f	271	271	168	173	257	257	107	109	196	198	280	295	0	0	136	142	205	219	191	205	295	298	193	195	306	315	239	247	221	221	199	205	277	282	308	308
E8688	2012-04-16	Escuelita	f	271	271	169	173	257	280	106	106	207	209	295	301	294	294	142	142	200	202	191	191	289	298	181	181	296	296	241	245	218	218	199	199	277	277	308	324
E86AB	2012-05-07	Escuelita	m	0	0	168	182	257	267	101	107	0	0	268	0	313	0	142	0	0	0	0	0	270	289	0	197	286	315	218	0	221	221	199	199	276	294	291	312
E86DB	2011-03-25	271	f	257	257	168	179	257	267	107	107	197	214	295	305	0	0	136	142	200	202	191	203	289	289	197	203	315	315	243	245	218	218	199	205	286	294	304	317
E877A	2011-03-25	271	m	0	0	160	168	267	267	107	109	0	0	303	309	304	304	138	142	200	219	203	205	289	295	175	201	315	315	239	241	218	220	199	199	270	282	306	307
E87E1	2010-04-06	Escuelita	f	261	275	167	173	267	267	107	109	190	198	295	307	304	304	138	140	202	202	191	211	289	302	199	201	302	315	239	247	221	221	205	205	276	277	298	307
E8802	2010-04-02	157	f	271	275	173	173	267	282	107	107	198	209	295	303	304	304	138	140	200	202	191	191	298	302	181	201	315	315	243	247	219	221	199	205	276	277	307	312
E884E	2012-04-19	BapR	f	263	271	160	173	267	271	106	106	198	214	295	301	302	313	138	140	200	202	191	203	291	298	197	203	296	315	234	243	218	218	199	205	277	294	304	307
E886A	2010-04-02	154	f	261	261	169	173	257	267	107	117	205	207	307	307	304	304	142	142	202	202	191	205	289	289	175	201	315	315	241	241	218	223	199	199	276	294	306	317
E88B5	2011-03-23	Escuelita	f	269	281	169	173	267	276	109	109	190	190	295	301	304	304	136	140	202	219	191	211	296	308	195	197	315	315	239	243	220	220	199	199	276	277	307	317
E88CD	2012-04-08	152	f	261	261	160	160	257	267	107	109	198	198	295	301	346	346	138	142	202	202	193	205	289	295	181	199	315	315	245	245	221	224	199	199	270	282	292	297
E892A	2011-03-25	271	f	277	277	167	170	257	280	107	107	205	209	295	301	340	340	138	140	202	202	191	203	295	304	181	201	315	315	239	241	223	223	0	205	286	286	298	317
E897E	2010-04-03	BapL	m	0	0	182	182	263	271	101	101	192	192	268	303	298	311	143	145	198	198	193	193	270	270	189	195	286	286	218	218	223	223	198	198	266	268	296	296
E89D1	2010-03-29	BapR	f	261	269	169	173	276	282	107	107	193	193	295	307	0	0	138	142	219	219	193	205	289	296	199	201	315	315	237	247	219	219	199	205	277	282	305	313
E8A45	2011-03-24	147	m	261	261	160	160	257	276	107	109	209	214	0	295	346	346	136	138	200	202	193	211	289	289	199	199	306	317	237	243	218	220	199	199	277	282	304	317
E8A89	2010-03-30	271	f	261	261	160	167	267	271	109	109	198	198	295	309	338	338	142	142	219	219	203	205	289	289	201	203	302	315	239	241	221	224	199	209	0	282	307	307
E8ABB	2010-04-03	BapL	f	271	271	160	170	257	267	107	109	198	211	295	295	302	302	138	140	219	219	191	191	296	298	0	181	315	315	241	241	220	220	199	199	270	270	0	309
E8ACD	2010-04-06	Escuelita	f	261	271	169	169	271	280	106	106	197	205	301	301	307	307	138	142	205	219	203	203	289	298	181	203	306	310	239	243	221	221	199	209	276	294	298	307
E8AD8	2011-12-08	150	f	269	269	169	169	257	267	107	107	190	205	295	301	294	294	136	142	200	205	193	203	296	296	199	201	315	315	228	239	220	223	205	209	277	277	306	307
E8B2D	2011-12-14	152	m	271	277	170	173	276	280	107	107	207	209	303	305	302	302	138	142	202	202	191	191	298	304	186	193	315	315	234	243	218	221	199	199	0	282	307	310
E8B50	2011-03-25	271	f	261	261	160	169	267	278	106	108	205	211	295	307	346	346	138	138	202	219	193	211	289	289	195	199	302	315	238	244	218	220	205	209	270	276	292	298
E8B54	2012-04-11	154	m	269	271	160	170	267	276	106	108	197	211	295	307	0	0	138	142	202	202	191	211	296	298	199	199	315	315	243	243	218	220	199	205	286	286	298	317
E8BAA	2009-04-01	BapL	f	267	275	160	168	267	280	106	108	198	198	301	305	346	346	138	140	200	202	191	203	294	302	181	197	315	315	235	242	218	220	205	205	270	0	304	306
E8BDE	2012-07-12	152	f	261	261	160	170	271	282	0	0	205	207	301	310	304	346	138	142	200	219	203	203	289	289	175	195	315	315	243	247	218	221	199	199	277	277	309	309
E8C64	2012-07-12	152	f	261	291	160	173	267	267	0	0	207	214	295	301	304	304	138	142	202	202	191	203	289	318	181	197	315	315	237	247	218	220	199	205	0	277	309	309
E8D37	2012-04-08	152	f	277	284	169	169	257	267	108	108	209	209	295	295	304	304	136	140	200	202	191	201	304	312	195	201	306	315	243	243	218	220	199	205	0	0	307	307
E8DDC	2012-04-16	Escuelita	f	269	275	160	167	257	271	109	109	197	207	295	301	304	304	138	138	200	219	191	203	296	302	201	201	315	315	239	241	220	220	199	205	276	294	298	304
E8E47	2012-04-16	Escuelita	f	261	277	167	170	267	282	107	109	198	203	295	301	294	340	140	142	200	202	191	191	289	304	181	195	296	315	243	245	215	221	199	205	0	277	291	308
E8EA2	2012-04-12	271	f	263	263	160	170	267	276	106	108	198	214	280	295	294	294	138	140	202	210	191	205	291	291	181	197	315	315	247	247	218	223	199	205	270	277	304	307
E8F7D	2011-03-25	271	m	263	271	168	173	257	257	107	107	198	207	295	309	346	346	140	142	219	219	205	205	291	298	203	203	315	315	238	242	220	223	199	205	276	277	306	309
E8FE6	2011-03-22	164	f	0	0	0	182	263	265	100	100	184	192	268	307	313	313	145	145	198	198	195	195	268	268	204	204	286	286	217	217	221	221	198	198	0	269	296	296
E8FF9	2011-12-09	154	m	261	277	160	173	257	278	107	107	209	214	295	309	302	302	136	136	200	202	191	191	289	304	195	197	313	315	228	247	220	220	199	199	276	276	298	306
E9051	2012-06-05	152	f	284	291	173	173	267	267	107	109	214	214	295	295	302	302	138	142	200	202	191	205	312	318	197	199	315	315	237	247	220	220	199	199	0	0	308	317
E9077	2010-04-02	154	unk	269	271	171	173	267	282	107	109	197	211	301	303	0	0	138	142	200	202	191	191	296	298	197	199	315	315	239	247	219	219	199	199	277	286	298	298
E907B	2010-04-02	154	f	0	0	170	170	257	269	109	109	201	211	303	307	0	0	140	140	0	0	191	203	289	289	201	203	310	315	243	243	219	219	199	205	282	282	0	0
E908C	2012-04-09	150	f	271	271	160	168	267	276	107	107	205	207	301	305	302	302	142	142	205	219	203	211	298	298	195	201	315	315	228	237	218	220	199	205	277	294	304	307
E90A6	2009-03-26	147	f	269	269	160	173	267	276	107	109	197	198	295	307	0	0	138	140	200	202	191	203	295	296	175	181	315	315	243	243	220	223	199	199	277	277	298	298
E90FD	2011-12-09	154	m	261	261	168	171	267	267	107	107	197	214	301	301	304	304	136	142	200	202	191	211	289	289	199	203	315	315	237	239	221	221	199	205	276	276	306	310
E9154	2011-12-12	150	m	269	277	171	171	257	267	107	107	0	0	295	307	346	346	140	140	0	0	211	211	296	304	199	201	315	315	239	247	219	224	199	205	277	277	306	312
E918D	2012-04-19	BapR	f	0	0	169	173	267	267	106	108	198	214	295	295	294	340	138	140	202	202	211	211	289	312	197	199	315	315	243	247	221	221	199	205	276	277	306	308
E91C4	2011-03-22	164	f	0	0	182	182	263	269	100	100	182	184	268	303	311	313	143	143	198	198	193	197	270	270	197	197	286	286	214	0	221	221	198	198	266	268	296	296
E91F7	2011-12-03	154	f	0	0	170	173	0	0	107	107	198	211	305	307	304	304	138	140	200	202	191	191	289	298	199	199	310	315	239	243	218	220	199	199	294	294	306	308
E9209	2011-12-15	BapR	m	0	0	160	169	0	267	107	107	197	205	295	295	294	346	142	142	202	219	191	191	289	298	195	195	315	315	243	247	218	218	199	199	276	286	298	309
E9230	2012-04-19	BapR	m	257	261	160	168	267	267	106	108	197	197	295	295	346	346	140	140	200	210	191	211	285	289	195	203	315	315	228	243	218	220	199	205	270	270	307	309
E92F8	2011-03-20	154	f	271	271	160	173	257	257	106	108	197	197	309	309	0	0	136	140	202	219	203	205	289	298	181	186	302	315	239	247	220	220	199	199	270	277	306	307
E936D	2010-04-02	154	f	0	0	0	0	0	0	0	0	0	0	0	0	0	0	0	0	0	0	0	0	0	0	0	0	315	315	0	0	219	221	0	0	0	0	0	0
E9398	2009-04-03	270	m	261	277	173	173	257	263	108	108	207	207	301	301	0	0	140	142	219	219	191	205	289	304	181	193	315	315	238	239	223	223	199	205	277	282	306	308
E9465	2012-04-08	152	f	261	269	160	173	280	282	109	109	205	207	280	305	302	313	140	142	200	202	191	205	289	296	181	209	308	315	239	241	220	223	199	199	276	286	292	309
E94B7	2012-04-16	Escuelita	m	261	273	167	169	267	282	108	108	197	203	295	301	340	340	140	140	202	219	191	191	289	300	195	197	315	315	241	245	220	220	205	205	276	277	291	308
E94C1	2011-12-15	BapR	f	261	267	160	173	257	278	107	107	198	205	295	307	294	346	138	140	0	0	191	211	289	294	195	201	310	315	241	247	214	220	199	199	276	282	306	317
E9550	2010-04-06	Escuelita	f	277	284	160	168	257	267	107	109	197	207	295	309	307	307	136	138	200	202	203	211	304	312	197	201	310	315	241	243	218	223	199	205	277	282	0	308
E9552	2011-03-22	164	f	0	0	184	186	0	0	100	100	184	192	303	305	309	311	143	145	198	198	193	195	268	270	192	197	286	286	214	217	214	221	198	198	266	266	296	296
E9556	2010-04-02	154	f	277	277	160	170	271	271	0	0	201	201	295	305	0	0	138	138	0	0	191	205	295	304	175	199	315	315	243	247	219	224	0	0	0	0	292	292
E956F	2012-04-16	Escuelita	m	0	0	182	182	265	267	100	100	184	192	268	278	313	313	143	145	198	200	193	197	270	270	197	208	286	298	215	218	221	221	198	198	266	269	296	296
E9616	2011-12-17	Escuelita	f	261	269	160	160	257	257	106	0	198	198	309	309	340	340	136	140	200	219	203	211	289	296	195	201	315	315	228	239	221	221	199	209	277	277	307	312
E9636	2012-05-07	Escuelita	f	271	277	182	184	263	271	101	107	184	197	307	309	311	313	143	145	198	198	193	203	270	295	204	208	286	310	215	218	221	221	198	198	266	269	296	296
E966B	2011-03-24	147	m	269	269	160	160	257	276	107	109	197	211	295	305	0	0	142	142	200	219	191	203	296	298	197	201	310	315	241	241	218	218	199	199	276	277	298	303
E96AA	2010-04-06	Escuelita	f	263	269	169	169	267	271	109	109	178	178	295	295	338	338	136	142	200	219	203	205	291	296	181	201	296	315	239	243	218	223	199	209	270	282	298	303
E96D0	2011-12-09	154	f	261	277	160	173	267	278	107	107	198	207	307	310	313	313	140	142	200	202	191	191	289	304	175	201	315	315	239	239	218	220	205	205	277	277	292	298
E96D3	2011-12-17	Escuelita	f	261	267	173	173	267	280	106	108	190	201	295	295	307	307	140	142	200	217	191	203	289	294	199	199	315	315	243	247	218	223	199	199	270	277	298	317
E974C	2012-05-07	Escuelita	f	263	275	178	182	263	273	101	101	184	184	268	301	311	313	143	143	198	198	193	193	270	298	195	197	286	288	218	218	221	221	0	0	265	269	296	296
E9754	2010-04-06	Escuelita	f	269	275	173	173	267	267	107	109	181	211	295	301	307	307	136	136	200	200	191	203	289	302	175	203	315	315	239	243	219	219	199	199	286	286	292	298
E9755	2010-04-06	Escuelita	f	261	261	160	169	267	271	107	109	190	214	301	307	294	294	138	142	200	202	203	203	289	289	181	199	315	315	243	247	219	224	199	205	276	282	306	317
E97E9	2011-03-21	157	f	0	0	173	173	0	0	106	106	197	197	295	303	313	313	138	140	200	202	191	191	295	302	199	201	315	315	242	246	218	220	199	205	277	277	292	312
E981E	2012-04-16	Escuelita	m	273	284	160	169	276	282	106	108	190	207	295	295	0	0	142	142	200	200	193	205	300	312	197	201	302	315	241	243	218	223	199	199	277	294	309	324
E98DF	2011-12-15	BapR	f	261	271	169	173	257	267	108	108	198	214	295	301	304	304	138	142	200	219	203	205	289	298	199	199	315	315	245	247	223	223	199	209	277	282	306	309
E98E4	2009-03-30	BapR	f	261	271	160	169	267	284	106	108	197	214	295	295	294	304	138	140	200	202	191	211	289	298	175	197	310	315	235	240	221	221	0	0	0	0	0	0
E9932	2011-03-21	157	m	261	271	169	170	267	271	109	109	207	209	295	295	302	302	138	142	200	200	191	205	289	298	199	201	315	315	240	242	220	220	199	205	270	286	309	309
E9935	2010-04-06	Escuelita	f	267	275	160	169	280	280	107	107	197	205	0	0	0	0	0	0	0	0	203	203	302	302	197	197	315	315	0	247	221	224	0	0	277	277	0	0
E99E2	2012-04-20	275	m	261	269	154	167	263	267	108	108	192	197	295	301	309	309	140	142	205	205	205	205	288	296	195	199	310	315	241	243	215	223	199	199	277	282	291	317
E99FF	2010-04-06	Escuelita	f	273	284	160	173	267	278	107	107	196	214	307	307	0	0	138	142	0	205	193	193	300	312	181	195	315	317	239	247	221	224	199	199	270	277	317	317
E9A25	2011-12-15	BapR	f	261	284	167	168	267	267	107	109	207	207	301	309	302	302	140	142	202	202	203	211	289	312	195	200	296	315	234	243	218	220	205	209	277	277	292	292
E9A32	2012-07-09	150	f	271	277	160	171	267	267	107	107	207	207	295	295	346	346	140	140	200	219	193	211	298	304	199	213	315	315	243	247	223	223	199	205	277	277	304	306
E9B7D	2012-04-08	152	f	271	271	160	173	257	267	108	108	198	207	295	307	0	313	136	140	200	202	191	191	298	298	201	203	302	315	241	241	218	218	199	205	276	277	317	317
E9C26	2011-12-17	Escuelita	f	271	284	167	173	257	267	107	107	196	211	307	307	346	346	138	140	205	219	193	205	298	312	181	201	315	317	228	247	220	220	199	205	270	277	292	317
E9C94	2010-03-29	BapR	f	261	261	173	173	267	276	107	107	209	209	303	307	0	0	138	142	219	219	211	211	289	289	181	197	310	315	243	245	223	224	199	199	270	286	317	317
E9CD7	2009-03-30	BapR	m	0	0	182	182	267	271	100	100	184	197	305	307	298	309	143	145	198	200	193	201	268	270	197	208	0	0	217	218	221	221	198	198	266	268	296	296
E9CEE	2011-12-15	BapR	f	261	271	160	169	278	280	107	109	196	209	295	301	304	304	140	140	219	0	191	205	289	298	175	193	310	315	241	243	224	224	199	205	276	276	292	317
E9D85	2010-04-02	154	f	271	291	160	173	276	280	107	109	198	207	303	305	304	304	138	140	202	202	191	199	298	318	175	193	315	315	234	243	219	219	199	205	277	282	309	310
E9DE3	2011-03-23	Escuelita	f	261	261	160	171	271	278	107	107	209	211	301	307	0	313	138	140	202	205	193	203	289	289	197	199	315	315	243	247	218	223	199	199	277	277	306	307
E9DF5	2009-04-03	270	f	275	284	169	173	271	276	107	107	197	207	295	295	307	307	138	142	200	200	191	201	302	312	181	195	310	315	233	246	218	220	199	205	270	282	298	307
E9E14	2011-12-14	152	m	261	271	167	173	257	271	107	107	198	198	301	301	346	346	142	142	200	200	191	205	289	298	183	201	315	315	239	241	220	220	199	209	277	286	310	312
E9EA5	2012-04-16	Escuelita	f	271	275	173	173	267	276	106	108	190	196	307	307	294	294	138	140	219	219	205	211	298	302	171	175	315	315	234	239	221	221	199	205	276	277	307	309
E9EC5	2010-04-02	157	m	271	271	160	173	257	267	109	109	196	198	295	295	304	304	138	142	200	217	191	191	296	298	0	181	315	315	239	247	221	221	199	199	270	277	309	317
E9EED	2011-03-20	154	f	269	271	160	173	271	276	106	106	207	214	301	307	313	313	142	142	202	219	191	203	296	298	195	201	315	315	242	243	218	220	199	199	276	286	291	298
E9EF7	2012-04-19	BapR	f	261	271	173	173	278	282	106	108	196	197	301	307	302	313	138	140	202	219	203	203	288	298	197	199	315	315	237	241	220	223	199	205	270	277	298	317
E9EFE	2012-04-08	152	f	261	291	171	173	267	276	108	108	190	204	305	307	294	294	138	138	207	219	191	203	289	318	197	201	315	315	237	247	220	221	0	0	270	277	306	312
E9F6C	2009-04-01	BapL	f	0	0	182	182	263	267	100	100	184	197	303	303	313	313	145	151	198	198	193	193	270	270	197	204	286	286	215	218	0	0	198	198	266	269	297	297
E9FB2	2010-04-06	Escuelita	f	261	273	167	169	257	280	107	107	207	211	301	307	346	346	140	142	200	202	191	205	289	300	197	201	315	315	239	247	219	221	205	209	277	277	292	292
EA045	2011-03-24	147	f	0	0	154	160	267	267	107	107	196	197	295	301	313	313	140	142	202	202	191	191	289	289	195	195	310	315	237	241	223	223	199	199	276	282	307	312
EA057	2012-04-15	272	m	267	277	169	173	267	271	107	107	190	214	301	307	294	294	136	138	200	202	203	203	294	304	181	199	315	315	243	247	218	223	199	199	270	276	304	306
EA072	2011-12-01	271	m	261	269	167	169	267	267	109	117	198	211	295	295	309	309	142	142	205	219	191	205	288	296	199	199	315	315	241	243	223	223	199	199	277	277	306	317
EA086	2009-03-30	BapR	f	0	0	168	168	0	0	106	108	214	214	295	310	294	294	138	140	202	202	191	199	287	312	195	197	310	315	242	243	223	223	205	205	282	294	324	324
EA1B6	2010-04-06	Escuelita	f	277	277	160	160	267	276	107	109	201	203	303	305	0	0	142	142	202	202	191	203	295	304	201	201	315	315	243	247	221	221	199	205	270	282	306	317
EA205	2011-12-14	152	m	267	291	173	173	257	259	107	109	207	209	280	301	304	346	138	138	200	219	203	211	294	318	195	199	310	315	243	243	218	223	199	199	277	282	317	317
EA224	2011-12-14	152	m	257	257	171	173	267	271	107	109	207	209	301	307	294	346	138	140	202	205	191	191	285	299	201	201	296	315	243	247	220	223	199	199	270	276	308	312
EA26D	2011-12-08	150	f	271	284	168	170	280	282	107	109	209	209	301	303	346	346	140	142	219	219	191	205	298	312	199	199	315	315	243	247	218	218	199	205	0	277	306	307
EA2C3	2012-05-07	Escuelita	m	261	275	160	173	267	278	106	106	198	214	295	295	294	304	136	142	202	219	203	211	289	302	199	199	315	315	243	243	221	221	199	199	276	294	298	312
EA2FA	2012-04-16	Escuelita	m	269	269	169	171	257	276	106	108	190	207	295	307	307	307	138	142	200	219	203	203	289	296	195	199	315	315	234	241	218	220	199	199	294	294	298	298
EA3A3	2009-04-03	270	f	271	271	160	173	257	280	107	109	207	214	295	295	346	346	138	138	219	219	191	191	289	298	181	201	315	315	235	240	218	223	199	199	276	277	292	297
EA3B5	2011-12-15	BapR	m	271	271	169	173	257	276	107	107	193	211	295	301	313	313	136	138	200	225	193	205	298	298	201	201	310	315	237	241	218	220	199	199	277	282	307	317
EA3C4	2011-12-15	BapR	m	269	271	168	173	267	278	107	109	198	214	295	307	0	0	136	140	0	0	191	211	296	298	199	201	315	315	239	247	218	220	199	205	0	277	298	305
EA464	2011-12-08	150	f	277	289	160	167	259	267	107	107	197	197	305	307	294	294	140	142	200	219	203	211	304	316	193	201	302	315	237	247	220	223	199	205	0	277	298	312
EA4C5	2012-04-16	Escuelita	f	271	277	169	169	267	280	107	107	211	211	301	307	302	302	142	142	200	202	191	205	298	304	175	197	315	315	239	239	218	220	205	209	277	294	292	306
EA50F	2010-03-29	BapR	m	271	284	160	169	257	267	107	107	207	214	295	295	0	0	136	142	200	202	211	211	298	312	197	201	310	315	237	243	219	223	205	205	276	277	317	317
EA535	2011-12-14	152	m	0	0	0	0	257	267	107	107	198	211	295	307	294	294	140	142	200	202	191	191	289	304	0	201	310	315	243	245	219	223	199	205	276	282	307	0
EA5EE	2012-04-19	BapR	f	261	275	160	170	257	267	106	108	209	209	295	307	313	313	140	142	207	219	205	211	289	302	199	201	306	310	239	243	218	220	199	199	277	282	306	308
EA631	2009-04-01	BapL	f	0	0	182	182	265	265	100	100	182	192	268	268	313	313	143	143	0	0	193	195	268	270	195	208	286	286	217	218	223	223	198	198	0	0	296	296
EA6CD	2010-04-02	154	f	271	275	160	169	267	271	107	109	207	211	295	307	0	0	140	142	200	202	191	191	298	302	199	201	315	315	239	241	218	223	199	199	277	277	298	307
EA71F	2011-12-12	150	m	269	269	160	169	271	271	109	109	209	209	301	307	0	0	138	140	0	0	191	191	0	296	197	201	302	315	243	247	221	221	205	209	270	276	298	309
EA74D	2011-03-23	Escuelita	f	261	261	169	169	276	284	106	108	211	211	295	301	0	0	138	138	205	219	203	205	289	289	197	199	302	310	243	243	220	223	205	209	0	282	298	310
EA888	2010-04-06	Escuelita	f	284	289	168	173	267	282	107	109	198	214	280	295	0	0	142	142	200	202	191	203	312	316	195	201	315	315	239	245	220	220	199	199	276	277	292	306
EA905	2011-03-23	Escuelita	f	0	0	160	169	276	276	107	109	190	211	307	307	307	307	140	142	200	202	193	203	296	296	175	195	302	315	239	241	220	221	199	209	277	294	292	298
EA930	2010-04-06	Escuelita	f	261	273	168	169	257	278	109	109	205	211	295	301	294	294	138	138	0	0	199	211	289	300	187	201	302	315	243	243	221	221	199	205	270	284	310	311
EA943	2009-03-30	BapR	m	271	271	170	170	267	267	106	108	196	207	295	301	304	307	136	140	200	225	203	203	298	298	197	201	315	315	239	243	223	223	199	199	0	277	307	317
EA951	2010-04-02	154	f	275	275	160	171	276	280	109	109	198	198	295	301	304	304	138	140	200	219	205	211	295	302	199	203	315	315	243	247	218	221	199	199	277	282	317	324
EA95C	2011-03-21	157	f	261	277	169	169	271	278	106	108	198	207	295	307	0	0	136	142	200	200	205	205	289	304	181	201	310	315	240	242	219	219	205	209	276	286	0	309
EA965	2010-04-02	154	m	261	277	169	170	257	276	107	107	198	209	295	303	294	294	142	142	200	202	191	191	289	304	186	197	315	315	243	245	221	221	199	199	276	276	307	307
EA9DF	2011-03-23	Escuelita	f	269	269	160	169	267	280	107	109	190	214	0	301	304	346	138	140	0	0	191	191	295	296	181	201	302	310	0	0	220	223	199	209	276	276	297	317
EAA07	2012-04-15	272	m	261	284	169	169	257	276	106	108	204	209	305	309	307	307	138	140	202	219	191	191	289	312	181	199	302	310	241	247	218	220	199	199	276	276	307	308
EAA0C	2009-03-30	BapR	f	277	284	171	171	257	267	106	108	198	211	295	301	294	294	140	140	200	200	191	191	304	312	175	201	310	315	235	240	220	0	199	209	277	282	307	307
EAA81	2011-12-15	BapR	f	277	277	169	173	267	280	109	109	209	211	295	295	302	313	140	142	202	219	193	211	304	304	197	199	315	315	243	247	220	220	205	205	276	282	307	317
EAAEB	2012-04-11	154	f	261	261	169	169	267	278	107	109	198	198	280	295	304	304	140	142	200	200	191	203	289	295	199	199	310	315	243	245	220	223	199	205	270	277	307	307
EAB2C	2010-03-29	147	f	267	267	160	160	257	257	107	107	197	203	301	307	0	0	138	142	0	0	203	211	289	289	203	203	315	315	234	241	219	221	199	199	277	282	298	307
EAB89	2010-04-06	Escuelita	f	261	267	169	173	267	282	107	109	197	197	295	301	294	294	138	140	200	200	191	191	294	294	199	201	315	315	237	241	220	223	199	209	277	286	308	308
EABA1	2011-03-23	Escuelita	f	0	0	168	168	0	282	107	109	198	198	303	307	340	346	138	138	200	200	191	203	294	294	181	201	306	310	239	241	218	218	205	205	270	294	324	324
EABEC	2010-04-02	154	f	271	271	169	173	267	276	107	109	209	211	295	301	294	346	140	140	200	202	191	193	298	298	186	195	315	315	241	241	221	221	199	205	277	282	292	317
EAC28	2011-12-15	BapR	m	0	273	0	173	276	280	106	108	0	214	280	0	304	0	0	142	200	213	191	203	300	0	0	0	310	315	228	241	219	219	199	209	0	282	292	307
EAC87	2010-04-03	BapL	m	0	0	182	182	271	278	101	101	192	192	307	309	313	313	145	145	200	200	193	195	268	270	200	208	286	286	215	218	221	221	198	198	269	269	296	296
EAC9D	2009-03-30	BapR	f	0	0	160	170	0	0	106	106	196	196	295	295	294	340	136	138	200	200	191	203	289	298	197	199	315	315	241	243	220	223	199	199	270	276	306	317
EADDD	2010-04-06	Escuelita	f	261	271	169	173	267	267	107	107	214	214	295	301	304	340	140	142	219	219	193	211	289	298	199	199	315	315	243	243	221	221	199	205	276	294	308	312
EADFA	2010-03-29	BapR	f	0	0	182	182	271	271	101	101	184	184	301	301	0	0	143	143	198	198	193	195	268	268	197	204	286	286	218	218	223	223	0	0	266	266	296	296
EB3E9	2012-04-16	Escuelita	f	269	277	167	169	257	267	107	107	198	207	295	301	346	346	136	142	202	219	191	205	296	304	181	195	315	317	237	241	218	220	0	0	276	276	298	306
ECEBA	2013-07-19	257	f	261	284	173	173	257	282	107	109	197	214	295	295	294	294	142	142	200	219	193	193	289	312	195	201	296	315	239	247	223	223	199	199	277	282	298	307
ED15F	2013-07-19	257	f	257	257	167	173	267	267	107	107	197	207	295	309	0	0	136	142	200	202	191	205	285	299	175	201	306	315	239	239	218	223	205	209	270	282	291	297
ED39E	2013-07-19	257	f	273	284	173	173	267	267	107	107	205	214	295	307	302	313	138	142	200	200	191	193	300	312	181	195	302	310	237	239	223	223	199	199	0	0	298	310
ED48E	2013-07-16	165	f	267	277	173	173	257	280	107	109	198	211	295	305	346	346	140	142	0	205	193	201	294	304	197	199	315	315	234	243	218	220	205	209	276	286	307	317
ED491	2013-07-12	BapR	m	271	271	168	168	257	267	107	107	192	211	301	307	304	304	140	142	217	219	191	193	289	298	197	201	306	310	230	241	218	218	205	205	0	0	307	308
ED68D	2013-07-14	152	f	267	269	160	173	257	267	109	109	207	209	280	307	304	304	138	140	202	219	191	203	294	296	195	197	310	315	243	243	218	220	199	205	277	282	306	317
ED8B1	2013-07-12	BapR	f	267	267	169	173	257	276	107	109	204	207	305	309	344	344	142	142	202	202	191	191	289	294	197	201	315	315	241	243	220	223	199	199	0	277	298	306
EDB40	2013-08-04	127	f	273	277	160	160	267	278	107	109	198	214	295	307	304	304	140	142	200	200	191	211	300	304	197	201	306	310	239	243	219	221	199	199	270	277	291	309
EDD47	2013-07-11	152	m	267	291	171	173	259	276	107	109	190	207	301	305	346	346	138	138	200	207	191	211	294	318	197	199	310	315	237	243	221	224	199	209	270	282	306	317
EDE74	2013-07-14	152	f	261	261	167	169	257	267	107	109	198	211	301	307	346	346	142	142	202	202	191	211	289	299	183	199	315	315	239	247	218	221	199	209	277	282	292	324
EDFB6	2013-07-26	267	m	261	277	168	171	267	280	107	107	204	209	303	309	294	294	140	142	200	219	205	211	289	304	175	201	315	315	228	243	220	223	199	199	270	277	298	306
EE0E9	2013-07-12	BapR	m	261	291	169	173	257	267	107	109	198	209	280	307	294	304	136	138	200	219	191	211	295	318	181	199	310	315	243	243	220	223	199	209	276	282	317	324
EE37C	2013-08-07	Escuelita	m	0	0	178	182	265	269	100	100	182	184	268	307	313	313	143	145	198	198	193	195	270	270	197	208	286	286	215	218	221	221	198	198	266	269	296	296
EEF24	2013-07-12	BapR	f	261	271	160	173	257	267	107	109	197	0	295	307	304	304	142	142	202	205	203	205	289	310	195	201	315	315	243	247	218	220	199	199	277	286	298	306
EF053	2013-07-12	BapR	m	261	271	168	173	267	282	107	107	192	192	307	307	0	0	142	142	202	219	191	211	289	298	199	201	315	315	234	243	218	218	199	205	282	294	305	308
EF31E	2013-07-19	257	m	273	273	169	173	257	267	107	107	211	214	295	301	0	0	142	142	200	200	191	193	295	300	197	199	310	315	234	243	223	223	199	205	282	286	292	310
EF362	2013-11-19	451	f	263	277	169	171	267	276	107	109	198	214	295	295	302	313	140	142	200	205	203	205	291	304	197	201	315	315	243	243	219	221	199	209	277	294	298	307
EF44C	2013-07-14	152	f	261	261	160	169	257	282	109	109	203	211	295	301	346	346	138	140	202	202	191	205	289	289	175	201	310	315	243	245	221	221	199	205	277	282	307	317
EF5BB	2013-07-16	165	f	267	269	167	173	259	280	107	109	197	214	295	295	302	313	138	140	202	207	193	211	294	296	181	197	315	315	243	243	218	220	205	205	276	286	297	317
EF672	2013-08-04	127	m	291	291	169	169	278	282	109	109	203	214	295	301	0	0	138	142	219	219	191	191	295	318	175	193	302	315	239	247	223	223	199	205	276	282	291	298
EF899	2013-07-16	165	m	264	277	169	170	257	276	109	109	207	211	301	310	304	304	140	142	200	207	211	211	291	304	175	197	315	315	237	241	220	223	199	209	276	286	298	317
EF99C	2013-07-12	BapR	f	269	269	169	171	257	276	107	109	190	207	295	307	307	307	138	142	200	219	203	203	289	296	195	199	315	315	234	241	219	221	199	209	294	294	298	298
EFBC8	2013-07-12	BapR	f	273	281	169	169	257	276	107	109	197	211	295	307	300	300	142	142	207	0	191	203	300	308	175	175	302	310	241	243	219	221	199	209	282	286	304	317
EFBCB	2013-07-17	162	m	0	0	0	186	263	265	101	101	184	192	303	303	309	313	143	145	198	198	195	195	270	270	197	204	286	286	217	0	221	221	198	198	266	269	296	296
EFC7E	2013-07-12	BapR	f	271	271	169	173	259	276	107	109	193	197	295	295	302	313	142	142	205	219	191	211	298	298	197	199	315	315	239	247	220	220	199	209	277	286	305	317
EFD33	2013-12-01	275	m	261	269	169	173	257	267	107	107	211	214	295	309	302	313	140	142	202	202	203	211	289	296	195	199	315	315	239	247	0	0	0	0	276	282	291	292
EFDF4	2013-07-12	BapR	m	271	271	169	173	259	267	107	109	197	214	295	307	304	304	140	142	200	205	191	203	289	298	175	201	310	315	237	245	223	223	199	205	276	277	298	306
EFDF5	2013-08-07	Escuelita	m	271	271	160	170	257	257	106	106	198	211	295	309	302	313	136	142	219	219	191	191	298	298	195	197	310	315	243	243	221	224	0	0	276	294	292	306
F0016	2013-07-19	257	m	261	275	160	173	267	267	107	109	214	214	295	301	346	346	142	142	202	219	193	211	289	302	195	199	315	315	243	243	218	221	199	199	277	286	298	307
F00CC	2013-07-19	257	f	271	284	173	173	267	278	107	109	204	204	307	307	0	313	142	142	200	219	193	203	298	312	181	181	302	302	237	243	218	223	199	205	270	277	298	307
F00D5	2013-12-01	275	f	271	277	171	173	267	276	107	109	197	198	301	309	300	300	138	138	205	219	191	191	298	304	195	203	315	315	239	245	218	220	199	199	276	277	292	308
F0278	2013-08-07	Escuelita	m	0	0	178	182	265	271	101	101	184	184	307	307	313	313	145	145	198	198	193	197	270	270	197	197	286	286	215	215	221	221	198	198	266	266	296	296
F0577	2013-08-07	Escuelita	f	269	271	168	169	267	267	109	109	207	211	295	295	300	300	140	140	200	219	203	205	296	298	193	201	315	315	239	243	221	224	205	205	277	294	292	304
F05CF	2013-07-14	152	f	277	277	173	173	257	267	107	107	190	211	295	295	346	346	140	142	205	219	191	205	304	304	195	199	302	302	239	247	218	220	199	199	276	276	307	308
F07EF	2013-07-17	162	m	0	0	182	182	263	273	101	101	182	184	303	309	311	313	143	145	198	200	195	197	270	270	195	204	286	286	217	218	221	221	198	198	265	269	296	296
F0BE3	2013-07-11	152	m	261	291	160	173	259	276	107	109	209	209	280	295	294	304	138	138	200	217	191	203	289	318	195	201	302	315	243	247	219	224	199	205	277	282	304	317
F0EFD	2013-07-20	271	f	261	277	169	171	257	280	107	109	204	211	295	307	0	0	138	142	0	0	191	191	289	304	186	199	302	315	237	247	220	220	209	209	277	286	306	317
F11EB	2013-07-12	BapR	m	261	261	168	170	257	276	107	107	193	197	295	309	0	0	138	142	202	225	191	205	287	289	197	199	315	315	239	247	218	220	199	205	277	286	317	317
F14BD	2013-07-23	275	f	277	281	160	169	267	276	107	109	0	214	292	303	300	346	136	140	202	205	211	211	304	308	186	195	310	310	245	245	221	221	199	199	276	0	292	317
F161C	2013-11-15	162	m	0	0	182	184	271	271	101	101	192	192	268	303	298	302	143	145	198	198	193	195	268	270	189	200	286	286	218	218	223	223	198	198	269	269	296	296
F16D8	2013-08-02	164	f	0	0	182	184	265	271	101	101	184	192	301	301	313	313	143	143	198	198	197	197	270	270	186	195	286	286	217	0	223	223	198	198	266	269	296	296
F1A4E	2013-07-22	451	f	269	277	169	169	257	267	107	109	198	207	295	301	294	294	140	142	200	202	203	211	296	304	195	203	310	315	234	243	220	223	205	209	282	294	298	307
F1B3D	2013-07-12	BapR	m	263	271	170	173	267	276	107	107	196	211	295	309	304	304	138	140	200	219	191	191	291	298	197	197	315	315	241	247	219	221	199	199	0	0	292	307
F1BA6	2013-07-11	152	m	267	269	173	173	257	282	109	109	205	207	280	301	346	346	138	142	202	219	191	203	294	296	181	195	308	310	241	243	219	221	199	199	276	282	292	317
F1BB1	2013-07-14	152	f	277	277	0	171	257	267	107	117	198	207	301	307	304	346	138	142	200	202	191	205	295	299	183	199	310	315	247	247	218	220	199	209	276	282	292	317
F1D02	2013-08-03	164	m	261	271	171	173	257	271	107	109	198	207	0	0	294	340	138	138	200	200	191	205	289	298	175	201	315	315	239	243	220	223	205	205	270	276	291	291
F1E5E	2013-07-13	150	m	271	271	160	170	267	271	107	107	207	209	295	301	0	0	142	142	200	202	191	193	298	298	199	201	302	315	234	239	220	223	199	199	277	282	304	317
F225A	2013-07-14	152	m	261	269	168	170	267	282	107	109	211	214	301	303	302	313	136	140	200	200	191	191	289	296	0	203	315	315	239	243	218	220	205	205	276	294	298	306
F2441	2013-08-04	127	f	269	269	160	171	257	276	109	109	205	214	295	301	294	304	140	140	200	200	211	211	289	296	199	199	306	310	241	243	221	221	199	199	277	282	291	309
F261F	2013-07-19	257	m	261	291	169	173	257	267	107	109	197	214	301	305	302	313	138	140	200	200	191	203	289	318	195	199	302	315	237	239	220	223	205	205	270	282	307	307
F2621	2013-07-19	257	m	261	273	173	173	257	276	109	109	198	214	295	295	304	304	138	142	215	219	191	211	289	300	193	195	310	315	239	239	223	223	199	205	277	286	307	317
F2894	2013-07-14	152	m	261	261	167	173	276	282	107	107	190	207	301	309	346	346	140	142	200	202	191	191	289	299	195	201	315	315	241	243	220	220	199	209	277	277	292	317
F2AF8	2013-07-14	152	f	261	291	156	168	267	267	107	109	198	214	301	309	307	307	136	142	202	219	203	211	289	318	195	199	315	315	239	243	218	220	199	205	0	0	298	310
F2CAF	2013-07-19	257	f	261	277	169	173	257	257	109	109	211	214	295	301	302	302	136	138	200	219	193	193	289	304	195	201	315	315	239	239	218	221	205	209	277	294	307	307
F2DC2	2013-07-14	152	m	271	277	160	167	267	282	107	107	207	207	295	310	346	346	140	142	200	202	191	191	298	304	175	183	315	315	239	247	218	221	205	209	277	277	292	292
F2DCB	2013-07-19	257	f	261	261	169	173	267	267	107	109	211	214	295	301	313	313	138	142	200	200	191	205	289	289	197	199	302	315	228	239	218	221	199	209	270	282	307	310
F2DCC	2013-07-19	257	f	273	273	170	173	257	267	107	109	205	214	295	301	304	304	140	142	200	200	191	191	295	300	175	199	315	315	243	247	220	223	199	205	277	294	307	307
F306A	2013-11-16	164	m	271	275	169	173	276	280	107	107	197	209	295	295	304	307	138	140	215	219	191	203	298	302	199	201	302	315	241	241	219	219	199	205	270	282	292	306
F316F	2013-07-26	267	m	269	269	160	169	257	280	107	107	198	198	301	309	294	313	142	142	200	202	191	203	295	296	199	201	310	310	241	243	218	218	199	205	276	277	291	307
F322C	2013-07-20	271	m	261	261	168	169	271	280	107	107	196	196	295	301	307	346	136	140	200	200	193	211	289	295	199	199	315	315	243	247	218	220	199	199	277	282	297	297
F326D	2013-07-19	257	f	261	284	160	173	257	278	107	107	196	214	295	295	313	313	142	142	202	219	193	203	289	312	199	201	315	315	241	243	218	223	199	205	282	286	310	324
F36B8	2013-07-16	165	m	264	293	169	169	267	276	107	109	198	211	301	301	302	302	138	140	200	207	191	193	291	320	175	197	315	315	228	241	218	221	209	209	277	277	312	317
F36BC	2013-07-16	165	m	264	284	169	169	257	280	109	109	197	197	301	309	0	313	138	142	202	207	191	211	291	312	197	199	310	310	239	243	218	218	205	209	277	282	306	317
F386C	2013-08-04	127	f	269	271	160	171	257	276	109	109	211	214	295	307	294	294	138	140	202	219	203	211	296	298	195	197	315	315	241	243	219	219	199	205	276	286	298	298
F48AC	2013-07-23	275	f	261	261	171	173	278	280	107	109	204	209	295	301	346	346	138	142	200	202	191	205	289	289	181	195	315	315	241	241	219	221	199	199	277	286	306	306
F4A31	2013-08-02	164	m	0	0	182	182	263	265	100	100	182	184	268	303	313	313	143	145	198	198	195	195	268	270	204	204	286	286	218	218	221	221	198	198	266	269	296	296
F4F14	2013-07-22	451	m	269	271	170	173	257	271	107	109	209	214	295	295	307	307	140	142	202	202	191	211	296	298	199	199	315	315	237	243	221	224	199	199	276	286	307	317
F551B	2013-07-23	275	f	271	277	168	173	267	280	107	107	209	214	301	309	300	300	138	140	205	219	191	211	298	304	201	203	315	315	239	243	221	221	199	205	276	277	306	309
F571E	2013-11-23	152	f	0	0	167	169	257	257	107	109	205	207	295	295	304	346	138	140	200	202	193	205	295	299	183	186	315	315	247	247	0	0	209	209	282	282	292	317
F5A6C	2013-08-07	Escuelita	m	269	269	173	0	257	280	109	109	211	214	295	307	302	302	138	142	200	202	193	205	296	296	201	201	302	315	0	241	223	223	199	199	277	294	312	324
F5BA8	2013-07-26	267	f	271	277	167	173	257	267	107	109	198	209	280	295	294	294	140	142	200	200	203	211	298	304	183	201	315	315	243	243	218	220	199	205	277	282	291	324
F5F30	2013-08-04	127	f	261	261	169	173	276	278	109	109	197	211	295	309	294	294	138	142	200	202	191	211	0	289	175	201	315	315	243	243	221	221	199	199	276	286	308	312
F5F3C	2013-07-22	451	f	271	277	168	170	259	271	107	109	211	214	295	309	300	300	140	140	202	202	191	205	298	304	197	199	310	315	237	247	221	221	199	205	276	286	298	317
F6088	2013-11-14	165	m	264	271	169	173	267	276	107	109	211	211	301	301	0	313	136	142	200	219	191	211	291	298	197	201	315	315	243	243	0	0	199	209	277	286	298	307
F60DC	2013-08-04	127	m	269	269	169	173	259	276	109	109	198	211	295	310	302	313	138	138	202	219	203	205	296	296	175	175	315	315	239	243	221	224	199	199	276	277	298	298
F6227	2013-11-13	271	f	257	261	160	168	267	276	107	109	198	198	295	301	294	294	140	142	200	200	193	203	285	289	201	201	315	315	239	247	219	224	199	199	277	282	297	297
F6538	2013-11-19	451	m	261	277	169	169	257	280	109	109	197	203	301	307	0	0	140	140	200	200	191	203	289	304	195	203	296	315	241	241	221	224	0	0	277	277	292	298
F65E8	2013-07-12	BapR	f	284	291	169	171	257	267	107	107	197	211	295	301	294	294	142	142	202	219	205	211	312	318	181	197	315	315	239	243	220	223	209	209	277	286	307	317
F669E	2013-07-22	451	f	269	277	169	173	267	267	107	109	203	211	295	295	313	313	142	142	200	202	203	205	296	304	197	199	315	315	239	239	220	223	199	209	277	286	306	317
F6CF3	2013-07-22	451	f	271	271	169	169	267	267	109	109	198	207	295	301	304	313	136	140	200	202	205	211	295	298	195	199	310	315	237	243	223	223	199	205	277	294	317	317
F6E06	2013-11-14	165	f	269	277	168	169	267	280	107	109	196	207	301	309	302	313	136	142	200	202	203	203	296	304	197	199	315	315	243	247	219	223	199	199	277	294	298	307
F6FDA	2013-08-02	164	f	0	0	182	182	265	267	101	101	192	197	268	307	298	313	143	143	198	200	189	193	268	268	201	204	286	286	218	218	221	221	198	198	268	268	296	296
F709E	2013-07-22	451	m	269	271	160	169	267	278	109	109	198	198	295	307	0	0	140	142	200	207	191	203	296	298	195	195	315	315	237	239	221	221	199	209	270	294	298	304
F71A9	2013-08-07	Escuelita	m	271	277	160	160	257	257	107	109	197	214	305	307	307	307	138	140	219	219	203	203	298	304	201	203	310	315	237	247	224	224	199	205	276	276	298	317
F75B9	2013-11-13	271	f	257	257	160	168	271	271	107	109	198	198	295	295	307	307	136	142	200	219	193	203	289	289	201	201	315	315	239	241	221	224	199	199	270	277	297	307
F77EE	2013-08-07	Escuelita	m	0	0	178	182	267	271	101	101	184	196	303	307	313	313	145	145	198	200	193	197	270	270	204	208	0	0	218	218	223	223	198	198	265	266	296	296
F78FB	2013-11-24	150	f	261	291	168	170	259	280	107	109	190	190	305	309	300	300	136	142	200	200	203	211	289	318	181	199	310	315	234	245	0	0	199	205	276	286	307	312
F7900	2013-11-20	152	f	269	281	168	169	267	278	107	107	197	197	303	303	346	346	142	142	200	200	191	193	296	308	175	197	310	315	243	243	223	223	199	199	277	277	298	306
F7A89	2013-07-26	267	f	267	291	167	173	267	267	107	109	197	214	292	309	307	346	140	142	202	219	191	205	294	318	175	199	306	315	241	241	218	220	199	199	276	277	291	306
F7BAD	2013-07-22	451	f	269	281	160	173	257	267	107	107	198	211	295	301	0	0	136	142	0	0	205	211	296	308	175	199	315	315	239	245	221	221	199	205	277	286	306	310
F811D	2013-07-23	275	f	271	277	171	171	267	276	107	107	197	209	295	309	0	0	138	138	200	219	191	205	298	304	181	195	302	315	239	243	0	218	209	209	277	277	298	308
F85EC	2013-12-01	275	m	261	284	160	169	271	278	107	107	197	214	295	301	313	313	136	138	202	202	191	203	289	312	193	199	315	315	241	247	218	223	199	205	270	276	292	317
F8799	2013-07-12	BapR	f	271	271	160	169	257	257	107	109	198	211	301	301	304	304	142	142	202	219	191	203	289	298	199	201	315	315	234	247	218	223	205	209	277	286	306	310
F8811	2013-07-22	451	f	277	277	169	173	267	280	107	109	203	205	295	301	346	346	140	142	200	205	191	203	289	304	181	197	315	317	234	243	220	223	205	205	276	277	297	317
F8DD8	2013-11-14	165	f	271	271	169	173	267	276	107	109	197	207	307	309	304	304	142	142	200	202	205	211	289	298	199	201	310	315	243	243	221	221	199	205	276	277	291	307
F90C4	2013-11-19	451	m	269	271	160	169	257	267	109	109	203	209	295	295	307	307	0	142	198	200	191	203	296	298	197	201	310	315	243	243	223	223	205	205	277	282	298	304
F9574	2013-07-22	451	m	275	277	160	169	257	267	109	109	203	211	295	295	0	0	136	142	200	200	205	211	302	304	197	201	315	315	239	239	218	223	205	205	276	277	298	307
F9C34	2013-07-23	275	f	271	284	170	170	257	257	107	109	205	211	301	305	0	0	136	140	200	200	203	211	298	312	199	201	296	315	243	245	223	223	199	209	0	286	309	317
F9EF9	2013-08-02	164	f	269	275	0	0	257	0	0	109	184	207	0	295	298	313	138	142	200	219	191	203	270	0	197	197	286	315	0	241	218	220	199	199	0	294	296	0
FA0FE	2013-07-23	275	f	269	269	171	173	267	280	107	109	204	214	295	309	300	300	138	142	202	205	191	211	289	296	195	203	315	315	239	241	221	221	199	199	276	286	292	306
FA33F	2013-07-22	451	f	277	277	168	173	0	257	109	109	211	211	295	309	300	300	138	140	200	202	205	211	304	304	197	201	310	315	247	247	221	221	205	205	276	286	298	307
FA589	2013-07-12	BapR	f	267	281	169	169	257	276	107	109	197	211	295	301	0	0	142	142	202	207	203	211	294	308	175	197	302	315	239	241	219	219	199	209	277	286	304	317
FA76F	2013-07-22	451	f	269	269	173	173	257	267	107	107	211	211	295	301	307	307	140	142	202	219	191	203	289	296	197	199	306	315	243	247	219	221	199	199	276	286	298	308
FA773	2013-07-12	BapR	m	261	271	160	173	259	259	107	109	197	207	301	303	302	313	138	142	202	219	193	203	289	298	189	197	310	315	0	240	220	220	199	199	0	277	312	317
FA8AE	2013-11-19	451	m	269	271	160	169	267	278	109	109	190	203	295	309	302	313	140	142	200	219	191	211	296	298	195	195	315	315	234	243	221	221	205	205	276	277	298	307
FAACF	2013-07-22	451	m	271	273	173	173	257	267	109	109	197	209	295	295	0	0	140	140	202	219	205	211	298	300	199	201	315	315	243	243	220	220	199	205	282	286	306	307
FAB23	2013-07-12	BapR	f	269	275	160	173	257	276	107	109	207	207	295	295	0	0	142	142	200	219	191	203	296	302	197	201	315	315	241	241	218	220	199	199	294	294	298	324
FAD6B	2013-08-04	127	m	261	277	160	169	278	280	107	109	207	209	301	307	346	346	140	142	200	219	193	211	289	304	199	201	306	315	239	243	219	219	199	199	276	277	298	317
FAF1C	2013-08-08	270	m	271	277	160	171	267	271	109	109	197	198	301	307	304	304	138	138	202	219	191	191	298	304	181	197	315	315	247	247	224	224	205	209	276	286	292	317
FAF22	2013-11-23	152	f	261	277	160	169	257	267	109	109	209	211	295	301	304	304	138	140	200	202	193	203	289	304	195	195	306	315	241	243	221	221	199	199	277	277	317	317
FB291	2013-07-12	BapR	m	271	271	160	169	257	267	107	107	196	211	301	307	0	0	138	142	200	217	193	193	298	298	197	209	302	310	239	241	220	223	199	205	276	286	308	317
FB49A	2013-08-08	270	m	277	277	160	173	267	278	107	107	197	205	295	307	300	300	136	142	200	205	191	203	295	304	197	197	302	315	241	247	221	224	199	205	277	294	297	324
FB650	2013-07-22	451	m	0	0	167	169	257	0	109	109	197	198	295	307	0	0	140	142	0	0	191	211	298	298	197	201	302	315	239	239	221	224	205	205	276	294	317	317
FB6C2	2013-08-04	127	m	291	291	160	160	278	278	107	107	207	207	0	0	0	0	0	142	0	0	0	0	0	0	0	0	0	0	241	243	221	221	0	0	276	276	0	0
FB70D	2013-07-11	152	m	269	291	173	173	257	271	107	109	198	209	280	301	346	346	136	138	200	219	203	211	296	318	197	199	296	315	239	241	221	224	199	199	0	0	298	317
FB89A	2013-07-20	271	f	261	261	160	169	276	280	107	107	211	211	295	301	346	346	140	142	202	202	203	211	295	295	199	201	310	315	237	247	218	220	199	199	0	277	291	297
FB9C2	2013-07-12	BapR	m	0	0	160	169	267	280	107	109	192	209	0	0	304	304	140	142	200	202	191	203	289	294	175	201	310	315	234	241	219	224	199	205	276	282	292	310
FC165	2013-07-12	BapR	f	271	277	168	169	257	271	107	107	190	211	301	301	304	304	136	140	200	202	191	193	298	304	195	209	310	315	234	239	218	218	199	205	282	282	308	317
FC171	2013-07-12	BapR	f	261	284	170	170	0	276	107	109	197	214	295	307	340	340	136	140	200	225	191	211	0	312	197	199	296	315	241	245	220	220	199	209	277	286	292	0
FC4BB	2013-07-14	152	f	277	277	168	169	257	257	107	109	198	207	295	309	294	307	140	142	200	200	191	203	304	304	197	201	310	315	243	243	218	223	199	205	282	294	307	317
FC572	2013-07-26	267	m	0	0	173	173	257	280	107	107	207	214	297	307	304	304	138	140	0	0	205	205	295	299	197	197	302	315	241	247	218	220	199	205	277	282	297	0
FC5B3	2013-07-19	257	m	269	273	173	173	257	267	107	109	197	214	301	305	313	313	138	142	200	219	193	211	296	300	195	201	315	315	239	243	223	223	199	205	277	282	308	310
FC871	2013-07-12	BapR	m	269	271	160	169	267	267	107	109	203	209	295	295	304	304	140	142	202	219	191	203	296	298	197	201	315	315	234	243	221	221	199	209	277	286	301	306
FC997	2013-07-23	275	f	269	269	160	173	257	267	107	107	209	214	301	309	302	302	140	142	202	219	191	211	296	296	175	195	315	315	239	245	220	220	199	199	276	282	292	304
FCA4A	2013-07-14	152	f	261	261	170	171	267	276	107	109	190	214	301	309	304	304	136	136	202	202	191	211	289	289	201	203	315	315	239	243	218	220	199	199	276	286	306	308
FD09A	2013-11-19	451	m	277	277	169	173	257	259	109	109	203	211	307	309	300	300	140	142	200	202	203	211	304	304	197	197	310	315	243	247	221	221	205	205	276	277	298	298
FD43A	2013-08-04	127	f	267	284	169	170	267	267	107	109	197	211	295	301	307	307	138	138	200	217	191	203	294	312	201	203	310	315	241	243	221	221	199	209	276	277	307	317
FD5DE	2013-07-12	BapR	m	261	271	168	173	267	276	107	109	207	214	295	309	0	0	136	140	202	225	203	211	289	298	195	197	315	315	243	247	220	220	0	205	277	277	292	305
FD93A	2013-07-19	257	f	277	277	169	169	259	267	109	117	211	211	295	301	0	0	142	142	200	207	203	205	289	304	199	199	302	315	228	239	219	221	0	0	270	276	306	307
FDC31	2013-07-26	267	m	271	271	160	169	267	280	107	109	207	209	301	305	294	294	142	142	217	219	191	211	298	298	195	199	315	315	243	243	218	223	205	205	276	277	291	324
FDF53	2013-07-12	BapR	m	273	273	160	168	257	278	107	109	205	211	301	307	304	304	138	140	202	202	193	205	289	300	197	209	296	315	234	241	218	218	205	205	286	288	308	317
FDFB6	2013-07-26	267	m	261	277	168	168	267	267	107	109	197	209	295	295	294	294	140	140	0	0	205	211	289	304	199	201	315	315	243	243	220	223	199	205	277	294	304	306
FDFBB	2013-07-12	BapR	f	273	273	160	169	257	257	107	107	192	204	295	301	294	304	140	142	200	202	191	205	289	300	195	201	310	315	239	243	218	218	199	205	277	282	298	310
FE067	2013-07-12	BapR	f	267	277	173	173	267	276	109	109	204	214	295	307	294	300	138	142	200	219	191	205	294	304	175	199	310	315	241	247	220	223	199	199	282	282	298	307
FE835	2013-08-02	164	f	0	0	178	182	265	271	101	101	184	184	0	0	0	0	145	151	198	198	193	197	270	270	195	197	286	286	215	218	221	221	198	198	0	268	296	296
FEB0B	2013-07-14	152	f	271	271	160	173	267	282	107	109	198	211	295	309	346	346	140	142	202	202	191	191	299	299	195	197	315	315	239	247	220	223	199	199	0	277	292	298
FEB0E	2013-07-19	257	f	261	291	169	173	267	280	109	109	207	214	301	307	304	304	138	138	200	219	191	211	289	318	199	0	310	310	239	243	221	221	205	209	277	277	310	317
FF236	2013-11-20	152	f	261	261	168	173	257	267	107	107	209	211	295	303	346	346	138	142	205	219	193	211	289	289	199	201	315	315	243	243	224	224	199	199	282	282	291	306
FF445	2013-07-12	BapR	m	267	277	168	173	259	280	107	109	197	207	301	310	346	346	138	142	219	219	203	203	294	304	181	199	315	315	241	243	220	223	199	205	0	0	306	317
FF491	2013-07-12	BapR	f	261	271	160	173	276	278	107	107	198	214	295	307	340	346	136	140	219	225	191	211	289	298	195	197	315	315	237	247	219	221	199	199	277	282	306	317
FF4FC	2013-07-14	152	m	261	277	168	173	267	267	107	107	190	197	295	301	0	0	140	142	0	202	191	191	289	304	199	199	302	315	239	247	218	220	199	205	276	276	306	307
FF69A	2013-07-11	152	m	271	291	173	173	257	267	109	109	198	209	280	295	304	304	136	138	200	219	191	211	298	318	199	203	315	315	241	243	219	219	199	199	276	277	317	317
FF914	2013-07-14	152	m	277	277	169	173	257	267	107	109	198	207	0	295	294	307	140	142	0	200	191	203	304	304	195	197	310	315	0	243	218	223	199	205	282	294	307	317
FFA01	2013-07-16	165	f	264	269	173	173	271	280	107	109	211	211	295	301	302	313	138	140	200	202	191	211	291	296	197	201	315	315	243	247	218	220	199	205	276	286	298	317
FFA63	2013-07-19	257	m	257	273	173	173	257	267	107	107	197	214	295	295	313	313	138	142	0	0	191	191	285	300	195	201	306	315	239	243	223	223	199	205	282	282	297	310
FFAA5	2013-07-16	165	m	264	264	173	173	257	276	107	109	197	207	301	301	0	313	138	142	200	219	193	211	289	291	195	197	310	315	239	241	218	220	199	205	276	277	307	324
FFDB5	2013-07-12	BapR	m	271	271	169	173	267	276	107	107	209	209	295	295	304	304	138	140	219	219	203	211	298	298	197	201	315	315	241	243	223	223	199	209	0	294	307	307
