# Supplementary material for: The Value of Molecular vs. Morphometric and Acoustic Information for Species Identification Using Sympatric Molossid Bats
Source: PLoS One. 2016 Mar 4;11(3):e0150780. doi: 10.1371/journal.pone.0150780 (PMC4778951; doi:10.1371/journal.pone.0150780)
Supplement: S2 Dataset — Consists of 51 individuals from Panama newly sequenced in this study and 74 molossid sequences extracted from GenBank. (FAS) [file pone.0150780.s002.fas]

>Mmolossus_JF448965
ACTTTATATCTCCTATTTGGTGCCTGAGCAGGTATAGTAGGAACTGCCCTAAGTCTTCTTATCCGAGCTGAACTAGGTCAACCAGGAGCTCTTCTAGGAGACGACCAGATTTATAATGTAATTGTAACTGCCCATGCCTTTGTAATAATTTTCTTCATAGTCATACCAATTATAATTGGAGGATTTGGAAATTGACTAGTTCCTCTGATAATTGGAGCTCCCGATATAGCCTTCCCACGAATAAACAATATAAGCTTCTGACTGCTTCCCCCTTCTTTCCTATTACTACTTGCCTCTTCTATAGTTGAAGCTGGAGCAGGCACCGGCTGAACAGTCTACCCTCCTTTAGCTGGAAACCTAGCCCATGCAGGAGCCTCCGTCGACCTAACCATTTTCTCACTACATTTAGCAGGAGTTTCATCAATTCTAGGTGCTATTAACTTTATTACAACTATTATCAATATAAAACCACCAGCTCTCTCCCAATACCAAACACCACTATTTGTATGATCTGTATTAATTACAGCCGTATTACTACTATTATCTTTACCAGTACTAGCTGCAGGAATTACAATATTATTAACAGACCGAAATTTAAACACTACTTTCTTCGACCCTGCCGGAGGAGGAGACCCTATCCTATATCAACACCTATTT
>Mmolossus_JF448959
ACTTTATATCTCCTATTTGGTGCCTGAGCAGGTATAGTAGGAACTGCCCTAAGTCTTCTTATCCGAGCTGAACTAGGTCAACCAGGAGCTCTTCTAGGAGACGACCAGATTTATAATGTAATTGTAACTGCCCATGCCTTTGTAATAATTTTCTTCATAGTTATACCAATTATAATTGGAGGATTTGGAAATTGACTAGTTCCTCTGATAATTGGAGCTCCAGATATAGCCTTCCCACGAATAAACAATATAAGCTTCTGACTGCTTCCCCCTTCTTTCCTATTACTACTTGCCTCTTCTATAGTTGAAGCTGGAGCAGGCACCGGCTGAACAGTCTACCCTCCTTTAGCTGGAAACCTAGCCCATGCAGGAGCCTCCGTCGACCTAACCATTTTCTCACTACATTTAGCAGGAGTTTCATCAATTCTAGGTGCTATTAACTTTATTACAACTATCATCAATATAAAACCACCAGCTCTCTCCCAATACCAAACACCACTATTTGTATGATCTGTATTAATTACAGCCGTATTACTACTATTATCTTTACCAGTACTAGCTGCAGGAATTACAATATTATTAACAGACCGAAATTTAAATACTACTTTCTTCGACCCTGCCGGAGGAGGAGACCCTATCCTATACCAACACCTATTT
>Mmolossus_JF448953
ACTTTATATCTCCTATTTGGTGCCTGAGCAGGTATAGTAGGAACTGCCCTAAGTCTTCTTATCCGAGCTGAACTAGGTCAACCAGGGGCTCTTCTAGGAGACGACCAGATTTATAATGTAATTGTAACTGCCCATGCCTTTGTAATAATTTTCTTCATAGTTATACCAATTATAATTGGAGGATTTGGAAATTGACTAGTCCCTCTGATAATTGGAGCTCCCGATATAGCCTTCCCACGAATAAACAATATAAGCTTCTGACTGCTTCCCCCTTCTTTCCTATTACTACTTGCCTCTTCTATAGTTGAAGCTGGAGCAGGCACCGGCTGAACAGTCTACCCTCCTTTAGCTGGAAACCTAGCCCATGCAGGAGCCTCCGTCGACCTAACCATTTTCTCACTACATTTAGCAGGAGTTTCATCAATTCTAGGTGCTATTAACTTTATTACAACTATCATCAATATAAAACCACCAGCTCTCTCCCAATACCAAACACCACTATTTGTATGATCTGTATTAATTACAGCCGTATTACTACTATTATCTTTACCAGTACTAGCTGCAGGAATTACAATATTATTAACAGACCGAAATTTAAATACTACTTTCTTCGACCCTGCCGGAGGAGGAGACCCTATCCTATACCAACACCTATTT
>Mmolossus_JF455053
NNTTTATATCTCCTATTTGGTGCCTGAGCAGGTATAGTAGGAACTGCCCTAAGTCTTCTTATCCGAGCTGAACTAGGTCAACCAGGAGCTCTTCTAGGAGACGACCAGATTTATAATGTAATTGTAACTGCCCATGCCTTTGTAATAATTTTCTTCATAGTTATACCAATTATAATTGGAGGATTTGGAAATTGACTAGTTCCTCTGATAATTGGAGCTCCCGATATAGCCTTCCCACGAATAAACAATATAAGCTTCTGACTGCTTCCCCCTTCTTTCCTATTACTACTTGCCTCTTCTATAGTTGAAGCTGGAGCAGGCACCGGCTGAACAGTCTACCCTCCTTTAGCTGGAAACCTAGCCCATGCAGGAGCCTCCGTCGACCTAACCATTTTCTCACTACATTTAGCAGGAGTTTCATCAATTCTAGGTGCTATTAACTTTATTACAACTATTATCAATATAAAACCACCAGCTCTCTCCCAATACCAAACACCACTATTTGTATGATCTGTATTAATTACAGCCGTATTATTACTATTATCTTTACCAGTACTAGCTGCAGGAATTACAATATTATTAACAGACCGAAATTTAAACACTACTTTCTTCGATCCTGCCGGAGGAGGAGACCCTATCCTATATCAACACCTATTT
>Mmolossus_JF455056
ACTTTATATCTCCTATTTGGTGCCTGAGCAGGTATAGTAGGAACTGCCCTAAGTCTTCTTATCCGAGCTGAACTAGGTCAACCAGGAGCTCTTCTAGGAGATGACCAGATTTATAATGTAATTGTAACTGCCCATGCCTTTGTAATAATTTTCTTCATAGTTATACCAATTATAATTGGAGGATTTGGAAATTGACTAGTTCCTCTGATAATTGGAGCTCCCGATATAGCCTTCCCACGAATAAACAATATAAGCTTCTGACTGCTTCCCCCTTCTTTCCTATTACTACTTGCCTCTTCTATAGTTGAAGCTGGAGCAGGCACCGGCTGAACAGTCTACCCTCCTTTAGCTGGAAACCTAGCCCATGCAGGAGCCTCCGTCGACCTAACCATTTTCTCACTACATTTAGCAGGAGTTTCATCAATTCTAGGTGCTATTAACTTTATTACAACTATCATCAATATAAAACCACCAGCTCTCTCCCAATACCAAACACCACTATTTGTATGATCTGTATTAATTACAGCCGTATTACTACTATTATCTTTACCAGTACTAGCTGCAGGAATTACAATATTATTAACAGACCGAAATTTAAATACTACTTTCTTCGACCCTGCCGGAGGAGGAGACCCTATCCTATACCAACACCTATTT
>Mmolossus_JF455090
NNTTTATATCTCCTATTTGGTGCCTGAGCAGGTATAGTAGGAACTGCCCTAAGTCTTCTTATCCGAGCTGAACTAGGTCAACCAGGAGCTCTTCTAGGAGACGACCAGATTTACAATGTAATTGTAACTGCCCATGCCTTTGTAATAATTTTCTTCATAGTTATACCAATTATAATTGGAGGATTTGGAAATTGACTAGTTCCTCTGATAATTGGAGCTCCCGATATAGCCTTCCCACGAATAAACAATATAAGCTTCTGACTGCTTCCCCCTTCTTTCCTATTACTACTTGCCTCTTCTATAGTTGAAGCTGGAGCAGGCACCGGCTGAACAGTCTATCCTCCTTTAGCTGGAAACCTAGCCCATGCAGGAGCCTCCGTCGACCTAACCATTTTCTCACTACATTTAGCAGGAGTTTCATCAATTCTAGGTGCTATTAACTTTATTACAACTATCATCAATATAAAACCACCAGCTCTCTCCCAATACCAAACACCACTATTTGTATGATCTGTATTAATTACAGCCGTATTACTACTATTATCTTTACCAGTACTAGCTGCAGGAATTACAATATTATTAACAGACCGAAATTTAAATACTACTTTCTTCGNNNNNNNNNNNNNNNNNNNNNNNNNNNNNNNNNNNNNNNNNNNN
>Mmolossus_JF455051
ACTTTATATCTCCTATTTGGTGCCTGAGCAGGTATAGTAGGAACTGCCCTAAGTCTTCTTATCCGAGCTGAACTAGGTCAACCAGGAGCTCTTCTAGGAGACGACCAGATTTATAATGTAATTGTAACTGCCCATGCCTTCGTAATAATTTTCTTCATAGTTATACCAATTATAATTGGAGGATTTGGAAATTGACTAGTTCCTCTGATAATTGGAGCTCCCGATATAGCCTTCCCACGAATAAACAATATAAGCTTCTGACTGCTTCCCCCTTCTTTCCTATTACTACTTGCCTCTTCTATAGTTGAAGCTGGAGCAGGCACCGGCTGAACAGTCTACCCTCCTTTAGCTGGAAACCTAGCCCATGCAGGAGCCTCCGTCGACCTAACCATTTTCTCACTACATTTAGCAGGAGTTTCATCAATTCTAGGTGCTATTAACTTTATTACAACTATCATCAATATAAAACCACCAGCTCTCTCCCAATACCAAACACCACTATTTGTATGATCTGTATTAATTACAGCCGTATTACTACTATTATCTTTACCAGTACTAGCTGCAGGAATTACAATATTATTAACAGACCGAAATTTAAATACTACTTTCTTCGACCCTGCCGGAGGAGGAGACCCTATCCTATACCAACACCTATTT
>Mmolossus_JF459212
ACTTTATATCTCCTATTTGGTGCCTGAGCAGGTATAGTAGGAACTGCCCTAAGTCTTCTTATCCGAGCTGAACTAGGTCAACCAGGAGCTCTTCTAGGAGACGACCAGATTTACAATGTAATTGTAACTGCCCATGCCTTTGTAATAATTTTCTTCATAGTTATACCAATTATAATTGGAGGATTTGGAAATTGACTAGTTCCTCTGATAATTGGAGCTCCCGATATAGCCTTCCCACGAATAAACAATATAAGCTTCTGACTGCTTCCCCCTTCTTTCCTATTACTACTTGCCTCTTCTATAGTTGAAGCTGGAGCAGGCACCGGCTGAACAGTCTACCCTCCTCTAGCTGGAAACCTAGCCCATGCAGGAGCCTCCGTCGACCTAACCATTTTCTCACTACATTTAGCAGGAGTTTCATCAATTCTAGGTGCTATTAACTTTATTACAACTATCATCAATATAAAACCACCAGCTCTCTCCCAATACCAAACACCACTATTTGTATGATCTGTATTAATTACAGCCGTATTACTACTATTATCTTTACCAGTACTAGCTGCAGGAATTACAATATTATTAACAGACCGAAATTTAAATACTACTTTCTTCGACCCTGCCGGAGGAGGAGACCCTATCCTATATCAACACCTATTT
>Mmolossus_JF455021
ACTTTATATCTCCTATTTGGTGCCTGAGCAGGTATAGTAGGAACTGCCCTAAGTCTTCTTATCCGAGCTGAACTAGGTCAACCAGGAGCTCTTCTAGGAGACGACCAGATTTATAATGTAATTGTAACTGCCCATGCCTTTGTAATAATTTTCTTCATAGTTATACCAATTATAATTGGAGGATTTGGAAATTGACTAGTTCCTTTGATAATTGGAGCTCCCGATATAGCCTTCCCACGAATAAACAATATAAGCTTCTGACTGCTTCCCCCTTCTTTCCTATTACTACTTGCCTCTTCTATAGTTGAAGCTGGAGCAGGCACCGGCTGAACAGTCTACCCTCCTTTAGCTGGAAACCTAGCCCATGCAGGAGCCTCCGTCGACCTAACCATTTTCTCACTACATTTAGCAGGAGTTTCATCAATTCTAGGTGCTATTAACTTTATTACAACTATCATCAATATAAAACCACCAGCTCTCTCCCAATACCAAACACCACTATTTGTATGATCTGTATTAATTACAGCCGTATTACTACTATTATCTTTACCAGTACTAGCTGCAGGAATTACAATATTATTAACAGACCGAAATTTAAATACTACTTTCTTCGACCCTGCCGGAGGAGGAGACCCTATCCTATACCAACACCTATTT
>Mcfcoibensis_JF442240
------------------------------------------------------------------------CTAGGTCAACCAGGAGCTCTTCTAGGAGACGACCAGATTTATAATGTAATTGTAACTGCCCATGCCTTTGTAATAATTTTCTTCATAGTTATACCAATTATAATTGGAGGATTTGGAAATTGATTAGTTCCTCTGATAATTGGAGCTCCCGATATAGCCTTCCCACGAATAAATAATATAAGCTTCTGACTGCTTCCCCCTTCTTTCCTATTACTACTTGCCTCTTCTATAGTTGAAGCTGGAGCAGGTACCGGCTGAACAGTCTACCCTCCTTTAGCTGGAAACCTAGCCCATGCAGGAGCCTCCGTCGACCTAACCATTTTCTCACTACATTTAGCAGGAGTTTCATCAATTCTAGGTGCTATTAACTTTATTACAACTATCATCAATATAAAACCGCCAGCTCTCTCCCAATACCAAACACCACTATTTGTATGATCTGTATTAATTACAGCCGTATTACTACTACTATCTTTACCAGTACTAGCTGCAGGAATTACAATACTATTAACAGACCGAAA----------------------------------------------------------------
>Mmolossus_JF442216
------------------------------------------------------------------------TTAGGTCAGCCAGGAGCTCTTCTAGGAGACGACCAGATTTACAATGTAATTGTAACTGCCCATGCCTTTGTAATAATTTTCTTCATAGTTATGCCAATTATAATTGGAGGATTTGGAAATTGACTAGTTCCTCTGATAATTGGAGCTCCCGATATAGCCTTCCCACGAATAAACAATATAAGCTTCTGACTGCTTCCCCCTTCTTTCCTATTACTACTTGCCTCTTCTATAGTTGAAGCTGGAGCAGGCACCGGCTGAACAGTCTACCCTCCTTTAGCTGGAAACCTAGCCCATGCAGGAGCCTCCGTCGACCTAACCATTTTCTCACTACATTTAGCAGGAGTTTCATCAATTCTAGGTGCTATTAACTTTATTACAACTATTATCAATATAAAACCACCAGCTCTCTCCCAATACCAAACACCACTATTTGTATGATCTGTATTAATTACAGCCGTATTACTACTATTATCTTTACCAGTACTAGCTGCAGGAATTACAATATTATTAACAGACCGAAA----------------------------------------------------------------
>Mmolossus_JF442200
------------------------------------------------------------------------CTAGGTCAACCAGGAGCTCTTCTAGGAGACGACCAGATTTATAATGTAATTGTAACTGCCCATACCTTTGTAATAATTTTCTTCATAGTTATACCAATTATAATTGGAGGGTTTGGAAATTGACTAGTTCCTCTGATAATTGGAGCTCCCGATATAGCCTTCCCACGAATAAACAATATAAGCTTCTGACTGCTTCCTCCTTCTTTCCTATTATTACTTGCCTCTTCTATAGTTGAAGCTGGAGCAGGCACCGGCTGAACAGTCTACCCTCCTTTAGCTGGAAACCTAGCCCATGCAGGAGCCTCCGTCGACCTAACCATTTTCTCACTACATTTAGCAGGAGTTTCATCAATTCTAGGTGCTATTAACTTTATTACAACTATCATCAATATAAAACCACCAGCTCTCTCCCAATACCAAACACCACTATTTGTATGATCTGTATTAATTACAGCCGTATTACTACTATTATCTTTACCAGTACTAGCTGCAGGAATTACAATATTATTAACAGACCGAAA----------------------------------------------------------------
>Mmolossus_JF455013
ACTTTATATCTCCTATTTGGTGCCTGAGCAGGTATAGTAGGAACTGCCCTAAGTCTTCTTATCCGAGCTGAACTAGGTCAACCAGGAGCTCTTCTAGGAGACGACCAGATTTATAATGTAATTGTAACTGCCCATGCCTTTGTAATAATTTTCTTCATAGTTATACCAATTATAATTGGAGGATTTGGAAATTGACTAGTTCCTCTGATAATTGGAGCTCCCGATATAGCCTTCCCACGAATAAACAATATAAGCTTCTGACTGCTCCCCCCTTCTTTCCTATTACTACTTGCCTCTTCTATAGTTGAAGCTGGAGCAGGCACCGGCTGAACAGTCTACCCTCCTTTAGCTGGAAACCTAGCCCATGCAGGAGCCTCCGTCGACCTAACCATTTTCTCACTACATTTAGCAGGAGTTTCATCAATTCTAGGTGCTATTAACTTTATTACAACTATCATCAATATAAAACCACCAGCTCTCTCCCAATACCAAACACCACTATTTGTATGATCTGTATTAATTACAGCCGTATTACTACTATTATCTTTACCAGTACTAGCTGCAGGAATTACAATATTATTAACAGACCGAAATTTAAATACTACTTTCTTCGACCCTGCCGGAGGAGGAGACCCTATCCTATACCAACACCTATTT
>Mmolossus_JF455029
ACTTTATATCTCCTATTTGGTGCCTGAGCAGGTATAGTAGGAACTGCCCTAAGTCTTCTTATCCGAGCTGAACTAGGTCAACCAGGAGCTCTTCTAGGAGACGACCAGATTTATAATGTAATTGTAACTGCCCATGCCTTTGTAATAATTTTCTTCATAGTTATACCAATTATAATTGGAGGATTTGGAAATTGACTAGTTCCTCTGATAATTGGAGCTCCCGATATAGCCTTCCCACGAATAAACAATATAAGCTTCTGACTGCTTCCCCCTTCTTTCCTATTACTACTTGCCTCTTCTATAGTTGAAGCTGGAGCAGGCACCGGCTGAACAGTCTACCCTCCTTTAGCTGGAAACCTAGCCCATGCAGGAGCCTCCGTCGACCTAACCATTTTCTCACTACATTTAGCAGGAGTTTCATCAATTCTAGGTGCTATTAACTTTATTACAACTATCATCAATATAAAACCACCAGCTCTCTCCCAATACCAAACACCACTATTTGTGTGATCTGTATTAATTACAGCCGTATTACTACTATTATCTTTACCAGTACTAGCTGCAGGAATTACAATATTATTAACAGACCGAAATTTAAATACTACTTTCTTCGACCCTGCCGGAGGAGGAGACCCTATCCTATACCAACACCTATTT
>Mmolossus_JF459207
--TTTATATCTCCTATTTGGTGCCTGAGCAGGTATAGTAGGAACTGCCCTAAGTCTTCTTATCCGAGCTGAACTAGGTCAACCAGGAGCTCTTCTAGGAGACGACCAGATTTATAATGTAATTGTAACTGCCCATGCCTTTGTAATAATTTTCTTCATAGTTATACCAATTATAATTGGAGGATTTGGAAATTGACTAGTTCCTCTGATAATTGGAGCTCCCGATATAGCCTTCCCACGAATAAACAATATAAGCTTCTGACTGCTTCCCCCTTCTTTCCTATTACTACTTGCCTCTTCTATAGTTGAAGCTGGAGCAGGCACCGGCTGAACAGTCTACCCCCCTTTAGCTGGAAACCTAGCCCATGCAGGAGCCTCCGTCGACCTTACCATTTTCTCACTACATTTAGCAGGAGTTTCATCAATTCTAGGTGCTATTAACTTTATTACAACTATCATCAATATAAAACCACCAGCTCTCTCCCAATACCAAACACCACTATTTGTATGATCTGTATTAATTACAGCCGTATTACTACTATTATCTTTACCAGTACTAGCTGCAGGAATTACAATATTATTAACAGACCGAAATTTAAATACTACTTTCTTCGACCCTGCCGGAGGAGGAGACCCTATCCTATACCAACACCTATTT
>Mmolossus_HQ919762
-------------------------------------------------TAAGTCTTCTTATCCGAGCTGAACTAGGTCAACCAGGAGCTCTTCTAGGAGACGACCAGATTTATAATGTAATTGTAACTGCCCATGCCTTTGTAATAATTTTCTTCATAGTTATACCAATTATAATTGGAGGATTTGGAAATTGACTAGTTCCTCTGATAATTGGAGCTCCCGATATAGCCTTCCCACGAATAAACAATATAAGCTTCTGACTGCTTCCCCCTTCTTTCCTATTACTACTTGCCTCTTCTATAGTTGAAGCTGGAGCAGGCACCGGCTGAACAGTCTACCCTCCTTTAGCTGGAAACCTAGCCCATGCAGGAGCCTCCGTCGACCTAACCATTTTCTCACTACATTTAGCAGGAGTTTCATCAATTCTAGGTGCTATTAACTTTATTACAACTATTATCAATATAAAACCACCAGCTCTCTCCCAATACCAAACACCACTATTTGTATGATCTGTATTAATTACAGCCGTATTACTACTATTATCTTTACCAGTACTAGCTGCAGGAATTACAATATTATTAACAGACCGAAATTTAAACACTACTTTCTTCGATCCTGCCGGAGGAGGAGACCCTATCCTATATCAACACCTATTT
>Mcoibensis_JF448949
ACTTTATATCTCCTATTTGGTGCCTGAGCAGGTATAGTAGGAACTGCCCTAAGTCTTCTTATCCGAGCTGAACTAGGTCAACCAGGAGCTCTTCTAGGAGACGACCAGATTTATAATGTAATTGTAACTGCCCATGCCTTTGTAATAATTTTCTTCATAGTCATACCAATTATAATTGGAGGATTTGGAAATTGACTAGTTCCTCTAATAATTGGAGCTCCCGACATAGCTTTCCCACGAATAAACAATATAAGCTTCTGACTGCTTCCCCCTTCTTTCCTATTACTACTTGCCTCTTCTATAGTTGAAGCTGGAGCAGGCACCGGCTGGACAGTCTACCCTCCTTTAGCTGGAAACCTAGCCCATGCAGGAGCCTCCGTCGACCTAACCATTTTCTCACTACATTTAGCAGGAGTTTCATCAATTCTAGGTGCTATTAACTTTATTACAACTATCATCAATATAAAACCACCAGCTCTTTCCCAATACCAAACACCACTATTTGTATGATCTGTATTAATTACAGCCGTATTATTACTATTATCTTTACCAGTGCTAGCTGCAGGAATTACAATATTATTAACAGACCGAAATTTAAATACTACTTTCTTCGACCCCGCTGGAGGGGGAGACCCTATCCTATATCAACACCTATTC
>Mmolossus_JF447833
ACTTTATATCTCCTATTTGGTGCCTGAGCAGGTATAGTAGGAACTGCCCTAAGTCTTCTCATCCGAGCTGAACTAGGTCAACCAGGAGCTCTTCTAGGAGACGACCAGATTTATAATGTAATTGTAACTGCCCATGCCTTTGTAATAATCTTCTTCATAGTTATACCAATTATAATTGGAGGATTTGGAAATTGACTAGTCCCTCTAATAATTGGAGCTCCCGATATAGCTTTCCCACGAATAAACAATATAAGCTTCTGACTGCTTCCCCCTTCTTTCCTATTACTACTTGCCTCTTCTATAGTTGAAGCTGGAGCAGGCACCGGCTGAACAGTCTACCCTCCTTTAGCTGGAAACCTAGCCCATGCAGGAGCCTCCGTCGACCTAACCATTTTCTCACTACATTTAGCAGGAGTTTCATCAATTCTAGGTGCTATTAACTTTATTACAACTATCATCAATATAAAACCACCAGCTCTCTCCCAATACCAAACACCACTATTTGTATGATCTGTATTAATTACAGCCGTATTACTACTATTATCTTTACCAGTGCTAGCTGCAGGAATTACAATATTATTAACAGACCGAAATTTAAATACTACTTTCTTCGACCCTGCTGGAGGAGGAGACCCTATCCTATACCAACACCTATTC
>Mmolossus_EF080477
ACTTTATATCTCCTATTTGGTGCCTGAGCAGGTATAGTAGGAACTGCCCTAAGTCTTCTTATCCGAGCTGAACTAGGTCAACCAGGAGCTCTTCTAGGAGATGACCAGATTTATAATGTAATTGTAACTGCCCATGCCTTTGTAATAATTTTCTTCATAGTTATACCAATTATAATTGGAGGATTTGGAAATTGACTAGTTCCTCTGATAATTGGAGCTCCCGATATAGCCTTCCCACGAATAAACAATATAAGCTTCTGACTGCTTCCCCCTTCTTTCCTATTACTACTTGCCTCTTCTATAGTTGAAGCTGGAGCAGGCACCGGCTGAACAGTCTACCCTCCTTTAGCTGGAAACCTAGCCCATGCAGGAGCCTCCGTCGACCTTACCATTTTCTCACTACATTTAGCAGGAGTTTCATCAATTCTAGGTGCTATTAACTTTATTACAACTATCATCAATATAAAACCACCAGCTCTCTCCCAATACCAAACACCACTATTTGTATGATCTGTATTAATTACAGCCGTATTACTACTATTATCTTTACCAGTACTAGCTGCAGGAATTACAATATTATTAACAGACCGAAATTTAAATACTACTTTCTTCGACCCTGCCGGAGGAGGAGACCCTATCCTATACCAACACCTATTT
>Mmolossus_JF442198
------------------------------------------------------------------------CTAGGTCAACCGGGAGCTCTTCTAGGAGACGACCAGATTTATAATGTAATTGTAACTGCCCATGCCTTTGTAATAATTTTCTTCATAGTTATACCAATTATAATTGGAGGATTTGGAAATTGACTAGTTCCTCTGATAATTGGAGCTCCCGATATAGCCTTCCCACGAATAAACAATATAAGCTTCTGACTGCTTCCCCCTTCTTTCCTATTACTACTTGCCTCTTCTATAGTTGAAGCTGGAGCAGGCACCGGCTGAACAGTCTACCCTCCTTTAGCTGGAAACCTAGCCCATGCAGGAGCCTCCGTCGACCTAACCATTTTCTCACTACATTTAGCAGGAGTTTCATCAATTCTAGGTGCTATTAACTTTATTACAACTATTATCAATATAAAACCACCAGCTCTCTCCCAATACCAAACACCACTATTTGTATGATCTGTATTAATTACAGCCGTATTACTACTATTATCTTTACCAGTACTAGCTGCAGGAATTACAATATT-------------------------------------------------------------------------------
>Mmolossus_JF455055
ACTTTATATCTCCTATTTGGTGCCTGAGCAGGTATAGTAGGAACTGCCCTAAGTCTTCTTATCCGAGCTGAACTAGGTCAACCAGGAGCTCTTCTAGGAGACGACCAGATTTATAATGTAATTGTAACTGCCCATGCCTTTGTAATAATTTTCTTCATAGTTATACCAATTATAATTGGAGGATTTGGAAATTGACTAGTTCCTCTGATAATTGGAGCTCCCGATATAGCCTTCCCACGAATAAACAATATAAGCTTCTGACTGCTTCCCCCTTCTTTCCTATTACTACTTGCCTCTTCTATAGTTGAAGCTGGAGCAGGCACCGGCTGAACAGTCTACCCTCCTTTAGCTGGAAACCTAGCCCATGCAGGAGCCTCCGTCGACCTAACCATTTTCTCACTACATTTAGCAGGAGTTTCATCAATTCTAGGTGCTATTAACTTTATTACAACTATCATCAATATAAAACCACCAGCTCTCTCCCAATACCAAACACCACTATTTGTATGATCTGTATTAATTACAGCCGTATTACTACTATTATCTTTACCAGTACTAGCTGCAGGAATTACAATATTATTAACAGACCGAAATTTAAATACTACTTTCTTCGACCCTGCCGGAGGAGGAGACCCTATCCTATACCAACACCTATTT
>Mmolossus_JF455065
ACTTTATATCTCCTATTTGGTGCCTGAGCAGGTATAGTAGGAACTGCCCTAAGTCTTCTTATCCGAGCTGAACTAGGTCAACCAGGAGCTCTTTTAGGAGACGACCAGATTTATAATGTAATTGTAACTGCCCATGCCTTTGTAATAATTTTCTTCATAGTTATACCAATTATAATTGGAGGATTTGGAAATTGACTAGTTCCTCTGATAATTGGAGCTCCCGATATAGCCTTCCCACGAATAAACAATATAAGCTTCTGACTGCTTCCCCCTTCTTTCCTATTACTACTTGCCTCTTCTATAGTTGAAGCTGGAGCAGGCACCGGCTGAACAGTCTACCCTCCTTTAGCTGGAAACCTAGCCCATGCAGGAGCCTCCGTCGACCTAACCATTTTCTCACTACATTTAGCAGGAGTTTCATCAATTCTAGGTGCTATTAACTTTATTACAACTATCATCAATATAAAACCACCAGCTCTCTCCCAATACCAAACACCACTATTTGTATGATCTGTATTAATTACAGCCGTATTACTACTATTATCTTTACCAGTACTAGCTGCAGGAATTACAATATTATTAACAGACCGAAATTTAAATACTACTTTCTTCGACCCTGCCGGAGGAGGAGACCCTATCCTATACCAACACCTATTT
>Mmolossus_EU096792
ACTTTATATCTCCTATTTGGTGCCTGAGCAGGTATAGTAGGAACTGCCCTAAGTCTTCTTATCCGAGCTGAATTAGGTCAACCAGGAGCTCTTCTAGGAGACGACCAGATTTACAATGTAATTGTAACTGCCCATGCCTTCGTAATAATTTTCTTCATAGTTATACCAATTATAATTGGAGGATTTGGAAATTGACTAGTTCCTCTAATAATTGGAGCTCCCGATATAGCCTTCCCACGAATAAACAATATAAGCTTCTGACTGCTTCCCCCTTCTTTCCTATTACTACTTGCCTCTTCTATAGTTGAAGCTGGAGCAGGCACCGGCTGAACAGTCTACCCTCCTTTAGCTGGAAACCTAGCCCATGCAGGAGCCTCCGTCGACCTAACCATTTTCTCACTACATTTAGCAGGAGTTTCATCAATTCTAGGTGCTATTAACTTTATTACAACTATCATCAATATAAAACCACCAGCTCTCTCCCAATACCAAACACCACTATTTGTATGATCTGTATTAATTACAGCCGTATTACTACTATTATCTTTACCAGTACTAGCTGCAGGAATTACAATATTATTAACAGACCGAAATTTAAATACTACTTTCTTCGACCCTGCCGGAGGAGGAGACCCTATCCTATATCAACACCTATTT
>Mmolossus_JF448948
ACTTTATATCTCCTATTTGGTGCCTGAGCAGGTATAGTAGGAACTGCCCTAAGTCTTCTTATCCGAGCTGAACTAGGTCAACCAGGAGCTCTTCTAGGAGACGACCAGATTTATAATGTAATTGTAACTGCCCATGCCTTTGTAATAATTTTCTTCATAGTCATACCAATTATAATTGGAGGATTTGGAAATTGACTAGTTCCTCTAATAATTGGAGCTCCCGATATAGCTTTCCCACGAATAAACAATATAAGCTTCTGACTGCTTCCCCCTTCTTTCCTATTACTACTTGCCTCTTCTATAGTTGAAGCTGGAGCAGGCACCGGCTGGACAGTCTACCCTCCTTTAGCTGGAAACCTAGCCCATGCAGGAGCCTCCGTCGACCTAACCATTTTCTCACTACATTTAGCAGGAGTTTCATCAATTCTAGGTGCTATTAACTTTATTACAACTATCATCAATATAAAACCACCAGCTCTTTCCCAATACCAAACACCACTATTTGTATGATCTGTATTAATTACAGCCGTATTATTACTATTATCTTTACCAGTGCTAGCTGCAGGAATTACAATATTATTAACAGACCGAAATTTAAATACTACTTTCTTCGACCCCGCTGGAGGGGGAGACCCTATCCTATATCAACACCTATTC
>Mmolossus_JF442233
------------------------------------------------------------------------CTAGGTCAACCAGGAGCTCTTCTAGGAGACGATCAGATTTATAATGTAATTGTAACTGCCCATGCCTTTGTAATAATTTTCTTCATAGTTATACCAATTATAATTGGAGGATTTGGAAATTGACTAGTTCCTCTGATAATTGGAGCTCCCGATATAGCCTTCCCACGAATAAACAATATAAGCTTCTGACTACTTCCCCCTTCTTTCCTATTACTACTTGCCTCTTCTATAGTTGAAGCTGGAGCAGGCACCGGCTGAACAGTCTACCCTCCTTTAGCTGGAAACCTAGCCCATGCAGGAGCCTCCGTCGACCTAACCATTTTCTCACTACATTTAGCAGGAGTTTCATCAATTCTAGGTGCTATCAACTTTATTACAACTATCATCAATATAAAACCACCAGCTCTCTCCCAATACCAAACACCACTATTTGTATGATCTGTATTAATTACAGCCGTATTACTACTATTATCTTTACCAGTACTAGCTGCAG--------------------------------------------------------------------------------------------
>Mmolossus_JF442210
------------------------------------------------------------------------CTAGGTCAACCAGGAGCTCTTCTAGGAGACGACCAGATTTATAATGTAATTGTAACTGCCCATGCCTTTGTAATAATTTTCTTCATAGTTATACCAATTATAATCGGAGGATTTGGAAATTGACTAGTTCCTCTGATAATTGGAGCTCCCGATATAGCCTTCCCACGAATAAACAATATAAGCTTCTGACTGCTTCCCCCTTCTTTCCTATTACTACTTGCCTCTTCTATAGTTGAAGCTGGAGCAGGCACCGGCTGAACAGTCTACCCTCCTTTAGCTGGAAACTTAGCCCATGCAGGAGCTTCCGTCGACCTAACCATTTTCTCACTACATTTAGCAGGAGTTTCATCAATTCTAGGTGCTATTAACTTTATTACAACTATCATCAATATAAAACCACCAGCTCTCTCCCAATACCAAACACCACTATTTGTATGATCTGTATTAATTACAGCCGTATTACTACTATTATCTTTACCAGTACTAGCTGCAGGAATTACAATATTATTAACAGACCGAAA----------------------------------------------------------------
>Mmolossus_JF448974
ACTTTATATCTCCTATTTGGTGCCTGAGCAGGTATAGTAGGAACTGCCCTAAGTCTTCTTATCCGAGCTGAATTAGGTCAACCAGGAGCTCTTCTAGGAGACGACCAGATTTACAATGTAATTGTAACTGCCCATGCCTTTGTAATAATTTTCTTCATAGTTATACCAATTATAATTGGAGGATTTGGAAATTGACTAGTTCCTCTGATAATTGGAGCTCCCGATATAGCCTTCCCACGAATAAACAATATAAGCTTCTGACTGCTTCCCCCTTCTTTCCTATTACTACTTGCCTCTTCTATAGTTGAAGCTGGAGCAGGCACCGGCTGAACAGTCTACCCTCCTTTAGCTGGAAACCTAGCCCATGCAGGAGCCTCCGTCGACCTAACCATTTTCTCACTACATTTAGCAGGAGTTTCATCAATTCTAGGTGCTATTAACTTTATTACAACTATCATCAATATAAAACCACCAGCTCTCTCCCAATACCAAACACCACTATTTGTATGATCTGTATTAATTACAGCCGTATTACTACTATTATCTTTACCAGTACTAGCTGCAGGAATTACAATATTATTAACAGACCGAAATTTAAATACTACTTTCTTCGACCCTGCCGGAGGAGGAGACCCTATCCTATATCAACACCTATTT
>Mmolossus_JF455074
NNNNNNTATCTCCTATTTGGTGCCTGAGCAGGTATAGTAGGAACTGCCCTAAGTCTTCTTATCCGAGCTGAACTAGGTCAACCAGGAGCTCTTCTAGGAGACGACCAGATTTACAATGTAATTGTAACTGCCCATGCCTTTGTAATAATTTTCTTCATAGTTATACCAATTATAATTGGAGGATTTGGAAATTGACTAGTTCCTCTGATAATTGGAGCTCCCGATATAGCCTTCCCACGAATAAACAATATAAGCTTCTGACTGCTTCCCCCTTCTTTCCTATTACTACTTGCCTCTTCTATAGTTGAAGCTGGAGCAGGCACCGGCTGAACAGTCTACCCTCCTTTAGCTGGAAACCTAGCCCATGCAGGAGCCTCCGTCGACCTAACCATTTTCTCACTACATTTAGCAGGAGTTTCATCAATTCTAGGTGCTATTAACTTTATTACAACTATCATCAATATAAAACCACCAGCTCTCTCCCAATACCAAACACCACTATTTGTATGATCTGTATTAATTACAGCCGTATTACTACTATTATCTTTACCAGTACTAGCTGCAGGAATTACAATATTATTAACAGACCGAAATTTAAATACTACTTTCTTCGACCCTGCCGGAGGAGGAGACCCTATCCTATATCAACACCTATTT
>Mmolossus_JF455032
NNTTTATATCTCCTATTTGGTGCCTGAGCAGGTATAGTAGGAACTGCCCTAAGTCTTCTTATCCGAGCTGAACTAGGTCAACCAGGAGCTCTTCTAGGAGACGACCAGATTTATAATGTAATTGTAACTGCCCATGCCTTTGTAATAATTTTCTTCATAGTTATACCAATTATAATTGGAGGATTTGGAAATTGACTAGTTCCTCTGATAATTGGAGCTCCCGATATAGCCTTCCCACGAATAAACAATATAAGCTTCTGACTGCTTCCCCCTTCTTTCCTATTACTACTTGCCTCTTCTATAGTTGAAGCTGGAGCAGGCACCGGCTGAACAGTCTACCCTCCTTTAGCTGGAAACCTAGCCCATGCAGGAGCCTCCGTCGACCTAACCATTTTCTCACTACATTTAGCAGGAGTTTCATCAATTCTAGGTGCTATTAACTTTATTACAACTATCATCAATATAAAACCGCCAGCTCTCTCCCAATACCAAACACCACTATTTGTATGATCTGTATTAATTACAGCCGTATTACTACTATTATCTTTACCAGTACTAGCTGCAGGAATTACAATATTATTAACAGACCGAAATTTAAATACTACTTTCTTCGACCCTGCCGGAGGAGGAGACCCTATCCTATACCAACACCTATTT
>Mmolossus_HQ919760
ACTTTATATCTCCTATTTGGTGCCTGAGCAGGTATAGTAGGAACTGCCCTAAGTCTTCTTATCCGAGCTGAACTAGGTCAACCAGGAGCTCTTCTAGGAGACGACCAGATTTATAATGTAATTGTAACTGCCCATGCCTTTGTAATAATTTTCTTCATAGTTATACCAATTATAATTGGAGGATTTGGAAATTGACTAGTTCCTCTGATAATTGGAGCTCCCGATATAGCCTTCCCACGAATAAACAATATAAGCTTCTGACTACTTCCCCCTTCTTTCCTATTACTACTTGCCTCTTCTATAGTTGAAGCTGGAGCAGGCACCGGCTGAACAGTCTACCCTCCTTTAGCTGGAAACCTAGCCCATGCAGGAGCCTCCGTCGACCTAACCATTTTCTCACTACATTTAGCAGGAGTTTCATCAATTCTAGGTGCTATTAACTTTATTACAACTATCATCAATATAAAACCACCAGCTCTCTCCCAATACCAAACACCACTATTTGTATGATCTGTATTAATTACAGCCGTATTACTACTATTATCTTTACCAGTACTAGCTGCAGGAATTACAATATTATTAACAGACCGAAATTTAAATACTACTTTCTTCGACCCTGCCGGAGGAGGAGACCCTATCCTATACCAACACCTATTT
>Mmolossus_JF442235
------------------------------------------------------------------------CTAGGTCAACCAGGGGCTCTTCTAGGAGACGACCAGATTTATAATGTAATTGTAACTGCCCATGCCTTTGTAATAATTTTCTTCATAGTTATACCAATTATAATTGGAGGATTTGGAAATTGACTAGTTCCTCTGATAATTGGAGCTCCCGATATAGCCTTCCCACGAATAAACAATATAAGCTTCTGACTGCTTCCCCCTTCTTTCCTATTACTACTTGCCTCTTCTATAGTTGAAGCTGGAGCAGGCACCGGCTGAACAGTCTACCCTCCTTTAGCTGGAAACCTAGCCCATGCAGGAGCCTCCGTCGACCTAACCATTTTCTCACTACATTTAGCAGGAGTTTCATCAATTCTAGGTGCTATTAACTTTATTACAACTATCATCAATATAAAACCACCAGCTCTCTCCCAATACCAAACACCACTATTTGTATGATCTGTATTAATTACAGCCGTATTACTACTATTATCTTTACCAGTACTAGCTGCAGGAATTACAATATTATTAACAGACCGAAA----------------------------------------------------------------
>Mmolossus_JF442203
------------------------------------------------------------------------CTAGGTCAACCAGGAGCTCTTCTAGGAGACGACCAGATTTATAATGTAATTGTAACTGCCCATGCCTTTGTAATAATTTTCTTCATAGTTATACCAATTATAATTGGAGGGTTTGGAAATTGACTAGTTCCTCTGATAATTGGAGCTCCCGATATAGCCTTCCCACGAATAAACAATATAAGCTTCTGACTGCTTCCTCCTTCTTTCCTATTATTACTTGCCTCTTCTATAGTTGAAGCTGGAGCAGGCACCGGCTGAACAGTCTACCCTCCTTTAGCTGGAAACCTAGCCCATGCAGGAGCCTCCGTCGACCTAACCATTTTCTCACTACATTTAGCAGGAGTTTCATCAATTCTAGGTGCTATTAACTTTATTACAACTATCATCAATATAAAACCACCAGCTCTCTCCCAATACCAAACACCACTATTTGTATGATCTGTATTAATTACAGCCGTATTACTACTATTATCTTTACCAGTACTAGCTGCAGGAATTACAATATTATTAACAGACCGAAA----------------------------------------------------------------
>Mmolossus_JF455067
ACTTTATATCTCCTATTTGGTGCCTGAGCAGGTATAGTAGGAACTGCCCTAAGTCTTCTTATCCGAGCTGAACTAGGTCAACCAGGAGCTCTTCTAGGAGACGACCAGATTTACAATGTAATTGTAACTGCCCATGCCTTTGTAATAATTTTCTTCATAGTTATACCAATTATAATTGGAGGATTTGGAAATTGACTAGTTCCTCTGATAATTGGAGCTCCCGATATAGCTTTCCCACGAATAAACAATATAAGCTTCTGACTGCTTCCCCCTTCTTTCCTATTACTACTTGCCTCTTCTATAGTTGAAGCTGGAGCAGGCACCGGCTGAACAGTCTACCCTCCTTTAGCTGGAAATCTAGCCCATGCAGGAGCCTCCGTCGACCTAACCATTTTCTCACTACATTTAGCAGGAGTTTCATCAATTCTAGGTGCTATTAACTTTATTACAACTATTATCAATATAAAACCACCAGCTCTCTCCCAATACCAAACACCACTATTTGTATGATCTGTATTAATTACAGCCGTATTACTACTATTATCTTTACCAGTACTAGCTGCAGGAATTACAATATTATTAACAGACCGAAATTTAAATACTACTTTCTTCGACCCTGCCGGAGGAGGAGACCCTATCCTATATCAACACCTATTT
>Mmolossus_JF455046
ACTTTATATCTCCTATTTGGTGCCTGAGCAGGTATAGTAGGAACTGCCCTAAGTCTTCTTATCCGAGCTGAACTAGGTCAACCAGGAGCTCTTCTAGGAGACGACCAGATTTATAATGTAATTGTAACTGCCCATGCCTTTGTAATAATTTTCTTCATAGTTATACCAATTATAATCGGAGGATTTGGAAATTGACTAGTTCCTCTGATAATTGGAGCTCCCGATATAGCCTTCCCACGAATAAACAATATAAGCTTCTGACTGCTTCCCCCTTCTTTCCTATTACTACTTGCCTCTTCTATAGTTGAAGCTGGAGCAGGCACCGGCTGAACAGTCTACCCTCCTTTAGCTGGAAACCTAGCCCATGCAGGAGCCTCCGTCGACCTAACCATTTTCTCACTACATTTAGCAGGAGTTTCATCAATTCTAGGTGCTATTAACTTTATTACAACTATCATCAATATAAAACCACCAGCTCTCTCCCAATACCAAACACCACTATTTGTATGATCTGTATTAATTACAGCCGTATTACTACTATTATCTTTACCAGTACTAGCTGCAGGAATTACAATATTATTAACAGACCGAAATTTAAATACTACTTTCTTCGACCCTGCCGGAGGAGGAGACCCTATCCTATACCAACACCTATTT
>Mmolossus_JF455031
NNNNNNTATCTCCTATTTGGTGCCTGAGCAGGTATAGTAGGAACTGCCCTAAGTCTTCTTATCCGAGCTGAACTAGGTCAACCAGGAGCTCTTCTAGGAGACGACCAGATTTACAATGTAATTGTAACTGCCCATGCCTTTGTAATAATTTTCTTCATAGTTATACCAATTATAATTGGAGGATTTGGAAATTGACTAGTTCCTCTGATAATTGGAGCTCCCGATATAGCCTTCCCACGAATAAACAATATAAGCTTCTGACTGCTTCCCCCTTCTTTCCTATTACTACTTGCCTCTTCTATAGTTGAAGCTGGAGCAGGCACCGGCTGAACAGTCTACCCTCCTTTAGCTGGAAACCTAGCCCATGCAGGAGCCTCCGTCGACCTAACCATTTTCTCACTACATTTAGCAGGAGTTTCATCAATTCTAGGTGCTATTAACTTTATTACAACTATTATCAATATAAAACCACCAGCTCTCTCCCAATACCAAACACCACTATTTGTATGATCTGTATTAATTACAGCCGTATTACTACTATTATCTTTACCAGTACTAGCTGCAGGAATTACAATATTATTAACAGACCGAAATTTAAATACTACTTTCTTCGACCCTGCCGGAGGAGGAGACCCTATCCTNNNNNNNNNNNNNNNN
>Mmolossus_JF448969
ACTTTATATCTCCTATTTGGTGCCTGAGCAGGTATAGTAGGAACTGCCCTAAGTCTTCTTATCCGAGCTGAACTAGGTCAACCAGGAGCTCTTCTAGGAGACGACCAGATTTATAATGTAATTGTAACTGCCCATGCCTTTGTAATAATTTTCTTCATAGTTATACCAATTATAATCGGAGGATTTGGAAATTGACTAGTTCCTCTGATAATTGGAGCTCCCGATATAGCCTTCCCACGAATAAACAATATAAGCTTCTGACTGCTTCCCCCTTCTTTCCTATTACTACTTGCCTCTTCTATAGTTGAAGCTGGAGCAGGCACCGGCTGAACAGTCTACCCTCCTTTAGCTGGAAACCTAGCCCATGCAGGAGCTTCCGTCGACCTAACCATTTTCTCACTACATTTAGCAGGAGTTTCATCAATTCTAGGTGCTATTAACTTTATTACAACTATCATCAATATAAAACCACCAGCTCTCTCCCAATACCAAACACCACTATTTGTATGATCTGTATTAATTACAGCCGTATTACTACTATTATCTTTACCGGTACTAGCTGCAGGAATTACAATATTATTAACAGACCGAAATTTAAATACTACTTTCTTCGACCCTGCCGGAGGAGGAGATCCTNNNNNNNNNNNNNNNNNNNNN
>Mmolossus_JF442222
------------------------------------------------------------------------TTAGGTCAACCAGGAGCTCTTCTAGGAGACGACCAGATTTACAATGTAATTGTAACTGCCCATGCCTTTGTAATAATTTTCTTCATAGTTATACCAATTATAATTGGAGGATTTGGAAATTGACTAGTTCCTCTGATAATTGGAGCTCCCGATATAGCCTTCCCACGAATAAACAATATAAGCTTCTGACTGCTTCCCCCTTCTTTCCTATTACTACTTGCCTCTTCTATAGTTGAAGCTGGAGCAGGCACCGGCTGAACAGTCTACCCTCCTTTAGCTGGAAACCTAGCCCATGCAGGAGCCTCCGTCGACCTAACCATTTTCTCACTACATTTAGCAGGAGTTTCATCAATTCTAGGTGCTATTAACTTTATTACAACTATTATCAATATAAAACCACCAGCTCTCTCCCAATACCAAACACCACTATTTGTATGATCTGTATTAATTACAGCCGTATTACTACTATTATCTTTACCAGTACTAGCTGCAGGAATTACAATATTATTAACAGACCGAAA----------------------------------------------------------------
>Mmolossus_JF442217
------------------------------------------------------------------------CTAGGTCAACCAGGAGCTCTTCTAGGAGACGACCAGATTTATAATGTAATTGTAACTGCCCATGCCTTTGTAATAATTTTCTTCATAGTTATACCAATTATAATTGGAGGGTTTGGAAATTGACTAGTTCCTCTGATAATTGGAGCTCCCGATATAGCCTTCCCACGAATAAACAATATAAGCTTCTGACTGCTTCCTCCTTCTTTCCTATTATTACTTGCCTCTTCTATAGTTGAAGCTGGAGCAGGCACCGGCTGAACAGTCTACCCTCCTTTAGCTGGAAACCTAGCCCATGCAGGAGCCTCCGTCGACCTAACCATTTTCTCACTACATTTAGCAGGAGTCTCATCAATTCTAGGTGCTATTAACTTTATTACAACTATCATCAATATAAAACCACCAGCTCTCTCCCAATACCAAACACCACTATTTGTATGATCTGTATTAATTACAGCCGTATTACTACTATTATCTTTACCAGTACTAGCTGCAGGAATTACAATATTATTAACAGACCGAAA----------------------------------------------------------------
>Mmolossus_JF448963
NNNNNNNNNNNNNNNNNNNNNNNNNNNNNNNNNNNNNNNNNNNNNNNNNNNNNNNTTCTTATCCGAGCTGAACTAGGTCAACCAGGAGCTCTTCTAGGAGACGACCAGATTTATAATGTAATTGTAACTGCCCATGCCTTTGTAATAATTTTCTTCATAGTTATACCAATTATAATTGGAGGATTTGGAAATTGACTAGTTCCTCTGATAATTGGAGCTCCCGATATAGCCTTCCCACGAATAAACAATATAAGCTTCTGACTGCTTCCCCCTTCTTTCCTATTACTACTTGCCTCTTCTATAGTTGAAGCTGGAGCAGGCACCGGCTGAACAGTCTACCCCCCTTTAGCTGGAAACCTAGCCCATGCAGGAGCTTCCGTCGACCTAACCATTTTCTCACTACATTTAGCAGGAGTTTCATCAATTCTAGGTGCTATTAACTTTATTACAACTATCATCAATATAAAACCACCAGCTCTCTCCCAATACCAAACACCACTATTTGTATGATCTGTATTAATTACAGCCGTATTACTACTATTATCTTTACCAGTACTAGCTGCAGGAATTACAATATTATTAACAGACCGAAATTTAAATACTACTTTCTTCGACCCTGCCGGAGGAGGAGACCCTATCCTATATCAACACCTATTT
>Mmolossus_JF455043
ACTTTATATCTCCTATTTGGTGCCTGAGCAGGTATAGTAGGAACTGCCCTAAGTCTTCTTATCCGAGCTGAACTAGGTCAACCAGGAGCTCTTCTAGGAGACGACCAGATTTATAATGTAATTGTAACTGCCCATGCCTTTGTAATAATTTTCTTCATAGTTATACCAATTATAATTGGAGGATTTGGAAATTGACTAGTTCCTCTGATAATTGGAGCTCCCGATATAGCCTTCCCACGAATAAACAATATAAGCTTCTGACTGCTTCCCCCTTCTTTCCTATTACTACTTGCCTCTTCTATAGTTGAAGCTGGAGCAGGCACCGGCTGAACAGTCTACCCTCCTTTAGCTGGAAACCTAGCCCATGCAGGAGCCTCCGTCGACCTAACCATTTTCTCACTACATTTAGCAGGAGTTTCATCAATTCTAGGTGCTATTAACTTTATTACAACTATCATCAATATAAAACCACCAGCTCTCTCCCAATACCAAACACCACTATTTGTATGATCTGTATTAATTACAGCCGTATTACTACTATTATCTTTACCAGTACTAGCTGCAGGAATTACAATATTATTAACAGACCGAAATTTAAATACTACTTTCTTCGACCCTGCCGGAGGAGGAGACCCTATCCTATACCAACACCTATTT
>Mmolossus_JF455020
ACTTTATATCTCCTATTTGGTGCCTGAGCAGGTATAGTAGGAACTGCCCTAAGTCTTCTTATCCGAGCTGAACTAGGTCAACCAGGAGCTCTTCTAGGAGACGACCAGATTTACAATGTAATTGTAACTGCCCATGCCTTTGTAATAATTTTCTTCATAGTTATACCAATTATAATTGGAGGATTTGGAAATTGACTAGTTCCTCTGATAATTGGAGCTCCCGATATAGCCTTCCCACGAATAAACAATATAAGCTTCTGACTGCTTCCCCCTTCTTTCCTATTACTACTTGCCTCTTCTATAGTTGAAGCTGGAGCAGGCACCGGCTGAACAGTCTACCCTCCTTTAGCTGGAAACCTAGCCCATGCAGGAGCCTCCGTCGACCTAACCATTTTCTCACTACATTTAGCAGGAGTTTCATCAATTCTAGGTGCTATTAACTTTATTACAACTATCATCAATATAAAACCACCAGCTCTCTCCCAATACCAAACACCACTATTTGTATGATCTGTATTAATTACAGCCGTATTACTACTATTATCTTTACCAGTACTAGCTGCAGGAATTACAATATTATTAACAGACCGAAATTTAAATACTACTTTCTTCGACCCTGCCGGAGGAGGAGACCCTNNNNNNNNNNNNNNNNNNNNN
>Mmolossus_JF448967
NNNNNNNNNNNNNNNNNNNNNNNNNNNNNNNNNNNNNNNNNNNNNNNNNAAGTCTTTCTTATCCGAGCTGAACTAGGTCAACCAGGAGCTCTTCTAGGAGACGATCAGATTTATAATGTAATTGTAACTGCCCATGCCTTTGTAATAATTTTCTTCATAGTTATACCAATTATAATTGGAGGATTTGGAAATTGACTAGTTCCTCTGATAATTGGAGCTCCCGATATAGCCTTCCCACGAATAAACAATATAAGCTTCTGACTGCTTCCCCCTTCTTTCCTATTACTACTTGCCTCTTCTATAGTTGAAGCTGGAGCAGGCACCGGCTGAACAGTCTACCCTCCTTTAGCTGGAAACCTAGCCCATGCAGGAGCCTCCGTCGACCTAACCATTTTCTCACTACATTTAGCAGGAGTTTCATCAATTCTAGGTGCTATCAACTTTATTACAACTATCATCAATATAAAACCACCAGCTCTCTCCCAATACCAAACACCACTATTTGTATGATCTGTATTAATTACAGCCGTATTACTACTATTATCTTTACCAGTACTAGCTGCAGGAATTACAATATTATTAACAGACCGAAATTTAAACACTACTTTCTTCGACCCTGCCGGAGGAGGAGACCCTATCCTATATCAACACCTATTT
>Mmolossus_JF455064
ACTTTATATCTCCTATTTGGTGCCTGAGCAGGTATAGTAGGAACTGCCCTAAGTCTTCTTATCCGAGCTGAACTAGGTCAACCAGGAGCTCTTCTAGGAGACGACCAGATTTATAATGTAATTGTAACTGCCCATGCCTTCGTAATAATTTTCTTCATAGTTATACCAATTATAATTGGAGGATTTGGAAATTGACTAGTTCCTCTGATAATTGGAGCTCCCGATATAGCCTTCCCACGAATAAACAATATAAGCTTCTGACTGCTTCCCCCTTCTTTCCTATTACTACTTGCCTCTTCTATAGTTGAAGCTGGAGCAGGCACCGGCTGAACAGTCTACCCTCCTTTAGCTGGAAACCTAGCCCATGCAGGAGCCTCCGTTGACCTAACCATTTTCTCACTACATTTAGCAGGAGTTTCATCAATTCTAGGTGCTATTAACTTTATTACAACTATCATCAATATAAAACCACCAGCTCTCTCCCAATACCAAACACCACTATTTGTATGATCTGTATTAATTACAGCCGTATTACTACTATTATCTTTACCAGTACTAGCTGCAGGAATTACAATATTATTAACAGACCGAAATTTAAATACTACTTTCTTCGACCCTGCCGGAGGAGGAGACCCTATCCTATACCAACACCTATTT
>Mmolossus_JF455054
ACTTTATATCTCCTATTTGGTGCCTGAGCAGGTATAGTAGGAACTGCCCTAAGTCTTCTTATCCGAGCTGAACTAGGTCAACCAGGAGCTCTTCTAGGAGACGACCAGATTTACAATGTAATTGTAACTGCCCATGCCTTTGTAATAATTTTCTTCATAGTTATACCAATTATAATTGGAGGATTTGGAAATTGACTAGTTCCTCTGATAATTGGAGCTCCCGATATAGCCTTCCCACGAATAAACAATATAAGCTTCTGACTGCTTCCCCCTTCTTTCCTATTACTACTTGCCTCTTCTATAGTTGAAGCTGGAGCAGGCACCGGCTGAACAGTCTACCCTCCTTTAGCTGGAAATCTAGCCCATGCAGGAGCCTCCGTCGACCTAACCATTTTCTCACTACATTTAGCAGGAGTTTCATCAATTCTAGGTGCTATTAACTTTATTACAACTATTATCAATATAAAACCACCAGCTCTCTCCCAATACCAAACACCACTATTTGTATGATCTGTATTAATTACAGCCGTATTACTACTATTATCTTTACCAGTACTAGCTGCAGGAATTACAATATTATTAACAGACCGAAATTTAAATACTACTTTCTTCGACCCTGCCGGAGGAGGAGACCCTATCCTATATCAACACCTATTT
>Mmolossus_JF455049
ACTTTATATCTCCTATTTGGTGCCTGAGCAGGTATAGTAGGAACTGCCCTAAGTCTTCTTATCCGAGCTGAACTAGGTCAACCAGGAGCTCTTCTAGGAGACGACCAGATTTATAATGTAATTGTAACTGCCCATGCCTTTGTAATAATTTTCTTCATAGTTATACCAATTATAATTGGAGGATTTGGAAATTGACTAGTTCCTCTGATAATTGGAGCTCCCGATATAGCCTTCCCACGAATAAACAATATAAGCTTCTGACTGCTTCCCCCTTCTTTCCTATTACTACTTGCCTCTTCTATAGTTGAAGCTGGAGCAGGCACCGGCTGAACAGTCTACCCTCCTTTAGCTGGAAACCTAGCCCATGCAGGAGCCTCCGTCGACCTAACCATTTTCTCACTACATTTAGCAGGAGTTTCATCAATTCTAGGTGCTATTAACTTTATTACAACTATCATCAATATAAAACCACCAGCTCTCTCCCAATACCAAACACCACTATTTGTATGATCTGTATTAATTACAGCCGTATTACTACTATTATCTTTACCAGTACTAGCTGCAGGAATTACAATATTATTAACAGACCGAAATTTAAATACTACTTTCTTCGACCCTGCCGGAGGAGGAGACCCTATCCTATACCAACACCTATTT
>Mmolossus_JF455018
NNTTTATATCTCCTATTTGGTGCCTGAGCAGGTATAGTAGGAACTGCCCTAAGTCTTCTTATCCGAGCTGAACTAGGTCAACCAGGAGCTCTTCTAGGAGACGACCAGATTTATAATGTAATTGTAACTGCCCATGCCTTTGTAATAATTTTCTTCATAGTTATACCAATTATAATTGGAGGATTTGGAAATTGACTAGTTCCTCTGATAATTGGAGCTCCCGATATAGCCTTCCCACGAATAAACAATATAAGCTTCTGACTGCTTCCCCCTTCTTTCCTATTACTACTTGCCTCTTCTATAGTTGAAGCTGGAGCAGGCACCGGCTGAACAGTCTACCCTCCTTTAGCTGGAAACCTAGCCCATGCAGGAGCCTCCGTCGACCTAACCATTTTCTCACTACATTTAGCAGGAGTTTCATCAATTCTAGGTGCTATTAACTTTATTACAACTATCATCAATATAAAACCACCAGCTCTCTCCCAATACCAAACACCATTATTTGTATGATCTGTATTAATTACAGCCGTATTACTACTATTATCTTTACCAGTACTAGCTGCAGGAATTACAATATTATTAACAGACCGAAATTTAAATACTACTTTCTTCGACCCTGCCGGAGGAGGAGACCCTATCCTATACCAACANNNNNNN
>Mmolossus_EU096788
ACTTTATATCTCCTATTTGGTGCCTGAGCAGGTATAGTAGGAACTGCCCTAAGTCTTCTTATCCGAGCTGAACTAGGTCAACCAGGAGCTCTTCTAGGAGACGACCAGATTTACAATGTAATTGTAACTGCCCATGCCTTTGTAATAATTTTCTTTATAGTTATACCAATTATAATTGGAGGATTTGGAAATTGACTAGTTCCTCTGATAATTGGAGCTCCCGATATAGCCTTCCCACGAATAAACAATATAAGCTTCTGACTGCTTCCCCCTTCTTTCCTATTACTACTTGCCTCTTCTATAGTTGAAGCTGGAGCAGGCACCGGCTGAACAGTCTACCCTCCTTTAGCTGGAAACCTAGCCCATGCAGGAGCCTCCGTCGACCTAACCATTTTCTCACTACATTTAGCAGGAGTTTCATCAATTCTAGGTGCTATTAACTTTATCACAACTATCATCAATATAAAACCACCAGCTCTCTCCCAATACCAAACACCACTATTTGTATGATCTGTATTAATTACAGCCGTATTACTACTATTATCTTTACCAGTACTAGCTGCAGGAATTACAATATTATTAACAGACCGAAATTTAAATACTACTTTCTTCGACCCTGCCGGAGGAGGAGACCCTATCCTATATCAACACCTATTT
>Mcoibensis_JF448950
ACTTTATATCTCCTATTTGGTGCCTGAGCAGGTATAGTAGGAACTGCCCTAAGTCTTCTTATCCGAGCTGAACTAGGTCAACCAGGAGCTCTTCTAGGAGACGACCAGATTTATAATGTAATTGTAACTGCCCATGCCTTTGTAATAATTTTCTTCATAGTCATACCAATTATAATTGGAGGATTTGGAAATTGACTAGTTCCTCTAATAATTGGAGCTCCCGATATAGCTTTCCCACGAATAAACAATATAAGCTTCTGACTGCTTCCCCCTTCTTTCCTATTACTACTTGCCTCTTCTATAGTTGAAGCTGGAGCAGGTACCGGCTGGACAGTCTACCCTCCTTTAGCTGGAAACCTAGCCCATGCAGGAGCCTCCGTCGACCTAACCATTTTCTCACTACATTTAGCAGGAGTTTCATCAATTCTAGGTGCTATTAACTTTATTACAACTATCATCAATATAAAACCACCAGCTCTTTCCCAATACCAAACACCACTATTTGTATGATCTGTATTAATTACAGCCGTATTATTACTATTATCTTTACCAGTGCTAGCTGCAGGAATTACAATATTATTAACAGACCGAAATTTAAATACTACTTTCTTCGACCCCGCTGGAGGGGGAGACCCTATCCTATATCAACACCTATTC
>Mmolossus_EF080474
ACTTTATATCTCCTATTTGGTGCCTGAGCAGGTATAGTAGGAACTGCCCTAAGTCTTCTTATCCGAGCTGAACTAGGTCAACCAGGAGCTCTTCTAGGAGACGACCAGATTTATAATGTAATTGTAACTGCCCATGCCTTTGTAATAATTTTCTTCATAGTTATACCAATTATAATTGGAGGATTTGGAAATTGACTAGTTCCTCTGATAATTGGAGCTCCCGATATAGCCTTCCCACGAATAAACAATATAAGCTTCTGACTGCTTCCCCCTTCTTTCCTATTACTACTTGCCTCTTCTATAGTTGAAGCTGGAGCAGGCACCGGCTGAACAGTCTACCCTCCTTTAGCTGGAAACCTAGCCCATGCAGGAGCCTCCGTCGACCTAACCATTTTCTCACTACATTTAGCAGGAGTTTCATCAATTCTAGGTGCTATTAACTTTATTACAACTATYATCAATATAAAACCACCAGCTCTCTCCCAATACCAAACACCACTATTTGTATGATCTGTATTAATTACAGCCGTATTACTACTATTATCTTTACCAGTACTAGCTGCAGGAATTACAATATTATTAACAGACCGAAATTTAAATACTACTTTCTTCGACCCTGCCGGAGGAGGAGACCCTATCCTATACCAACACCTATTT
>Msp._EF080483
ACTTTATATCTCCTATTTGGTGCCTGAGCAGGTATAGTAGGGACTGCCCTGAGCCTTCTTATCCGAGCTGAGCTAGGTCAGCCAGGAGCTCTTTTAGGCGACGATCAAATTTATAATGTAATTGTAACTGCCCATGCCTTTGTAATAATTTTCTTCATAGTAATACCAATTATAATTGGAGGATTCGGAAACTGACTAGTCCCTCTAATGATTGGAGCTCCCGATATAGCTTTCCCACGAATAAACAATATAAGCTTTTGACTACTTCCCCCTTCTTTCCTATTACTACTCGCTTCCTCTATAGTTGAGGCTGGAGCAGGTACTGGCTGAACAGTTTACCCTCCCTTAGCCGGAAATCTAGCCCACGCAGGAGCCTCCGTTGATCTAACAATTTTCTCCTTACATTTAGCAGGAGTCTCATCAATTCTAGGCGCTATCAACTTTATTACAACTATTATTAATATAAAACCACCAGCTCTATCCCAATATCAAACACCACTATTCGTATGATCTGTGCTAATTACAGCCGTACTACTTCTACTATCTTTACCAGTACTAGCTGCAGGAATTACAATACTATTAACAGATCGAAACTTAAATACTACTTTCTTTGACCCTGCTGGAGGAGGGGACCCTATCCTATATCAACACTTGTTT
>Mmolossus_EF080471
NNNNNNNNNNNNNNNNNNNNNNNNNNNNNNNNNNNNNNNNNNNNNNNCCTAAGTCTTCTTATCCGAGCTGAACTAGGTCAACCAGGAGCTCTTCTAGGAGACGACCAGATTTACAATGTAATTGTAACTGCCCATGCCTTTGTAATAATTTTCTTCATAGTTATACCAATTATAATTGGAGGATTTGGAAATTGACTAGTTCCTCTGATAATTGGAGCTCCCGATATAGCCTTCCCACGAATAAACAATATAAGCTTCTGACTGCTTCCCCCTTCTTTCCTATTACTACTTGCCTCTTCTATAGTTGAAGCTGGAGCAGGCACCGGCTGAACAGTCTACCCYCCTTTAGCTGGAAACCTAGCCCATGCAGGAGCCTCCGTCGACCTAACCATTTTCTCACTACATYTAGCAGGAGTTTCATCAATTCTAGGDGCTATTAACTTTATTACAACTATNATCAATATAAAACCACCAGCTCTCTCCCAATACCAAACACCACTATTTGTATGATCTGTATTAATTACAGCCGTATTACTACTATTATCTTTACCAGTACTAGCTGCMGGGATTACAATATTATTAACAGACCGAAATTTAAATACTACTTTCTTCGACCCTGCCGGAGGAGGAGACCCTATCCTATATCAACACCTATNN
>Mmolossus_JF455039
ACTTTATATCTCCTATTTGGTGCCTGAGCAGGTATAGTAGGAACTGCCCTAAGTCTTCTTATCCGAGCTGAACTAGGTCAACCAGGAGCTCTTCTAGGAGACGACCAGATTTATAATGTAATTGTAACTGCCCATGCCTTTGTAATAATTTTCTTCATAGTTATACCAATTATAATTGGAGGATTTGGAAATTGACTAGTTCCTCTGATAATTGGAGCTCCCGATATAGCCTTCCCACGAATAAACAATATAAGCTTCTGACTGCTTCCCCCTTCTTTCCTATTACTACTTGCCTCTTCTATAGTTGAAGCTGGAGCAGGCACCGGCTGAACAGTCTACCCTCCTTTAGCTGGAAACCTAGCCCATGCAGGAGCCTCCGTCGACCTAACCATTTTCTCACTACATTTAGCAGGAGTTTCATCAATTCTAGGTGCTATTAACTTTATTACAACTATTATCAATATAAAACCACCAGCTCTCTCCCAATACCAAACACCACTATTTGTATGATCTGTATTAATTACAGCCGTATTACTACTACTATCTTTACCAGTACTAGCTGCAGGAATTACAATATTATTAACAGACCGAAATTTAAACACTACTTTCTTCGATCCTGCCGGAGGAGGAGACCCTATCCTATATCAACACCTATTT
>Mmolossus_JF448970
ACTTTATATCTCCTATTTGGTGCCTGAGCAGGTATAGTAGGAACTGCCCTAAGTCTTCTTATCCGAGCTGAACTAGGTCAACCAGGAGCTCTTCTAGGAGACGACCAGATTTATAATGTAATTGTAACTGCCCATGCCTTTGTAATAATTTTCTTCATAGTTATACCAATTATAATTGGAGGATTTGGAAATTGACTAGTTCCTCTGATAATTGGAGCTCCCGATATAGCCTTCCCACGAATAAACAATATAAGCTTCTGACTGCTTCCCCCTTCTTTCCTATTACTACTTGCCTCTTCTATAGTTGAAGCTGGAGCAGGCACCGGCTGAACAGTCTACCCTCCTTTAGCTGGAAACCTAGCCCATGCAGGAGCCTCCGTCGACCTAACCATTTTCTCACTACATTTAGCAGGAGTTTCATCAATTCTAGGTGCTATTAACTTTATTACAACTATCATCAATATAAAACCACCAGCTCTCTCCCAATACCAAACACCACTATTTGTATGATCTGTATTAATTACAGCCGTACTACTACTATTATCTTTACCAGTACTAGCTGCAGGAATTACAATATTATTAACAGACCGAAATTTAAACACTACTTTCTTCGACCCTGCCGGAGGAGGAGACCCTATCCTATATCAACACCTATTT
>Mmolossus_JF442214
------------------------------------------------------------------------CTAGGTCAACCAGGAGCTCTTCTAGGAGACGACCAGATTTATAATGTAATTGTAACTGCCCATGCCTTTGTAATAATTTTCTTCATAGTTATACCAATTATAATTGGAGGATTTGGAAATTGACTAGTTCCTCTGATAATTGGAGCTCCCGATATAGCCTTCCCACGAATAAACAATATAAGCTTCTGACTGCTTCCCCCTTCTTTCCTATTACTACTTGCCTCTTCTATAGTTGAAGCTGGAGCAGGCACCGGCTGAACAGTCTACCCTCCTTTAGCTGGAAACCTAGCCCATGCAGGAGCCTCCGTCGACCTAACCATTTTCTCACTACATTTAGCAGGAGTTTCATCAATTCTAGGTGCTATTAATTTTATTACAACTATTATCAATATAAAACCACCAGCTCTCTCCCAATACCAAACACCACTATTTGTATGATCTGTATTAATTACAGCCGTATTACTACTATTATCTTTACCAGTACTAGCTGCAGGAATTACAATATTATTAACAGACCGAAA----------------------------------------------------------------
>Mmolossus_JF442201
------------------------------------------------------------------------CTAGGTCAACCTGGAGCTCTTCTAGGAGACGACCAGATTTATAATGTAATTGTAACTGCCCATGCCTTTGTAATAATTTTCTTCATAGTCATACCAATTATAATTGGAGGATTTGGAAATTGACTAGTTCCTCTAATAATTGGAGCTCCCGACATAGCTTTCCCACGAATAAACAATATAAGCTTCTGACTGCTTCCCCCTTCTTTCCTATTACTACTTGCCTCTTCTATAGTTGAAGCTGGAGCAGGCACCGGCTGGACAGTCTACCCTCCTTTAGCTGGAAACCTAGCCCATGCAGGAGCCTCCGTCGACCTACCCATTTTCTCACTACATTTAGCAGGAGTTTCATCAATTCTAGGTGCTATTAACTTTATTACAACTATCATCAATATAAAACCACCAGCTCTTTCCCAATACCAAACACCACTATTTGTATGATCTGTATTAATTACAGCCGTATTATTACTATTATCTTTACCAGTGCTAGCTGCAGGAATTACAATATTATTAACAGACCGAAA----------------------------------------------------------------
>Mmolossus_JF448955
ACTTTATATCTCCTATTTGGTGCCTGAGCAGGTATAGTAGGAACTGCCCTAAGTCTTCTTATCCGAGCTGAACTAGGTCAACCAGGAGCTCTTCTAGGAGACGACCAGATTTATAATGTAATTGTAACTGCCCATGCCTTCGTAATAATTTTCTTCATAGTTATACCAATTATAATTGGAGGATTTGGAAATTGACTAGTTCCTCTGATAATTGGAGCTCCCGATATAGCCTTCCCACGAATAAACAATATAAGCTTCTGACTGCTTCCCCCTTCTTTCCTATTACTACTTGCCTCTTCTATAGTTGAAGCTGGAGCAGGCACCGGCTGAACAGTCTACCCTCCTTTAGCTGGAAACCTAGCCCATGCAGGAGCCTCCGTCGACCTAACCATTTTCTCACTACATTTAGCAGGAGTTTCATCAATTCTAGGTGCTATTAACTTTATTACAACTATCATCAATATAAAACCACCAACTCTCTCCCAATACCAAACACCACTATTTGTATGATCTGTATTAATCACAGCCGTATTACTACTATTATCTTTACCAGTACTAGCTGCAGGAATTACAATACTATTAACAGACCGAAATTTAAATACTACTTTCTTCGACCCTGCCGGAGGAGGAGACCCTATCCTATACCAACACCTATTT
>Mmolossus_JF455058
ACTTTATATCTTCTATTTGGTGCCTGAGCAGGTATAGTAGGAACTGCCCTAAGTCTTCTTATCCGAGCTGAACTAGGTCAACCAGGAGCTCTTCTAGGAGACGACCAGATTTACAATGTAATTGTAACTGCCCATGCCTTTGTAATAATTTTCTTCATAGTTATACCAATTATAATTGGAGGATTTGGAAATTGACTAGTTCCTCTGATAATTGGAGCTCCCGATATAGCCTTCCCACGAATAAACAATATAAGCTTCTGACTGCTTCCCCCTTCTTTCCTATTACTACTTGCCTCTTCTATAGTTGAAGCTGGAGCAGGCACCGGCTGAACAGTCTACCCTCCTTTAGCTGGAAACCTAGCTCATGCAGGAGCCTCCGTCGACCTAACCATTTTCTCACTACATTTAGCAGGAGTTTCATCAATTCTAGGTGCTATTAACTTTATTACAACTATCATCAATATAAAACCACCAGCTCTCTCCCAATACCAAACACCACTATTTGTATGATCTGTATTAATTACAGCCGTATTACTACTATTATCTTTACCAGTACTAGCTGCAGGAATTACAATATTATTAACAGACCGAAATTTAAATACTACTTTCTTCGACCCTGCCGGAGGAGGAGACCCTATCCTATATCAACACCTATTT
>Mcoibensis_JF448946
ACTTTATATCTCCTATTTGGTGCCTGAGCAGGTATAGTAGGAACTGCCCTAAGTCTTCTTATTCGAGCTGAACTAGGTCAACCAGGAGCTCTTCTAGGAGACGACCAGATTTATAATGTAATTGTAACTGCCCATGCCTTTGTAATAATTTTCTTCATAGTCATACCAATTATAATTGGAGGATTTGGAAATTGACTAGTTCCTCTAATAATTGGAGCTCCCGATATAGCTTTCCCACGAATAAACAATATAAGCTTCTGACTGCTTCCCCCTTCTTTCCTATTACTACTTGCCTCTTCTATAGTTGAAGCTGGAGCAGGCACCGGCTGGACAGTCTACCCTCCTTTAGCTGGAAACCTAGCCCATGCAGGAGCCTCCGTCGACCTAACCATTTTCTCACTACATTTAGCAGGAGTTTCATCAATTCTAGGTGCTATTAACTTTATTACAACTATCATCAATATAAAACCACCAGCTCTTTCCCAATACCAAACACCACTATTTGTATGATCTGTATTAATTACAGCCGTATTATTACTATTATCTTTACCAGTGCTAGCTGCAGGAATTACAATATTATTAACAGACCGAAATTTAAATACTACTTTCTTCGACCCCGCTGGAGGGGGAGACCCTATCCTATATCAACACCTNNNN
>Mmolossus_JF447682
ACTTTATATCTCCTATTTGGTGCCTGAGCAGGTATAGTAGGAACTGCCCTAAGTCTTCTTATCCGAGCTGAACTAGGTCAACCAGGAGCTCTTCTAGGAGACGACCAGATTTACAATGTAATTGTAACTGCCCATGCCTTTGTAATAATTTTCTTCATAGTTATACCAATTATAATTGGAGGATTTGGAAATTGACTAGTTCCTCTGATAATTGGAGCTCCCGATATAGCCTTCCCACGAATAAACAATATAAGCTTCTGACTGCTTCCCCCTTCTTTCCTATTACTACTTGCCTCTTCTATAGTTGAAGCTGGAGCAGGCACCGGCTGAACAGTCTACCCTCCTTTAGCTGGAAACCTAGCCCATGCAGGAGCCTCCGTCGACCTAACCATTTTCTCACTACATTTAGCAGGAGTTTCATCAATTCTAGGTGCTATTAACTTTATCACAACTATCATCAATATAAAACCACCAGCTCTCTCCCAATACCAAACACCACTATTTGTATGATCTGTATTAATTACAGCCGTATTACTACTATTATCTTTACCAGTACTAGCTGCAGGAATTACAATATTATTAACAGACCGAAATTTAAATACTACTTTCTTCGACCCTGCCGGAGGAGGAGACCCTATCCTATATCAACACCTATTT
>Mmolossus_EF080464
ACTTTATATCTCCTATTTGGTGCCTGAGCAGGTATAGTAGGAACTGCCCTAAGTCTTCTTATCCGAGCTGAACTAGGTCAACCAGGAGCTCTTCTAGGAGACGACCAGATTTACAATGTAATTGTAACTGCCCATGCCTTTGTAATAATTTTCTTCATAGTTATACCAATTATAATTGGAGGATTTGGAAATTGACTAGTTCCTCTGATAATTGGAGCTCCCGATATAGCCTTCCCACGAATAAACAATATAAGCTTCTGACTGCTTCCCCCTTCTTTCCTATTACTACTTGCCTCTTCTATAGTTGAAGCTGGAGCAGGCACCGGCTGAACAGTCTACCCTCCTTTAGCTGGAAACCTAGCCCATGCAGGAGCCTCCGTCGACCTAACCATTTTCTCACTACATTTAGCAGGAGTTTCATCAATTCTAGGTGCTATTAACTTTATTACAACTATCATCAATATAAAACCACCAGCTCTCTCCCAATACCAAACACCACTATTTGTATGATCTGTATTAATTACAGCCGTATTACTACTATTATCTTTACCAGTACTAGCTGCAGGGATTACAATATTATTAACAGACCGAAATTTAAATACTACTTTCTTCGACCCTGCCGGAGGAGGAGACCCTATCCTATATCAACACCTATTT
>Mmolossus_EF080467
ACTTTATATCTCCTATTTGGTGCCTGAGCAGGTATAGTAGGAACTGCCCTAAGTCTTCTTATCCGAGCTGAACTAGGTCAACCAGGAGCTCTTCTAGGAGACGACCAGATTTATAATGTAATTGTAACTGCCCATGCCTTTGTAATAATTTTCTTCATAGTTATACCAATTATAATTGGAGGATTTGGAAATTGACTAGTTCCTCTGATAATTGGAGCTCCCGATATAGCCTTCCCACGAATAAACAATATAAGCTTCTGACTGCTTCCCCCTTCTTTCCTATTACTACTTGCCTCTTCTATAGTTGAAGCTGGAGCAGGCACCGGCTGAACAGTCTACCCTCCTTTAGCTGGAAACCTAGCCCATGCAGGAGCCTCCGTCGACCTAACCATTTTCTCACTACATTTAGCAGGAGTTTCATCAATTCTAGGTGCTATTAACTTTATTACAACTATTATCAATATAAAACCACCAGCTCTCTCCCAATACCAAACACCACTATTTGTATGATCTGTATTAATTACAGCCGTATTACTACTATTATCTTTACCAGTACTAGCTGCAGGAATTACAATATTATTAACAGACCGAAATTTAAACACTACTTTCTTCGATCCTGCCGGAGGAGGAGACCCTNNNNNNNNNNNNNNNNNNNNN
>Mmolossus_JF448973
ACTTTATATCTCCTATTTGGTGCCTGAGCAGGCATAGTAGGAACTGCCCTAAGTCTTCTTATCCGAGCTGAACTAGGTCAACCAGGAGCTCTTCTAGGAGACGACCAGATTTATAATGTAATTGTAACTGCCCATGCCTTTGTAATAATTTTCTTCATAGTTATACCAATTATAATCGGAGGATTTGGAAATTGACTAGTTCCTCTGATAATTGGAGCTCCCGATATAGCCTTCCCACGAATAAACAATATAAGCTTCTGACTGCTTCCCCCTTCTTTCCTATTACTACTTGCCTCTTCTATAGTTGAAGCTGGGGCAGGCACCGGCTGAACAGTCTACCCTCCTTTAGCTGGAAACCTAGCCCATGCAGGAGCTTCCGTCGACCTAACCATTTTCTCACTACATTTAGCAGGAGTTTCATCAATTCTAGGTGCTATTAACTTTATTACAACTATCATCAATATAAAACCACCAGCTCTCTCCCAATACCAAACTCCACTATTTGTATGATCTGTATTAATTACAGCCGTATTACTACTATTATCTTTACCAGTACTAGCTGCAGGAATTACAATATTATTAACAGACCGAAATTTAAATACTACTTTCTTCGACCCTGCCGGAGGAGGAGACCCTATCCTATATCAACACCTATTT
>Mmolossus_JQ601429
ACTTTATATCTCCTATTTGGTGCCTGAGCAGGTATAGTAGGAACTGCCCTAAGTCTTCTTATCCGAGCTGAACTAGGTCAACCAGGAGCTCTTCTAGGAGACGACCAGATTTATAATGTAATTGTAACTGCCCATGCCTTCGTAATAATTTTCTTCATAGTTATACCAATTATAATTGGAGGATTTGGAAATTGACTAGTTCCTCTGATAATTGGAGCTCCCGATATAGCCTTCCCACGAATAAACAATATAAGCTTCTGACTGCTTCCCCCTTCTTTCCTATTACTACTTGCCTCTTCTATAGTTGAAGCTGGAGCAGGCACCGGCTGAACAGTCTACCCTCCTTTAGCTGGAAACCTAGCCCATGCAGGAGCCTCCGTCGACCTAACCATTTTCTCACTACATTTAGCAGGAGTTTCATCAATTCTAGGTGCTATTAACTTTATTACAACTATCATCAATATAAAACCACCAGCTCTCTCCCAATACCAAACACCACTATTTGTATGATCTGTATTAATTACAGCCGTATTACTACTATTATCTTTACCAGTACTAGCTGCAGGAATTACAATATTATTAACAGACCGAAATTTAAATACTACTTTCTTCGACCCTGCCGGAGGAGGAGACCCTATCCTATACCAACACCTATTT
>Mmolossus_JF442211
------------------------------------------------------------------------CTAGGTCAACCAGGAGCTCTTCTAGGAGACGACCAGATTTATAATGTAATTGTAACTGCCCATGCCTTCGTAATAATTTTCTTCATAGTTATACCAATTATAATTGGAGGATTTGGAAATTGACTAGTTCCTCTGATAATTGGAGCTCCCGATATAGCCTTCCCACGAATAAACAATATAAGCTTCTGACTGCTTCCCCCTTCTTTCCTATTACTACTTGCCTCTTCTATAGTTGAAGCTGGAGCAGGCACCGGCTGAACAGTCTATCCTCCTTTAGCTGGAAACCTAGCCCATGCAGGAGCCTCCGTCGACCTAACCATTTTCTCACTACATTTAGCAGGAGTTTCATCAATTCTAGGTGCTATTAACTTTATTACAACTATCATCAATATAAAACCACCAGCTCTCTCCCAATACCAAACACCACTATTTGTATGATCTGTATTAATTACAGCCGTATTACTACTATTATCTTTACCAGTACTAGCTGCAGGAATTACAATATTATTAACAGACCGAAA----------------------------------------------------------------
>Mmolossus_JF442207
------------------------------------------------------------------------CTAGGTCAACCAGGAGCTCTTCTAGGAGACGACCAGATTTATAATGTAATTGTAACTGCCCATGCCTTTGTAATAATTTTCTTCATAGTTATACCAATTATAATTGGAGGATTTGGAAATTGACTAGTTCCTCTGATAATTGGAGCTCCCGATATAGCCTTCCCACGAATAAACAATATAAGCTTCTGACTGCTTCCCCCTTCTTTCCTATTACTACTTGCCTCTTCTATAGTTGAAGCTGGAGCAGGCACCGGCTGAACAGTCTACCCTCCTTTAGCTGGAAACCTAGCCCATGCAGGAGCCTCCGTCGACCTAACCATCTTCTCATTACATTTAGCAGGAATTTCATCAATTCTAGGTGCTATTAACTTTATTACAACTATCATCAATATAAAACCACCAGCTCTCTCCCAATACCAAACACCACTATTTGTATGATCTGTATTAATTACAGCCGTATTACTACTATTATCTTTACCAGTACTAGCTGCAGGAATTACAATATTATTAACAGACCGAAA----------------------------------------------------------------
>Mmolossus_JF442204
------------------------------------------------------------------------CTAGGTCAACCAGGAGCTCTTCTAGGAGACGACCAGATTTACAATGTAATTGTAACTGCCCATGCCTTTGTAATAATTTTCTTCATAGTTATACCAATTATAATTGGAGGATTTGGAAATTGACTAGTTCCTCTGATAATTGGAGCTCCCGATATAGCCTTCCCACGAATAAACAATATAAGCTTCTGACTGCTTCCCCCTTCTTTCCTATTACTACTTGCCTCTTCTATAGTTGAAGCTGGAGCAGGCACCGGCTGAACAGTCTACCCTCCTTTAGCTGGAAATCTAGCCCATGCAGGAGCCTCCGTCGACCTAACCATTTTCTCACTACATTTAGCAGGAGTTTCATCAATTCTAGGTGCTATTAACTTTATTACAACTATCATCAATATAAAACCACCAGCTCTCTCCCAATACCAAACACCACTATTTGTATGATCTGTATTAATTACAGCCGTATTACTACTATTATCTTTACCAGTACTAGCTGCAGGAATTACAATATTATTAACAGACCGAAA----------------------------------------------------------------
>Mmolossus_JF455041
ACTTTATATCTCCTATTTGGTGCCTGAGCAGGTATAGTAGGAACTGCCCTAAGTCTTCTTATCCGAGCTGAACTAGGTCAACCAGGAGCTCTTCTAGGAGACGACCAGATTTATAATGTAATTGTAACTGCCCATGCCTTTGTAATAATTTTCTTCATAGTTATACCAATTATAATTGGAGGATTTGGAAATTGACTAGTTCCTCTGATAATTGGAGCTCCCGATATAGCCTTCCCACGAATAAACAATATAAGCTTCTGACTGCTTCCCCCTTCTTTCCTATTACTACTTGCCTCTTCTATAGTTGAAGCTGGAGCAGGCACCGGCTGAACAGTCTACCCTCCTTTAGCTGGAAACCTAGCCCATGCAGGAGCCTCCGTCGACCTAACCATTTTCTCACTACATTTAGCAGGAGTTTCATCAATTCTAGGTGCTATTAACTTTATTACAACTATCATCAATATAAAACCACCAGCTCTCTCCCAATACCAAACACCACTATTTGTATGATCTGTATTAATTACAGCCGTATTACTACTATTATCTTTACCAGTACTAGCTGCAGGAATTACAATATTATTAACAGACCGAAATTTAAATACTACTTTCTTCGACCCTGCCGGAGGAGGAGACCCTATCCTATACCAACACCTATTT
>Mmolossus_JF442224
------------------------------------------------------------------------CTAGGTCAACCAGGAGCTCTTCTAGGAGACGACCAGATTTATAATGTAATTGTAACTGCCCATGCCTTTGTAATAATTTTCTTCATAGTTATACCAATTATAATTGGAGGATTTGGAAATTGACTAGTTCCTCTGATAATTGGAGCTCCCGATATAGCCTTCCCACGAATAAACAATATAAGCTTCTGACTGCTTCCCCCTTCTTTCCTATTACTACTTGCCTCTTCTATAGTTGAAGCTGGAGCAGGCACCGGCTGAACAGTCTACCCTCCTTTAGCTGGAAACCTAGCCCATGCAGGAGCCTCCGTCGACCTAACCATTTTCTCACTACATTTAGCAGGAGTTTCATCAATTCTAGGTGCTATTAACTTTATTACAACTATTATCAATATAAAACCACCAGCTCTCTCCCAATACCAAACACCACTATTTGTATGATCTGTATTAATTACAGCCGTATTACTACTATTATCTTTACCAGTACTAGCCGCAGGAATTACAATATTATTAACAGACCGAAA----------------------------------------------------------------
>Mrufus_EF080478
ACTTTATATCTCCTATTTGGTGCCTGAGCAGGTATAGTAGGAACTGCCCTAAGTCTTCTTATCCGAGCTGAACTAGGTCAACCAGGAGCTCTTCTAGGAGACGACCAGATTTATAATGTAATTGTAACCGCCCATGCCTTTGTAATAATTTTCTTCATAGTTATACCAATTATAATTGGAGGATTTGGAAATTGACTAGTTCCTCTAATAATTGGAGCTCCCGATATAGCTTTCCCACGAATAAACAATATAAGCTTCTGACTGCTTCCCCCTTCTTTCCTGTTACTACTTGCCTCTTCTATAGTTGAAGCTGGAGCAGGCACCGGCTGAACAGTCTACCCTCCTTTAGCTGGAAATCTGGCCCATGCAGGAGCCTCCGTCGACCTAACCATCTTCTCACTACATTTAGCAGGAGTTTCATCAATTTTAGGTGCTATTAACTTTATTACAACTATCATCAACATAAAACCACCAGCTCTCTCCCAATACCAAACACCACTATTTGTATGATCTGTATTAATTACAGCCGTATTACTACTATTGTCTTTACCAGTGCTAGCTGCAGGAATTACAATATTATTAACAGACCGAAATTTAAATACTACTTTCTTCGACCCTGCTGGAGGAGGAGACCCTATCCTATATCAACACTTATTT
>Mrufus_JF444936
ACCCTATATCTCCTGTTTGGTGCCTGAGCAGGAATAGTAGGAACTGCCTTAAGTCTTCTCATTCGAGCTGAACTAGGTCAGCCAGGAGCTCTTTTAGGAGACGATCAAATCTACAATGTAATTGTAACTGCCCATGCTTTCGTCATAATTTTCTTTATAGTAATACCTATTATAATTGGAGGCTTCGGAAACTGATTAGTCCCTCTAATAATTGGTGCTCCCGACATAGCTTTCCCACGAATAAATAATATAAGCTTCTGACTACTTCCCCCCTCTTTCCTATTATTACTAGCTTCCTCTATAGTTGAAGCTGGGGCCGGTACCGGTTGAACAGTATACCCTCCCCTAGCTGGAAACCTAGCCCATGCAGGAGCTTCTGTCGACCTAACCATTTTCTCATTACACCTAGCAGGGGTCTCATCAATCTTAGGTGCTATTAACTTTATTACAACTATTATTAATATAAAACCACCAGCCCTCTCCCAATACCAAACACCCTTATTTGTGTGATCCGTATTAATTACAGCCGTTCTACTCCTTCTATCTTTACCAGTACTAGCTGCAGGAATTACAATATTATTAACAGATCGAAATTTAAATACTACTTTTTTCGACCCTGCTGGAGGAGGGGATCCCATCCTATATCAACACCTATTC
>Mrufus_JF455098
ACTTTATATCTCCTATTTGGTGCCTGAGCAGGTATAGTAGGAACTGCCCTAAGTCTTCTTATCCGAGCTGAACTAGGTCAACCAGGAGCTCTTCTAGGAGACGACCAGATTTATAATGTAATTGTAACCGCCCATGCCTTTGTAATAATTTTCTTCATAGTTATACCAATTATAATTGGAGGATTTGGAAATTGACTAGTTCCTCTAATAATTGGAGCTCCCGATATAGCTTTCCCACGAATAAACAATATAAGCTTCTGACTGCTTCCCCCTTCTTTCCTGTTACTACTTGCCTCTTCTATAGTTGAAGCTGGAGCAGGCACCGGCTGAACAGTCTACCCTCCTTTAGCTGGAAATCTGGCCCATGCAGGAGCCTCCGTCGACCTAACCATTTTCTCACTACATTTAGCAGGAGTTTCATCAATTTTAGGTGCTATTAACTTTATTACAACTATCATCAACATAAAACCACCAGCTCTCTCCCAATACCAAACACCACTATTTGTATGATCTGTATTAATTACAGCCGTATTACTACTATTGTCTTTACCAGTGCTAGCTGCAGGAATTACAATATTATTAACAGACCGAAATTTAAATACTACCTTCTTCGACCCTGCTGGAGGAGGAGACCCTATCCTATATCAACACCTATTT
>Cabrasus_JN312044
---CTATACCTCCTGTTCGGTGCTTGAGCAGGAATAGTAGGAACTGCCCTGAGTCTTCTCATCCGAGCTGAATTAGGCCAGCCAGGAGCTCTTCTAGGAGATGACCAAATCTACAACGTAATCGTCACCGCCCATGCTTTTGTAATAATTTTCTTCATAGTAATGCCCATTATAATTGGAGGCTTTGGAAACTGACTAGTACCCTTAATGATTGGTGCCCCAGACATGGCTTTCCCACGAATAAACAATATGAGCTTTTGACTCCTTCCCCCCTCATTCCTACTTCTCCTAGCCTCCTCTATAGTTGAAGCTGGAGCTGGGACAGGTTGAACAGTTTATCCCCCTCTGGCTGGTAACCTAGCCCATGCAGGAGCTTCCGTAGACCTAACCATTTTCTCACTGCACTTAGCAGGGGTATCATCAATCTTAGGAGCTATTAACTTCATTACTACTATTATTAACATAAAACCACCAGCCCTTTCTCAATATCAAACACCTCTATTTGTGTGATCTGTACTAATTACAGCCGTACTACTGTTACTCTCTCTACCAGTTTTAGCAGCAGGAATTACAATACTATTAACAGACCGAAACCTAAACACTACCTTTTTTGACCCTGCCGGAGGAGGAGACCCTATTTTATATCAACACCTCTTC
>Cparanus_JF447634
ACTTTATACCTTCTATTCGGCGCTTGAGCAGGAATAGTAGGAACCGCCCTAAGTCTTCTCATTCGAGCTGAGTTAGGTCAGCCCGGAGCTCTTCTAGGAGATGACCAAATTTACAACGTAATTGTCACCGCCCATGCTTTTGTAATAATCTTCTTTATAGTAATGCCCATCATAATTGGAGGCTTTGGAAACTGGTTGGTACCCTTAATAATTGGTGCCCCAGACATAGCATTTCCACGAATAAACAATATAAGCTTTTGACTCTTACCCCCCTCATTTCTACTCCTCCTAGCCTCCTCCATAGTTGAAGCCGGAGCTGGAACAGGTTGAACCGTGTACCCTCCTTTAGCTGGTAATCTAGCCCATGCAGGAGCTTCCGTAGACCTAACCATTTTCTCTTTACACTTAGCAGGAGTTTCGTCAATTCTAGGAGCCATTAACTTTATTACTACTATTATTAATATAAAACCACCAGCCCTTTCCCAATACCAAACACCTTTGTTTGTCTGATCCGTACTGATCACAGCTGTACTTCTACTACTTTCTTTACCAGTCTTAGCAGCAGGAATTACAATACTATTAACAGACCGAAATCTAAACACTACTTTCTTTGACCCTGCCGGAGGAGGAGACCCCATCTTATATCAACACTTATTC
>Cplanirostris_EF080319
ACTTTATACCTTCTATTCGGTGCTTGAGCAGGAATAGTAGGAACCGCCCTAAGTCTTCTTATCCGGGCTGAATTAGGTCAACCAGGAGCTCTTTTAGGAGATGACCAAATCTACAACGTAGTTGTCACCGCCCATGCCTTTGTAATAATTTTCTTCATAGTTATGCCCATTATAATTGGAGGCTTTGGAAATTGACTAGTACCCCTAATAATTGGTGCCCCAGATATAGCATTTCCACGAATAAATAATATGAGCTTTTGACTCCTTCCCCCCTCATTCCTACTTCTCCTCGCCTCCTCAATAGTTGAAGCCGGAGCTGGGACAGGTTGAACAGTCTACCCCCCTTTAGCTGGTAACTTAGCCCATGCAGGAGCTTCTGTTGATCTAACTATTTTCTCCTTACACTTAGCAGGAGTCTCATCAATCCTAGGAGCTATTAACTTTATTACTACTATTATCAACATAAAACCACCAGCCCTTTCCCAATATCAAACACCTTTATTTGTATGATCCGTACTAATTACAGCTGTACTACTGTTACTTTCTTTACCAGTTTTAGCAGCAGGAATTACAATATTATTAACAGACCGAAACCTAAACACTACTTTTTTCGATCCTGCCGGAGGAGGAGACCCTATCTTATATCAACATCTCTTC
>Msp._KT721411
ACTTTATAACTCCTATTTGGGGCCTGAGCAGGTATAGTAGGAACTGCCCTAAGTCTTCTTATCCGAGCTGAACTAGGTCAACCAGGAGCTCTTCTAGGAGACGACCAGATTTATAATGTAATTGTAACTGCCCATGCCTTCGTAATAATTTTCTTCATAGTTATACCAATTATAATTGGAGGATTTGGAAATTGACTAGTTCCTCTAATAATTGGAGCTCCCGATATAGCTTTCCCACGTATAAACAATATAAGCTTCTGACTGCTTCCCCCTTCTTTCCTACTACTACTTGCCTCTTCTATAGTTGAAGCTGGAGCAGGCACCGGCTGAACAGTTTATCCTCCTTTAGCTGGAAACCTAGCCCATGCAGGAGCCTCCGTCGACCTAACCATTTTCTCACTACATTTAGCAGGAGTTTCATCAATTCTAGGTGCTATTAACTTTATTACAACTATTATCAATATAAAACCACCAGCTCTCTCCCAATACCAAACACCACTATTTGTATGATCTGTATTAATTACAGCCGTATTACTACTATTATCTTTACCAGTGCTAGCTGCAGGAATTACAATATTATTAACAGACCGAAATTTAAATACTACTTTCTTCGATCCTGCCGGAGGAGGAGACCCTATCCTATACCAACCCTTATAT
>Msp._KT721362
ACTTTATATCTCCTATTTGGTGCCTGAGCAGGTATAGTAGGAACTGCCCTAAGTCTTCTTATCCGAGCTGAACTAGGTCAACCAGGAGCTCTTCTAGGAGACGACCAGATTTATAATGTAATTGTAACTGCCCATGCCTTCGTAATAATTTTCTTCATAGTTATACCAATTATAATTGGAGGATTTGGAAATTGACTAGTTCCTCTAATAATTGGAGCTCCCGATATAGCTTTCCCACGTATAAACAATATAAGCTTCTGACTGCTTCCCCCTTCTTTCCTACTACTACTTGCCTCTTCTATAGTTGAAGCTGGAGCAGGCACCGGCTGAACAGTTTATCCTCCTTTAGCTGGAAACCTAGCCCATGCAGGAGCCTCCGTCGACCTAACCATTTTCTCACTACATTTAGCAGGAGTTTCATCAATTCTAGGTGCTATTAACTTTATTACAACTATTATCAATATAAAACCACCAGCTCTCTCCCAATACCAAACACCACTATTTGTATGATCTGTATTAATTACAGCCGTATTACTACTATTATCTTTACCAGTGCTAGCTGCAGGAATTACAATATTATTAACAGACCGAAATTTAAATACTACTTTCTTCGATCCTGCCGGAGGAGGAGACCCTATCCTATACCAACACGTATTT
>Msp._KT721363
ACTTTATATCTCCTATTTGGTGCCTGAGCAGGTATAGTAGGAACTGCCCTAAGTCTTCTTATCCGAGCTGAACTAGGTCAACCAGGAGCTCTTCTAGGAGACGACCAGATTTATAATGTAATTGTAACTGCCCATGCCTTCGTAATAATTTTCTTCATAGTTATACCAATTATAATTGGAGGATTTGGAAATTGACTAGTTCCTCTAATAATTGGAGCTCCCGATATAGCTTTCCCACGTATAAACAATATAAGCTTCTGACTGCTTCCCCCTTCTTTCCTACTACTACTTGCCTCTTCTATAGTTGAAGCTGGAGCAGGCACCGGCTGAACAGTTTATCCTCCTTTAGCTGGAAACCTAGCCCATGCAGGAGCCTCCGTCGACCTAACCATTTTCTCACTACATTTAGCAGGAGTTTCATCAATTCTAGGTGCTATTAACTTTATTACAACTATTATCAATATAAAACCACCAGCTCTCTCCCAATACCAAACACCACTATTTGTATGATCTGTATTAATTACAGCCGTATTACTACTATTATCTTTACCAGTGCTAGCTGCAGGAATTACAATATTATTAACAGACCGAAATTTAAATACTACTTTCTTCGATCCTGCCGGAGGAGGAGACCCTATCCTATACCAACACCTATTT
>Msp._KT721364
ACTTTATATCTCCTATTTGGTGCCTGAGCAGGTATAGTAGGAACTGCCCTAAGTCTTCTTATCCGAGCTGAACTAGGTCAACCAGGAGCTCTTCTAGGAGACGACCAGATTTATAATGTAATTGTAACTGCCCATGCCTTTGTAATAATTTTCTTCATAGTTATACCAATTATAATTGGAGGGTTTGGAAATTGACTAGTTCCTCTAATAATTGGAGCTCCCGATATAGCTTTCCCACGAATAAACAATATAAGCTTCTGACTGCTTCCCCCTTCTTTCCTATTACTACTTGCCTCTTCTATAGTTGAAGCTGGAGCAGGCACCGGCTGAACAGTCTACCCTCCTTTAGCTGGAAACCTAGCCCATGCAGGAGCCTCCGTCGACCTAACCATTTTCTCATTACATTTAGCAGGAGTTTCATCAATTCTAGGTGCTATTAATTTTATTACAACTATCATCAATATAAAACCACCAGCTCTCTCCCAATACCAAACACCACTATTTGTATGATCTGTATTAATTACAGCCGTATTACTACTATTATCTTTACCAGTGCTAGCTGCAGGAATTACAATATTATTAACAGACCGAAATTTAAATACTACTTTCTTCGACCCTGCTGGAGGGGGAGACCCTATCCTATACCAACACCTATTC
>Msp._KT721365
ACTTTATATCTCCTATTTGGTGCCTGAGCAGGTATAGTAGGAACTGCCCTAAGTCTTCTTATCCGAGCTGAACTAGGTCAACCAGGAGCTCTTCTAGGAGACGACCAGATTTATAATGTAATTGTAACTGCCCATGCCTTCGTAATAATTTTCTTCATAGTTATACCAATTATAATTGGAGGATTTGGAAATTGACTAGTTCCTCTAATAATTGGAGCTCCCGATATAGCTTTCCCACGTATAAACAATATAAGCTTCTGACTGCTTCCCCCTTCTTTCCTACTACTACTTGCCTCTTCTATAGTTGAAGCTGGAGCAGGCACCGGCTGAACAGTTTATCCTCCTTTAGCTGGAAACCTAGCCCATGCAGGAGCCTCCGTCGACCTAACCATTTTCTCACTACATTTAGCAGGAGTTTCATCAATTCTAGGTGCTATTAACTTTATTACAACTATTATCAATATAAAACCACCAGCTCTCTCCCAATACCAAACACCACTATTTGTATGATCTGTATTAATTACAGCCGTATTACTACTATTATCTTTACCAGTGCTAGCTGCAGGAATTACAATATTATTAACAGACCGAAATTTAAATACTACTTTCTTCGATCCTGCCGGAGGAGGAGACCCTATCCTATACCAACACTTATTT
>Msp._KT721366
ACTTTATATCTCCTATTTGGTGCCTGAGCAGGTATAGTAGGAACTGCCCTAAGTCTTCTTATCCGAGCTGAACTAGGTCAACCAGGAGCTCTTCTAGGAGACGACCAGATTTATAATGTAATTGTAACTGCCCATGCCTTCGTAATAATTTTCTTCATAGTTATACCAATTATAATTGGAGGATTTGGAAATTGACTAGTTCCTCTAATAATTGGAGCTCCCGATATAGCTTTCCCACGTATAAACAATATAAGCTTCTGACTGCTTCCCCCTTCTTTCCTACTACTACTTGCCTCTTCTATAGTTGAAGCTGGAGCAGGCACCGGCTGAACAGTTTATCCTCCTTTAGCTGGAAACCTAGCCCATGCAGGAGCCTCCGTCGACCTAACCATTTTCTCACTACATTTAGCAGGAGTTTCATCAATTCTAGGTGCTATTAACTTTATTACAACTATTATCAATATAAAACCACCAGCTCTCTCCCAATACCAAACACCACTATTTGTATGATCTGTATTAATTACAGCCGTATTACTACTATTATCTTTACCAGTGCTAGCTGCAGGAATTACAATATTATTAACAGACCGAAATTTAAATACTACTTTCTTCGATCCTGCCGGAGGAGGAGACCCTATCCTATACCAACACCTATTT
>Msp._KT721367
ACTTTATATCTCCTATTTGGTGCCTGAGCAGGTATAGTAGGAACTGCCCTAAGTCTTCTTATCCGAGCTGAACTAGGTCAACCAGGAGCTCTTCTAGGAGACGACCAGATTTATAATGTAATTGTAACTGCCCATGCCTTCGTAATAATTTTCTTCATAGTTATACCAATTATAATTGGAGGATTTGGAAATTGACTAGTTCCTCTAATAATTGGAGCTCCCGATATAGCTTTCCCACGTATAAACAATATAAGCTTCTGACTGCTTCCCCCTTCTTTCCTACTACTACTTGCCTCTTCTATAGTTGAAGCTGGAGCAGGCACCGGCTGAACAGTTTATCCTCCTTTAGCTGGAAACCTAGCCCATGCAGGAGCCTCCGTCGACCTAACCATTTTCTCACTACATTTAGCAGGAGTTTCATCAATTCTAGGTGCTATTAACTTTATTACAACTATTATCAATATAAAACCACCAGCTCTCTCCCAATACCAAACACCACTATTTGTATGATCTGTATTAATTACAGCCGTATTACTACTATTATCTTTACCAGTGCTAGCTGCAGGAATTACAATATTATTAACAGACCGAAATTTAAATACTACTTTCTTCGATCCTGCCGGAGGAGGAGACCCTATCCTATACCAACACCTATCT
>Msp._KT721368
ACTTTATATCTCCTATTTGGTGCCTGAGCAGGTATAGTAGGAACTGCCCTAAGTCTTCTTATCCGAGCTGAACTAGGTCAACCAGGAGCTCTTCTAGGAGACGACCAGATTTATAATGTAATTGTAACTGCCCATGCCTTCGTAATAATTTTCTTCATAGTTATACCAATTATAATTGGAGGATTTGGAAATTGACTAGTTCCTCTAATAATTGGAGCTCCCGATATAGCTTTCCCACGTATAAACAATATAAGCTTCTGACTGCTTCCCCCTTCTTTCCTACTACTACTTGCCTCTTCTATAGTTGAAGCTGGAGCAGGCACCGGCTGAACAGTTTATCCTCCTTTAGCTGGAAACCTAGCCCATGCAGGAGCCTCCGTCGACCTAACCATTTTCTCACTACATTTAGCAGGAGTTTCATCAATTCTAGGTGCTATTAACTTTATTACAACTATTATTAATATAAAACCACCAGCTCTCTCCCAATACCAAACACCACTATTTGTATGATCTGTATTAATTACAGCCGTATTACTACTATTATCTTTACCAGTGCTAGCTGCAGGAATTACAATATTATTAACAGACCGAAATTTAAATACTACTTTCTTCGATCCTGCCGGAGGAGGAGACCCTATCCTATACCAACACCTATTT
>Msp._KT721369
ACTTTATATCTCCTATTTGGTGCCTGAGCAGGTATAGTAGGAACTGCCCTAAGTCTTCTTATCCGAGCTGAACTAGGTCAACCAGGAGCTCTTCTAGGAGACGACCAGATTTATAATGTAATTGTAACTGCCCATGCCTTCGTAATAATTTTCTTCATAGTTATACCAATTATAATTGGAGGATTTGGAAATTGACTAGTTCCTCTAATAATTGGAGCTCCCGATATAGCTTTCCCACGTATAAACAATATAAGCTTCTGACTGCTTCCCCCTTCTTTCCTACTACTACTTGCCTCTTCTATAGTTGAAGCTGGAGCAGGCACCGGCTGAACAGTTTATCCTCCTTTAGCTGGAAACCTAGCCCATGCAGGAGCCTCCGTCGACCTAACCATTTTCTCACTACATTTAGCAGGAGTTTCATCAATTCTAGGTGCTATTAACTTTATTACAACTATTATCAATATAAAACCACCAGCTCTCTCCCAATACCAAACACCACTATTTGTATGATCTGTATTAATTACAGCCGTATTACTACTATTATCTTTACCAGTGCTAGCTGCAGGAATTACAATATTATTAACAGACCGAAATTTAAATACTACTTTCTTCGATCCTGCCGGAGGAGGAGACCCTATCCTATACCAACACCTATCT
>Msp._KT721370
ACTTTATATCTCCTATTTGGTGCCTGAGCAGGTATAGTAGGAACTGCCCTAAGTCTTCTTATCCGAGCTGAACTAGGTCAACCAGGAGCTCTTCTAGGAGACGACCAGATTTATAATGTAATTGTAACTGCCCATGCCTTCGTAATAATTTTCTTCATAGTTATACCAATTATAATTGGAGGATTTGGAAATTGACTAGTTCCTCTAATAATTGGAGCTCCCGATATAGCTTTCCCACGTATAAACAATATAAGCTTCTGACTGCTTCCCCCTTCTTTCCTACTACTACTTGCCTCTTCTATAGTTGAAGCTGGAGCAGGCACCGGCTGAACAGTTTATCCTCCTTTAGCTGGAAACCTAGCCCATGCAGGAGCCTCCGTCGACCTAACCATTTTCTCACTACATTTAGCAGGAGTTTCATCAATTCTAGGTGCTATTAACTTTATTACAACTATTATCAATATAAAACCACCAGCTCTCTCCCAATACCAAACACCACTATTTGTATGATCTGTATTAATTACAGCCGTATTACTACTATTATCTTTACCAGTGCTAGCTGCAGGAATTACAATATTATTAACAGACCGAAATTTAAATACTACTTTCTTCGATCCTGCCGGAGGAGGAGACCCTATCCTATACCAACACTTATTT
>Msp._KT721371
ACTTTATATCTCCTATTTGGTGCCTGAGCAGGTATAGTAGGAACTGCCCTAAGTCTTCTTATCCGAGCTGAACTAGGTCAACCAGGAGCTCTTCTAGGAGACGACCAGATTTATAATGTAATTGTAACTGCCCATGCCTTCGTAATAATTTTCTTCATAGTTATACCAATTATAATTGGAGGATTTGGAAATTGACTAGTTCCTCTAATAATTGGAGCTCCCGATATAGCTTTCCCACGTATAAACAATATAAGCTTCTGACTGCTTCCCCCTTCTTTCCTACTACTACTTGCCTCTTCTATAGTTGAAGCTGGAGCAGGCACCGGCTGAACAGTTTATCCTCCTTTAGCTGGAAACCTAGCCCATGCAGGAGCCTCCGTCGACCTAACCATTTTCTCACTACATTTAGCAGGAGTTTCATCAATTCTAGGTGCTATTAACTTTATTACAACTATTATCAATATAAAACCACCAGCTCTCTCCCAATACCAAACACCACTATTTGTATGATCTGTATTAATTACAGCCGTATTACTACTATTATCTTTACCAGTGCTAGCTGCAGGAATTACAATATTATTAACAGACCGAAATTTAAATACTACTTTCTTCGATCCTGCCGGAGGAGGAGACCCTATCCTATACCAACACCTATTT
>Msp._KT721372
ACTTTATATCTCCTATTTGGTGCCTGAGCAGGTATAGTAGGAACTGCCCTAAGTCTTCTTATCCGAGCTGAACTAGGTCAACCAGGAGCTCTTCTAGGAGACGACCAGATTTATAATGTAATTGTAACTGCCCATGCCTTTGTAATAATTTTCTTCATAGTTATACCAATTATAATTGGAGGATTTGGAAATTGACTAGTTCCTCTGATAATTGGAGCTCCCGATATAGCCTTCCCACGAATAAACAATATAAGCTTCTGACTGCTTCCCCCTTCTTTCCTATTACTACTTGCCTCTTCTATAGTTGAAGCTGGAGCAGGCACCGGCTGAACAGTCTACCCTCCTTTAGCTGGAAACCTAGCCCATGCAGGAGCCTCCGTCGACCTAACCATTTTCTCACTACATTTAGCAGGAGTTTCATCAATTCTAGGTGCTATTAACTTTATTACAACTATCATCAATATAAAACCACCAGCTCTCTCCCAATACCAAACACCATTATTTGTATGATCTGTATTAATTACAGCCGTATTACTACTATTATCTTTACCAGTACTAGCTGCAGGAATTACAATATTATTAACAGACCGAAATTTAAACACTACTTTCTTCGACCCTGCCGGAGGAGGAGACCCTATCCTATATCAACACCTATTT
>Msp._KT721412
ACTTTATATCTCCTATTTGGTGCCTGAGCAGGTATAGTAGGAACTGCCCTAAGTCTTCTTATCCGAGCTGAACTAGGTCAACCAGGAGCTCTTCTAGGAGACGACCAGATTTATAATGTAATTGTAACTGCCCATGCCTTTGTAATAATTTTCTTCATAGTTATACCAATTATAATTGGAGGATTTGGAAATTGACTAGTTCCTCTGATAATTGGAGCTCCCGATATAGCCTTCCCACGAATAAACAATATAAGCTTCTGACTGCTTCCCCCTTCTTTCCTATTACTACTTGCCTCTTCTATAGTTGAAGCTGGAGCAGGCACCGGCTGAACAGTCTACCCTCCTTTAGCTGGAAACCTAGCCCATGCAGGAGCCTCCGTCGACCTAACCATTTTCTCACTACATTTAGCAGGAGTTTCATCAATTCTAGGTGCTATTAACTTTATTACAACTATCATCAATATAAAACCACCAGCTCTCTCCCAATACCAAACACCATTATTTGTATGATCTGTATTAATTACAGCCGTATTACTACTATTATCTTTACCAGTACTAGCTGCAGGAATTACAATATTATTAACAGACCGAAATTTAAACACTACTTTCTTCGACCCTGCCGGAAGAGGAGACCCTATCCTATATCAACACCTATGT
>Msp._KT721373
ACTTTATATCTCCTATTTGGTGCCTGAGCAGGTATAGTAGGAACTGCCCTAAGTCTTCTTATCCGAGCTGAACTAGGTCAACCAGGAGCTCTTCTAGGAGACGACCAGATTTACAATGTAATTGTAACTGCCCATGCCTTTGTAATAATTTTCTTCATAGTTATACCAATTATAATTGGAGGATTTGGAAACTGACTAGTTCCTCTGATAATTGGAGCTCCCGATATAGCCTTCCCACGAATAAACAATATAAGCTTCTGACTGCTTCCTCCTTCTTTCCTATTACTACTTGCCTCTTCTATAGTTGAAGCTGGAGCAGGCACCGGCTGAACAGTCTACCCTCCTTTAGCTGGAAACCTAGCCCATGCAGGAGCCTCCGTCGACCTAACCATTTTCTCACTACATTTAGCAGGAGTTTCATCAATTCTAGGTGCTATTAACTTTATTACAACTATCATCAATATAAAACCACCAGCTCTCTCCCAATACCAAACACCACTATTTGTATGATCTGTATTAATTACAGCCGTATTACTACTATTATCTTTACCAGTACTAGCTGCAGGAATTACAATATTATTAACAGACCGAAATTTAAATACTACTTTCTTCGACCCTGCCGGAGGAGGAGACCCTATCCTATATCAACACCTATTT
>Msp._KT721374
ACTTTATATCTCCTATTTGGTGCCTGAGCAGGTATAGTAGGAACTGCCCTAAGTCTTCTTATCCGAGCTGAACTAGGTCAACCAGGAGCTCTTCTAGGAGACGACCAGATTTATAATGTAATTGTAACTGCCCATGCCTTTGTAATAATTTTCTTCATAGTTATACCAATTATAATTGGAGGATTTGGAAATTGACTAGTTCCTCTAATAATTGGAGCTCCCGATATAGCTTTCCCACGAATAAACAATATAAGCTTCTGACTGCTTCCCCCTTCTTTCCTATTACTACTTGCCTCTTCTATAGTTGAAGCTGGAGCAGGCACCGGCTGAACAGTCTACCCTCCTTTAGCTGGAAACCTAGCCCATGCAGGAGCCTCCGTCGACCTAACCATTTTCTCACTACATTTAGCAGGAGTTTCATCAATTCTAGGTGCTATTAATTTTATTACAACTATCATCAATATAAAACCACCAGCTCTCTCCCAATACCAAACACCACTATTTGTATGATCTGTATTAATTACAGCCGTATTACTACTATTATCTTTACCAGTGCTAGCTGCAGGAATTACAATATTATTAACAGACCGAAATTTAAATACTACTTTCTTCGACCCTGCTGGAGGAGGAGACCCTATCCTATACCAACACCCATTC
>Msp._KT721375
ACTTTATATCTCCTATTTGGTGCCTGAGCAGGTATAGTAGGAACTGCCCTAAGTCTTCTTATCCGAGCTGAACTAGGTCAACCAGGAGCTCTTCTAGGAGACGACCAGATTTATAATGTAATTGTAACTGCCCATGCCTTTGTAATAATTTTCTTCATAGTTATACCAATTATAATTGGAGGATTTGGAAATTGACTAGTTCCTCTGATAATTGGAGCTCCCGATATAGCCTTCCCACGAATAAACAATATAAGCTTCTGACTGCTTCCCCCTTCTTTCCTATTACTACTTGCCTCTTCTATAGTTGAAGCTGGAGCAGGCACCGGCTGAACAGTCTACCCTCCTTTAGCTGGAAACCTAGCCCATGCAGGAGCCTCCGTCGACCTAACCATTTTCTCACTACATTTAGCAGGAGTTTCATCAATTCTAGGTGCTATTAACTTTATTACAACTATCATCAATATAAAACCACCAGCTCTCTCCCAATACCAAACACCACTATTTGTATGATCTGTATTAATTACAGCCGTATTACTACTATTATCTTTACCAGTACTAGCTGCAGGAATTACAATATTATTGACAGACCGAAATTTAAACACTACTTTCTTCGACCCTGCCGGAGGAGGAGACCCTATCCTATATCAACACCTATGT
>Msp._KT721376
ACTTTATATCTCCTATTTGGTGCCTGAGCAGGTATAGTAGGAACTGCCCTAAGTCTTCTTATCCGAGCTGAACTAGGTCAACCAGGAGCTCTTCTAGGAGACGACCAGATTTACAATGTAATTGTAACTGCCCATGCCTTTGTAATAATTTTCTTCATAGTTATACCAATTATAATTGGAGGATTTGGAAACTGACTAGTTCCTCTGATAATTGGAGCTCCCGACATAGCCTTCCCACGAATAAACAATATAAGCTTCTGACTGCTTCCTCCTTCTTTCCTATTACTACTTGCCTCTTCTATAGTTGAAGCTGGAGCAGGCACCGGCTGAACAGTCTACCCTCCTTTAGCTGGAAACCTAGCCCATGCAGGAGCCTCCGTCGACCTAACCATTTTCTCACTACATTTAGCAGGAGTTTCATCAATTCTAGGTGCTATTAACTTTATTACAACTATCATCAATATAAAACCACCAGCTCTCTCCCAATACCAAACACCACTATTTGTATGATCTGTATTAATTACAGCCGTATTACTACTATTATCTTTACCAGTACTAGCTGCAGGAATTACAATATTATTAACAGACCGAAATTTAAATACTACTTTCTTCGACCCTGCCGGAGGAGGAGACCCTATCCTATATCAACACCTATTT
>Msp._KT721377
ACTTTATATCTCCTATTTGGTGCCTGAGCAGGTATAGTAGGAACTGCCCTAAGTCTTCTTATCCGAGCTGAACTAGGTCAACCAGGAGCTCTTCTAGGAGACGACCAGATTTATAATGTAATTGTAACTGCCCATGCCTTCGTAATAATTTTCTTCATAGTTATACCAATTATAATTGGAGGATTTGGAAATTGACTAGTTCCTCTAATAATTGGAGCTCCCGATATAGCTTTCCCACGTATAAACAATATAAGCTTCTGACTGCTTCCCCCTTCTTTCCTACTACTACTTGCCTCTTCTATAGTTGAAGCTGGAGCAGGCACCGGCTGAACAGTTTATCCTCCTTTAGCTGGAAACCTAGCCCATGCAGGAGCCTCCGTCGACCTAACCATTTTCTCACTACATTTAGCAGGAGTTTCATCAATTCTAGGTGCTATTAACTTTATTACAACTATTATCAATATAAAACCACCAGCTCTCTCCCAATACCAAACACCACTATTTGTATGATCTGTATTAATTACAGCCGTATTACTACTATTATCTTTACCAGTGCTAGCTGCAGGAATTACAATATTATTAACAGACCGAAATTTAAATACTACTTTCTTCGATCCTGCCGGAGGAGGAGACCCTATCCTATACCAACACCTATTT
>Msp._KT721378
ACTTTATATCTCCTATTTGGTGCCTGAGCAGGTATAGTAGGAACTGCCCTAAGTCTTCTTATCCGAGCTGAACTAGGTCAACCAGGAGCTCTTCTAGGAGACGACCAGATTTATAATGTAATTGTAACTGCCCATGCCTTTGTAATAATTTTCTTCATAGTTATACCAATTATAATTGGAGGATTTGGAAATTGACTAGTTCCTCTAATAATTGGAGCTCCCGATATAGCTTTCCCACGAATAAACAATATAAGCTTCTGACTGCTTCCCCCTTCTTTCCTATTACTACTTGCCTCTTCTATAGTTGAAGCTGGAGCAGGCACCGGCTGAACAGTCTACCCTCCTTTAGCTGGAAACCTAGCCCATGCAGGAGCCTCCGTCGACCTAACCATTTTCTCACTACATTTAGCAGGAGTTTCATCAATTCTAGGTGCTATTAATTTTATTACAACTATCATCAATATAAAACCACCAGCTCTCTCCCAATACCAAACACCACTATTTGTATGATCTGTATTAATTACAGCCGTATTACTACTATTATCTTTACCAGTGCTAGCTGCAGGAATTACAATATTATTAACAGACCGAAATTTAAATACTACTTTCTTCGACCCTGCTGGAGGAGGAGACCCTATCCTATACCAACACCTATTC
>Msp._KT721379
ACTTTATATCTCCTATTTGGTGCCTGAGCAGGTATAGTAGGAACTGCCCTAAGTCTTCTTATCCGAGCTGAACTAGGTCAACCAGGAGCTCTTCTAGGAGACGACCAGATTTATAATGTAATTGTAACTGCCCATGCCTTTGTAATAATTTTCTTCATAGTTATACCAATTATAATTGGAGGATTTGGAAATTGACTAGTTCCTCTAATAATTGGAGCTCCCGATATAGCTTTCCCACGAATAAACAATATAAGCTTCTGACTGCTTCCCCCTTCTTTCCTATTACTACTTGCCTCTTCTATAGTTGAAGCTGGAGCAGGCACCGGCTGAACAGTCTACCCTCCTTTAGCTGGAAACCTAGCCCATGCAGGAGCCTCCGTCGACCTAACCATTTTCTCACTACATTTAGCAGGAGTTTCATCAATTCTAGGTGCTATTAATTTTATTACAACTATCATCAATATAAAACCACCAGCTCTCTCCCAATACCAAACACCACTATTTGTATGATCTGTATTAATTACAGCCGTATTACTACTATTATCTTTACCAGTGCTAGCTGCAGGAATTACAATATTATTAACAGACCGAAATTTAAATACTACTTTCTTCGACCCTGCTGGAGGAGGAGACCCTATCCTATACCAACACCTATTC
>Msp._KT721380
ACTTTATATCTCCTATTTGGTGCCTGAGCAGGTATAGTAGGAACTGCCCTAAGTCTTCTTATCCGAGCTGAACTAGGTCAACCAGGAGCTCTTCTAGGAGACGACCAGATTTATAATGTAATTGTAACTGCCCATGCCTTCGTAATAATTTTCTTCATAGTTATACCAATTATAATTGGAGGATTTGGAAATTGACTAGTTCCTCTAATAATTGGAGCTCCCGATATAGCTTTCCCACGTATAAACAATATAAGCTTCTGACTGCTTCCCCCTTCTTTCCTACTACTACTTGCCTCTTCTATAGTTGAAGCTGGAGCAGGCACCGGCTGAACAGTTTATCCTCCTTTAGCTGGAAACCTAGCCCATGCAGGAGCCTCCGTCGACCTAACCATTTTCTCACTACATTTAGCAGGAGTTTCATCAATTCTAGGTGCTATTAACTTTATTACAACTATTATCAATATAAAACCACCAGCTCTCTCCCAATACCAAACACCACTATTTGTATGATCTGTATTAATTACAGCCGTATTACTACTATTATCTTTACCAGTGCTAGCTGCAGGAATTACAATATTATTAACAGACCGAAATTTAAATACTACTTTCTTCGATCCTGCCGGAGGAGGAGACCCTATCCTATACCAACACCTATTT
>Msp._KT721381
ACTTTATATCTCCTATTTGGTGCCTGAGCAGGTATAGTAGGAACTGCCCTAAGTCTTCTTATCCGAGCTGAACTAGGTCAACCAGGAGCTCTTCTAGGAGACGACCAGATTTATAATGTAATTGTAACTGCCCATGCCTTCGTAATAATTTTCTTCATAGTTATACCAATTATAATTGGAGGGTTTGGAAATTGACTAGTTCCTCTAATAATTGGAGCTCCCGATATAGCTTTCCCACGAATAAACAATATAAGCTTCTGACTGCTTCCCCCTTCTTTCCTATTACTACTTGCCTCTTCTATAGTTGAAGCTGGAGCAGGCACCGGCTGAACAGTCTACCCTCCTTTAGCTGGAAACCTAGCCCATGCAGGAGCCTCCGTCGACCTAACCATTTTCTCATTACATTTAGCAGGAGTTTCATCAATTCTAGGTGCTATTAATTTTATTACAACTATCATCAATATAAAACCACCAGCTCTCTCCCAATACCAAACACCACTATTTGTATGATCTGTATTAATTACAGCCGTATTACTACTATTATCTTTACCAGTGCTAGCTGCAGGAATTACAATATTATTAACAGACCGAAATTTAAATACTACTTTCTTCGACCCTGCTGGAGGGGGAGACCCTATCCTATACCAACATCTATTC
>Msp._KT721382
ACTTTATATCTCCTATTTGGTGCCTGAGCAGGTATAGTAGGAACTGCCCTAAGTCTTCTTATCCGAGCTGAACTAGGTCAACCAGGAGCTCTTCTAGGAGACGACCAGATTTATAATGTAATTGTAACTGCCCATGCCTTTGTAATAATTTTCTTCATAGTTATACCAATTATAATTGGAGGGTTTGGAAATTGACTAGTTCCTCTAATAATTGGAGCTCCCGATATAGCTTTCCCACGAATAAACAATATAAGCTTCTGACTGCTTCCCCCTTCTTTCCTATTACTACTTGCCTCTTCTATAGTTGAAGCTGGAGCAGGCACCGGCTGAACAGTCTACCCTCCTTTAGCTGGAAACCTAGCCCATGCAGGAGCCTCCGTCGACCTAACCATTTTCTCATTACATTTAGCAGGAGTTTCATCAATTCTAGGTGCTATTAATTTTATTACAACTATCATCAATATAAAACCACCAGCTCTCTCCCAATACCAAACACCACTATTTGTATGATCTGTATTAATTACAGCCGTATTACTACTATTATCTTTACCAGTGCTAGCTGCAGGAATTACAATATTATTAACAGACCGAAATTTAAATACTACTTTCTTCGACCCTGCTGGAGGGGGAGACCCTATCCTATACCAACACCTATTC
>Msp._KT721383
ACTTTATATCTCCTATTTGGTGCCTGAGCAGGTATAGTAGGAACTGCCCTAAGTCTTCTTATCCGAGCTGAACTAGGTCAACCAGGAGCTCTTCTAGGAGACGACCAGATTTATAATGTAATTGTAACTGCCCATGCCTTTGTAATAATTTTCTTCATAGTTATACCAATTATAATTGGAGGATTTGGAAATTGACTAGTTCCTCTAATAATTGGAGCTCCCGATATAGCTTTCCCACGAATAAACAATATAAGCTTCTGACTACTTCCCCCTTCTTTCCTATTACTACTTGCCTCTTCTATAGTTGAAGCTGGAGCAGGCACCGGCTGAACAGTCTACCCTCCTTTAGCTGGAAACCTAGCCCATGCAGGAGCCTCCGTCGACCTAACCATTTTCTCACTACATTTAGCAGGAGTTTCATCAATTCTAGGTGCTATTAATTTTATTACAACTATCATCAATATAAAACCACCAGCTCTCTCCCAATACCAAACACCACTATTTGTATGATCTGTATTAATTACAGCCGTATTACTACTATTATCTTTACCAGTGCTAGCTGCAGGAATTACAATATTATTAACAGACCGAAATTTAAATACTACTTTCTTCGACCCTGCTGGAGGAGGAGACCCTATCCTATACCAACACCTATTC
>Msp._KT721384
ACTTTATATCTCCTATTTGGTGCCTGAGCAGGTATAGTAGGAACTGCCCTAAGTCTTCTTATCCGAGCTGAACTAGGTCAACCAGGAGCTCTTCTAGGAGACGACCAGATTTATAATGTAATTGTAACTGCCCATGCCTTCGTAATAATTTTCTTCATAGTTATACCAATTATAATTGGAGGATTTGGAAATTGACTAGTTCCTCTAATAATTGGAGCTCCCGATATAGCTTTCCCACGTATAAACAATATAAGCTTCTGACTGCTTCCCCCTTCTTTCCTACTACTACTTGCCTCTTCTATAGTTGAAGCTGGAGCAGGCACCGGCTGAACAGTTTATCCTCCTTTAGCTGGAAACCTAGCCCATGCAGGAGCCTCCGTCGACCTAACCATTTTCTCACTACATTTAGCAGGAGTTTCATCAATTCTAGGTGCTATTAACTTTATTACAACTATTATCAATATAAAACCACCAGCTCTCTCCCAATACCAAACACCACTATTTGTATGATCTGTATTAATTACAGCCGTATTACTACTATTATCTTTACCAGTGCTAGCTGCAGGAATTACAATATTATTAACAGACCGAAATTTAAATACTACTTTCTTCGATCCTGCCGGAGGAGGAGACCCTATCCTATACCAACACCTATTT
>Msp._KT721385
ACTTTATATCTCCTATTTGGTGCCTGAGCAGGTATAGTAGGAACTGCCCTAAGTCTTCTTATCCGAGCTGAACTAGGTCAACCAGGAGCTCTTCTAGGAGACGACCAGATTTATAATGTAATTGTAACTGCCCATGCCTTCGTAATAATTTTCTTCATAGTTATACCAATTATAATTGGAGGATTTGGAAATTGACTAGTTCCTCTAATAATTGGAGCTCCCGATATAGCTTTCCCACGTATAAACAATATAAGCTTCTGACTGCTTCCCCCTTCTTTCCTACTACTACTTGCCTCTTCTATAGTTGAAGCTGGAGCAGGCACCGGCTGAACAGTTTATCCTCCTTTAGCTGGAAACCTAGCCCATGCAGGAGCCTCCGTCGACCTAACCATTTTCTCACTACATTTAGCAGGAGTTTCATCAATTCTAGGTGCTATTAACTTTATTACAACTATTATCAATATAAAACCACCAGCTCTCTCCCAATACCAAACACCACTATTTGTATGATCTGTATTAATTACAGCCGTATTACTACTATTATCTTTACCAGTGCTAGCTGCAGGAATTACAATATTATTAACAGACCGAAATTTAAATACTACTTTCTTCGATCCTGCCGGAGGAGGAGACCCTATCCTATACCAACACCTATTT
>Msp._KT721386
ACTTTATATCTCCTATTTGGTGCCTGAGCAGGTATAGTAGGAACTGCCCTAAGTCTTCTTATCCGAGCTGAACTAGGTCAACCAGGAGCTCTTCTAGGAGACGACCAGATTTATAATGTAATTGTAACTGCCCATGCCTTCGTAATAATTTTCTTCATAGTTATACCAATTATAATTGGAGGATTTGGAAATTGACTAGTTCCTCTAATAATTGGAGCTCCCGATATAGCTTTCCCACGTATAAACAATATAAGCTTCTGACTGCTTCCCCCTTCTTTCCTACTACTACTTGCCTCTTCTATAGTTGAAGCTGGAGCAGGCACCGGCTGAACAGTTTATCCTCCTTTAGCTGGAAACCTAGCCCATGCAGGAGCCTCCGTCGACCTAACCATTTTCTCACTACATTTAGCAGGAGTTTCATCAATTCTAGGTGCTATTAACTTTATTACAACTATTATCAATATAAAACCACCAGCTCTCTCCCAATACCAAACACCACTATTTGTATGATCTGTATTAATTACAGCCGTATTACTACTATTATCTTTACCAGTGCTAGCTGCAGGAATTACAATATTATTAACAGACCGAAATTTAAATACTACTTTCTTCGATCCTGCCGGAGGAGGAGACCCTATCCTATACCAACTCCTATTT
>Msp._KT721387
ACTTTATATCTCCTATTTGGTGCCTGAGCAGGTATAGTAGGAACTGCCCTAAGTCTTCTTATCCGAGCTGAACTAGGTCAACCAGGAGCTCTTCTAGGAGACGACCAGATTTATAATGTAATTGTAACTGCCCATGCCTTTGTAATAATTTTCTTCATAGTTATACCAATTATAATTGGAGGATTTGGAAATTGACTAGTTCCTCTGATAATTGGAGCTCCCGATATAGCCTTCCCACGAATAAACAATATAAGCTTCTGACTGCTTCCCCCTTCTTTCCTATTACTACTTGCCTCTTCTATAGTTGAAGCTGGAGCAGGCACCGGCTGAACAGTCTACCCTCCTTTAGCTGGAAACCTAGCCCATGCAGGAGCCTCCGTCGACCTAACCATTTTCTCACTACATTTAGCAGGAGTTTCATCAATTCTAGGTGCTATTAACTTTATTACAACTATCATCAATATAAAACCACCAGCTCTCTCCCAATACCAAACACCACTATTTGTATGATCTGTATTAATTACAGCCGTATTACTACTATTATCTTTACCAGTACTAGCTGCAGGAATTACAATATTATTGACAGACCGAAATTTAAACACTACTTTCTTCGACCCTGCCGGAGGAGGAGACCCTATCCTATATCAACACCTATTT
>Msp._KT721388
ACTTTATATCTCCTATTTGGTGCCTGAGCAGGTATAGTAGGAACTGCCCTAAGTCTTCTTATCCGAGCTGAACTAGGTCAACCAGGAGCTCTTCTAGGAGACGACCAGATTTATAATGTAATTGTAACTGCCCATGCCTTTGTAATAATTTTCTTCATAGTTATACCAATTATAATTGGAGGATTTGGAAATTGACTAGTTCCTCTGATAATTGGAGCTCCCGATATAGCCTTCCCACGAATAAACAATATAAGCTTCTGACTGCTTCCCCCTTCTTTCCTATTACTACTTGCCTCTTCTATAGTTGAAGCTGGAGCAGGCACCGGCTGAACAGTCTACCCTCCTTTAGCTGGAAACCTAGCCCATGCAGGAGCCTCCGTCGACCTAACCATTTTCTCACTACATTTAGCAGGAGTTTCATCAATTCTAGGTGCTATTAACTTTATTACAACTATCATCAATATAAAACCACCAGCTCTCTCCCAATACCAAACACCACTATTTGTATGATCTGTATTAATTACAGCCGTATTACTACTATTATCTTTACCAGTACTAGCTGCAGGAATTACAATATTATTGACAGACCGAAATTTAAACACTACTTTCTTCGACCCTGCCGGAGGAGGAGACCCTATCCTATATCAACACCTATTT
>Msp._KT721389
ACTTTATATCTCCTATTTGGTGCCTGAGCAGGTATAGTAGGAACTGCCCTAAGTCTTCTTATCCGAGCTGAACTAGGTCAACCAGGAGCTCTTCTAGGAGACGACCAGATTTATAATGTAATTGTAACTGCCCATGCCTTCGTAATAATTTTCTTCATAGTTATACCAATTATAATTGGAGGATTTGGAAATTGACTAGTTCCTCTAATAATTGGAGCTCCCGATATAGCTTTCCCACGTATAAACAATATAAGCTTCTGACTGCTTCCCCCTTCTTTCCTACTACTACTTGCCTCTTCTATAGTTGAAGCTGGAGCAGGCACCGGCTGAACAGTTTATCCTCCTTTAGCTGGAAACCTAGCCCATGCAGGAGCCTCCGTCGACCTAACCATTTTCTCACTACATTTAGCAGGAGTTTCATCAATTCTAGGTGCTATTAACTTTATTACAACTATTATCAATATAAAACCACCAGCTCTCTCCCAATACCAAACACCACTATTTGTATGATCTGTATTAATTACAGCCGTATTACTACTATTATCTTTACCAGTGCTAGCTGCAGGAATTACAATATTATTAACAGACCGAAATTTAAATACTACTTTCTTCGATCCTGCCGGAGGAGGAGACCCTATCCTATACCAACACCTATTT
>Msp._KT721390
ACTTTATATCTCCTATTTGGTGCCTGAGCAGGTATAGTAGGAACTGCCCTAAGTCTTCTTATCCGAGCTGAACTAGGTCAACCAGGAGCTCTTCTAGGAGACGACCAGATTTATAATGTAATTGTAACTGCCCATGCCTTTGTAATAATTTTCTTCATAGTTATACCAATTATAATTGGAGGATTTGGAAATTGACTAGTTCCTCTGATAATTGGAGCTCCCGATATAGCCTTCCCACGAATAAACAATATAAGCTTCTGACTGCTTCCCCCTTCTTTCCTATTACTACTTGCCTCTTCTATAGTTGAAGCTGGAGCAGGCACCGGCTGAACAGTCTACCCTCCTTTAGCTGGAAACCTAGCCCATGCAGGAGCCTCCGTCGACCTAACCATTTTCTCACTACATTTAGCAGGAGTTTCATCAATTCTAGGTGCTATTAACTTTATTACAACTATCATCAATATAAAACCACCAGCTCTCTCCCAATACCAAACACCACTATTTGTATGATCTGTATTAATTACAGCCGTATTACTACTATTATCTTTACCAGTACTAGCTGCAGGAATTACAATATTATTGACAGACCGAAATTTAAACACTACTTTCTTCGACCCTGCCGGAGGAGGAGACCCTATCCTATATCAACACCTATGT
>Msp._KT721391
ACTTTATATCTCCTATTTGGTGCCTGAGCAGGTATAGTAGGAACTGCCCTAAGTCTTCTTATCCGAGCTGAACTAGGTCAACCAGGAGCTCTTCTAGGAGACGACCAGATTTATAATGTAATTGTAACTGCCCATGCCTTTGTAATAATTTTCTTCATAGTTATACCAATTATAATTGGAGGATTTGGAAATTGACTAGTTCCTCTGATAATTGGAGCTCCCGATATAGCCTTCCCACGAATAAACAATATAAGCTTCTGACTGCTTCCCCCTTCTTTCCTATTACTACTTGCCTCTTCTATAGTTGAAGCTGGAGCAGGCACCGGCTGAACAGTCTACCCTCCTTTAGCTGGAAACCTAGCCCATGCAGGAGCCTCCGTCGACCTAACCATTTTCTCACTACATTTAGCAGGAGTTTCATCAATTCTAGGTGCTATTAACTTTATTACAACTATCATCAATATAAAACCACCAGCTCTCTCCCAATACCAAACACCACTATTTGTATGATCTGTATTAATTACAGCCGTATTACTACTATTATCTTTACCAGTACTAGCTGCAGGAATTACAATATTATTGACAGACCGAAATTTAAACACTACTTTCTTCGACCCTGCCGGAGGAGGAGACCCTATCCTATATCAACACCTATTT
>Msp._KT721392
ACTTTATATCTCCTATTTGGTGCCTGAGCAGGTATAGTAGGAACTGCCCTAAGTCTTCTTATCCGAGCTGAACTAGGTCAACCAGGAGCTCTTCTAGGAGACGACCAGATTTATAATGTAATTGTAACTGCCCATGCCTTTGTAATAATTTTCTTCATAGTTATACCAATTATAATTGGAGGGTTTGGAAATTGACTAGTTCCTCTAATAATTGGAGCTCCCGATATAGCTTTCCCACGAATAAACAATATAAGCTTCTGACTGCTTCCCCCTTCTTTCCTATTACTACTTGCCTCTTCTATAGTTGAAGCTGGAGCAGGCACCGGCTGAACAGTCTACCCTCCTTTAGCTGGAAACCTAGCCCATGCAGGAGCCTCCGTCGACCTAACCATTTTCTCATTACATTTAGCAGGAGTTTCATCAATTCTAGGTGCTATTAATTTTATTACAACTATCATCAATATAAAACCACCAGCTCTCTCCCAATACCAAACACCACTATTTGTATGATCTGTATTAATTACAGCCGTATTACTACTATTATCTTTACCAGTGCTAGCTGCAGGAATTACAATATTATTAACAGACCGAAATTTAAATACTACTTTCTTCGACCCTGCTGGAGGGGGAGACCCTATCCTATACCAACACCTATTC
>Msp._KT721393
ACTTTATATCTCCTATTTGGTGCCTGAGCAGGTATAGTAGGAACTGCCCTAAGTCTTCTTATCCGAGCTGAACTAGGTCAACCAGGAGCTCTTCTAGGAGACGACCAGATTTATAATGTAATTGTAACTGCCCATGCCTTCGTAATAATTTTCTTCATAGTTATACCAATTATAATTGGAGGGTTTGGAAATTGACTAGTTCCTCTAATAATTGGAGCTCCCGATATAGCTTTCCCACGAATAAACAATATAAGCTTCTGACTGCTTCCCCCTTCTTTCCTATTACTACTTGCCTCTTCTATAGTTGAAGCTGGAGCAGGCACCGGCTGAACAGTCTACCCTCCTTTAGCTGGAAACCTAGCCCATGCAGGAGCCTCCGTCGACCTAACCATTTTCTCATTACATTTAGCAGGAGTTTCATCAATTCTAGGTGCTATTAATTTTATTACAACTATCATCAATATAAAACCACCAGCTCTCTCCCAATACCAAACACCACTATTTGTATGATCTGTATTAATTACAGCCGTATTACTACTATTATCTTTACCAGTGCTAGCTGCAGGAATTACAATATTATTAACAGACCGAAATTTAAATACTACTTTCTTCGACCCTGCTGGAGGGGGAGACCCTATCCTATACCAACATCTATTC
>Msp._KT721394
ACTTTATATCTCCTATTTGGTGCCTGAGCAGGTATAGTAGGAACTGCCCTAAGTCTTCTTATCCGAGCTGAACTAGGTCAACCAGGAGCTCTTCTAGGAGACGACCAGATTTATAATGTAATTGTAACTGCCCATGCCTTCGTAATAATTTTCTTCATAGTTATACCAATTATAATTGGAGGATTTGGAAATTGACTAGTTCCTCTAATAATTGGAGCTCCCGATATAGCTTTCCCACGTATAAACAATATAAGCTTCTGACTGCTTCCCCCTTCTTTCCTACTACTACTTGCCTCTTCTATAGTTGAAGCTGGAGCAGGCACCGGCTGAACAGTTTATCCTCCTTTAGCTGGAAACCTAGCCCATGCAGGAGCCTCCGTCGACCTAACCATTTTCTCACTACATTTAGCAGGAGTTTCATCAATTCTAGGTGCTATTAACTTTATTACAACTATTATCAATATAAAACCACCAGCTCTCTCCCAATACCAAACACCACTATTTGTATGATCTGTATTAATTACAGCCGTATTACTACTATTATCTTTACCAGTGCTAGCTGCAGGAATTACAATATTATTAACAGACCGAAATTTAAATACTACTTTCTTCGATCCTGCCGGAGGAGGAGACCCTATCCTATACCAACACCTATGT
>Msp._KT721395
ACTTTATATCTCCTATTTGGTGCCTGAGCAGGTATAGTAGGAACTGCCCTAAGTCTTCTTATCCGAGCTGAACTAGGTCAACCAGGAGCTCTTCTAGGAGACGACCAGATTTATAATGTAATTGTAACTGCCCATGCCTTTGTAATAATTTTCTTCATAGTTATACCAATTATAATTGGAGGATTTGGAAATTGACTAGTTCCTCTGATAATTGGAGCTCCCGATATAGCCTTCCCACGAATAAACAATATAAGCTTCTGACTGCTTCCCCCTTCTTTCCTATTACTACTTGCCTCTTCTATAGTTGAAGCTGGAGCAGGCACCGGCTGAACAGTCTACCCTCCTTTAGCTGGAAACCTAGCCCATGCAGGAGCCTCCGTCGACCTAACCATTTTCTCACTACATTTAGCAGGAGTTTCATCAATTCTAGGTGCTATTAACTTTATTACAACTATCATCAATATAAAACCACCAGCTCTCTCCCAATACCAAACACCACTATTTGTATGATCTGTATTAATTACAGCCGTATTACTACTATTATCTTTACCAGTACTAGCTGCAGGAATTACAATATTATTGACAGACCGAAATTTAAACACTACTTTCTTCGACCCTGCCGGAGGAGGAGACCCTATCCTATATCAACACCTATTT
>Msp._KT721396
ACTTTATATCTCCTATTTGGTGCCTGAGCAGGTATAGTAGGAACTGCCCTAAGTCTTCTTATCCGAGCTGAACTAGGTCAACCAGGAGCTCTTCTAGGAGACGACCAGATTTATAATGTAATTGTAACTGCCCATGCCTTCGTAATAATTTTCTTCATAGTTATACCAATTATAATTGGAGGGTTTGGAAATTGACTAGTTCCTCTAATAATTGGAGCTCCCGATATAGCTTTCCCACGAATAAACAATATAAGCTTCTGACTGCTTCCCCCTTCTTTCCTATTACTACTTGCCTCTTCTATAGTTGAAGCTGGAGCAGGCACCGGCTGAACAGTCTACCCTCCTTTAGCTGGAAACCTAGCCCATGCAGGAGCCTCCGTCGACCTAACCATTTTCTCATTACATTTAGCAGGAGTTTCATCAATTCTAGGTGCTATTAATTTTATTACAACTATCATCAATATAAAACCACCAGCTCTCTCCCAATACCAAACACCACTATTTGTATGATCTGTATTAATTACAGCCGTATTACTACTATTATCTTTACCAGTGCTAGCTGCAGGAATTACAATATTATTAACAGACCGAAATTTAAATACTACTTTCTTCGACCCTGCTGGAGGGGGAGACCCTATCCTATACCAACATCTATTC
>Msp._KT721397
ACTTTATATCTCCTATTTGGTGCCTGAGCAGGTATAGTAGGAACTGCCCTAAGTCTTCTTATCCGAGCTGAACTAGGTCAACCAGGAGCTCTTCTAGGAGACGACCAGATTTATAATGTAATTGTAACTGCCCATGCCTTTGTAATAATTTTCTTCATAGTTATACCAATTATAATTGGAGGATTTGGAAATTGACTAGTTCCTCTGATAATTGGAGCTCCCGATATAGCCTTCCCACGAATAAACAATATAAGCTTCTGACTGCTTCCCCCTTCTTTCCTATTACTACTTGCCTCTTCTATAGTTGAAGCTGGAGCAGGCACCGGCTGAACAGTCTACCCTCCTTTAGCTGGAAACCTAGCCCATGCAGGAGCCTCCGTCGACCTAACCATTTTCTCACTACATTTAGCAGGAGTTTCATCAATTCTAGGTGCTATTAACTTTATTACAACTATCATCAATATAAAACCACCAGCTCTCTCCCAATACCAAACACCACTATTTGTATGATCTGTATTAATTACAGCCGTATTACTACTATTATCTTTACCAGTACTAGCTGCAGGAATTACAATATTATTGACAGACCGAAATTTAAACACTACTTTCTTCGACCCTGCCGGAGGAGGAGACCCTATCCTATATCAACACCTATTT
>Msp._KT721398
ACTTTATATCTCCTATTTGGTGCCTGAGCAGGTATAGTAGGAACTGCCCTAAGTCTTCTTATCCGAGCTGAACTAGGTCAACCAGGAGCTCTTCTAGGAGACGACCAGATTTATAATGTAATTGTAACTGCCCATGCCTTTGTAATAATTTTCTTCATAGTTATACCAATTATAATTGGAGGATTTGGAAATTGACTAGTTCCTCTGATAATTGGAGCTCCCGATATAGCCTTCCCACGAATAAACAATATAAGCTTCTGACTGCTTCCCCCTTCTTTCCTATTACTACTTGCCTCTTCTATAGTTGAAGCTGGAGCAGGCACCGGCTGAACAGTCTACCCTCCTTTAGCTGGAAACCTAGCCCATGCAGGAGCCTCCGTCGACCTAACCATTTTCTCACTACATTTAGCAGGAGTTTCATCAATTCTAGGTGCTATTAACTTTATTACAACTATCATCAATATAAAACCACCAGCTCTCTCCCAATACCAAACACCACTATTTGTATGATCTGTATTAATTACAGCCGTATTACTACTATTATCTTTACCAGTACTAGCTGCAGGAATTACAATATTATTGACAGACCGAAATTTAAACACTACTTTCTTCGACCCTGCCGGAGGAGGAGACCCTATCCTATATCAACACCTATTT
>Msp._KT721399
ACTTTATATCTCCTATTTGGTGCCTGAGCAGGTATAGTAGGAACTGCCCTAAGTCTTCTTATCCGAGCTGAACTAGGTCAACCAGGAGCTCTTCTAGGAGACGACCAGATTTACAATGTAATTGTAACTGCCCATGCCTTTGTAATAATTTTCTTCATAGTTATACCAATTATAATTGGAGGATTTGGAAACTGACTAGTTCCTCTGATAATTGGAGCTCCCGACATAGCCTTCCCACGAATAAACAATATAAGCTTCTGACTGCTTCCTCCTTCTTTCCTATTACTACTTGCCTCTTCTATAGTTGAAGCTGGAGCAGGCACCGGCTGAACAGTCTACCCTCCTTTAGCTGGAAACCTAGCCCATGCAGGAGCCTCCGTCGACCTAACCATTTTCTCACTACATTTAGCAGGAGTTTCATCAATTCTAGGTGCTATTAACTTTATTACAACTATCATCAATATAAAACCACCAGCTCTCTCCCAATACCAAACACCACTATTTGTATGATCTGTATTAATTACAGCCGTATTACTACTATTATCTTTACCAGTACTAGCTGCAGGAATTACAATATTATTAACAGACCGAAATTTAAATACTACTTTCTTCGACCCTGCCGGAGGAGGAGACCCTATCCTATATCAACACCTATTT
>Msp._KT721400
ACTTTATATCTCCTATTTGGTGCCTGAGCAGGTATAGTAGGAACTGCCCTAAGTCTTCTTATCCGAGCTGAACTAGGTCAACCAGGAGCTCTTCTAGGAGACGACCAGATTTACAATGTAATTGTAACTGCCCATGCCTTTGTAATAATTTTCTTCATAGTTATACCAATTATAATTGGAGGATTTGGAAACTGACTAGTTCCTCTGATAATTGGAGCTCCCGATATAGCCTTCCCACGAATAAACAATATAAGCTTCTGACTGCTTCCTCCTTCTTTCCTATTACTACTTGCCTCTTCTATAGTTGAAGCTGGAGCAGGCACCGGCTGAACAGTCTACCCTCCTTTAGCTGGAAACCTAGCCCATGCAGGAGCCTCCGTCGACCTAACCATTTTCTCACTACATTTAGCAGGAGTTTCATCAATTCTAGGTGCTATTAACTTTATTACAACTATCATCAATATAAAACCACCAGCTCTCTCCCAATACCAAACACCACTATTTGTATGATCTGTATTAATTACAGCCGTATTACTACTATTATCTTTACCAGTACTAGCTGCAGGAATTACAATATTATTAACAGACCGAAATTTAAATACTACTTTCTTCGACCCTGCCGGAGGAGGAGACCCTATCCTATATCAACACCTATTT
>Msp._KT721401
ACTTTATATCTCCTATTTGGTGCCTGAGCAGGTATAGTAGGAACTGCCCTAAGTCTTCTTATCCGAGCTGAACTAGGTCAACCAGGAGCTCTTCTAGGAGACGACCAGATTTATAATGTAATTGTAACTGCCCATGCCTTTGTAATAATTTTCTTCATAGTTATACCAATTATAATTGGAGGGTTTGGAAATTGACTAGTTCCTCTAATAATTGGAGCTCCCGATATAGCTTTCCCACGAATAAACAATATAAGCTTCTGACTGCTTCCCCCTTCTTTCCTATTACTACTTGCCTCTTCTATAGTTGAAGCTGGAGCAGGCACCGGTTGAACAGTCTACCCTCCTTTAGCTGGAAACCTAGCCCATGCAGGAGCCTCCGTCGACCTAACCATTTTCTCATTACATTTAGCAGGAGTTTCATCAATTCTAGGTGCTATTAATTTTATTACAACTATCATCAATATAAAACCACCAGCTCTCTCCCAATACCAAACACCACTATTTGTATGATCTGTATTAATTACAGCCGTATTACTACTATTATCTTTACCAGTGCTAGCTGCAGGAATTACAATATTATTAACAGACCGAAATTTAAATACTACTTTCTTCGACCCTGCTGGAGGGGGAGACCCTATCCTATACCAACACCTATTC
>Msp._KT721402
ACTTTATATCTCCTATTTGGTGCCTGAGCAGGTATAGTAGGAACTGCCCTAAGTCTTCTTATCCGAGCTGAACTAGGTCAACCAGGAGCTCTTCTAGGAGACGACCAGATTTATAATGTAATTGTAACTGCCCATGCCTTTGTAATAATTTTCTTCATAGTTATACCAATTATAATTGGAGGATTTGGAAATTGACTAGTTCCTCTGATAATTGGAGCTCCCGATATAGCCTTCCCACGAATAAACAATATAAGCTTCTGACTGCTTCCCCCTTCTTTCCTATTACTACTTGCCTCTTCTATAGTTGAAGCTGGAGCAGGCACCGGCTGAACAGTCTACCCTCCTTTAGCTGGAAACCTAGCCCATGCAGGAGCCTCCGTCGACCTAACCATTTTCTCACTACATTTAGCAGGAGTTTCATCAATTCTAGGTGCTATTAACTTTATTACAACTATCATCAATATAAAACCACCAGCTCTCTCCCAATACCAAACACCACTATTTGTATGATCTGTATTAATTACAGCCGTATTACTACTATTATCTTTACCAGTACTAGCTGCAGGAATTACAATATTATTAACAGACCGAAATTTAAACACTACTTTCTTCGACCCTGCCGGAGGAGGAGACCCTATCCTATATCAACACCTATGT
>Msp._KT721403
ACTTTATATCTCCTATTTGGTGCCTGAGCAGGTATAGTAGGAACTGCCCTAAGTCTTCTTATCCGAGCTGAACTAGGTCAACCAGGAGCTCTTCTAGGAGACGACCAGATTTATAATGTAATTGTAACTGCCCATGCCTTTGTAATAATTTTCTTCATAGTTATACCAATTATAATTGGAGGATTTGGAAATTGACTAGTTCCTCTGATAATTGGAGCTCCCGATATAGCCTTCCCACGAATAAACAATATAAGCTTCTGACTGCTTCCCCCTTCTTTCCTATTACTACTTGCCTCTTCTATAGTTGAAGCTGGAGCAGGCACCGGCTGAACAGTCTACCCTCCTTTAGCTGGAAACCTAGCCCATGCAGGAGCCTCCGTCGACCTAACCATTTTCTCACTACATTTAGCAGGAGTTTCATCAATTCTAGGTGCTATTAACTTTATTACAACTATCATCAATATAAAACCACCAGCTCTCTCCCAATACCAAACACCACTATTTGTATGATCTGTATTAATTACAGCCGTATTACTACTATTATCTTTACCAGTACTAGCTGCAGGAATTACAATATTATTGACAGACCGAAATTTAAACACTACTTTCTTCGACCCTGCCGGAGGAGGAGACCCTATCCTATATCAACACCTATGT
>Msp._KT721404
ACTTTATATCTCCTATTTGGTGCCTGAGCAGGTATAGTAGGAACTGCCCTAAGTCTTCTTATCCGAGCTGAACTAGGTCAACCAGGAGCTCTTCTAGGAGACGACCAGATTTATAATGTAATTGTAACTGCCCATGCCTTTGTAATAATTTTCTTCATAGTTATACCAATTATAATTGGAGGATTTGGAAATTGACTAGTTCCTCTGATAATTGGAGCTCCCGATATAGCCTTCCCACGAATAAACAATATAAGCTTCTGACTGCTTCCCCCTTCTTTCCTATTACTACTTGCCTCTTCTATAGTTGAAGCTGGAGCAGGCACCGGCTGAACAGTCTACCCTCCTTTAGCTGGAAACCTAGCCCATGCAGGAGCCTCCGTCGACCTAACCATTTTCTCACTACATTTAGCAGGAGTTTCATCAATTCTAGGTGCTATTAACTTTATTACAACTATCATCAATATAAAACCACCAGCTCTCTCCCAATACCAAACACCATTATTTGTATGATCTGTATTAATTACAGCCGTATTACTACTATTATCTTTACCAGTACTAGCTGCAGGAATTACAATATTATTAACAGACCGAAATTTAAACACTACTTTCTTCGACCCTGCCGGAGGAGGAGACCCTATCCTATATCAACACCTATAT
>Msp._KT721405
ACTTTATATCTCCTATTTGGTGCCTGAGCAGGTATAGTAGGAACTGCCCTAAGTCTTCTTATCCGAGCTGAACTAGGTCAACCAGGAGCTCTTCTAGGAGACGACCAGATTTATAATGTAATTGTAACTGCCCATGCCTTTGTAATAATTTTCTTCATAGTTATACCAATTATAATTGGAGGATTTGGAAATTGACTAGTTCCTCTGATAATTGGAGCTCCCGATATAGCCTTCCCACGAATAAACAATATAAGCTTCTGACTGCTTCCCCCTTCTTTCCTATTACTACTTGCCTCTTCTATAGTTGAAGCTGGAGCAGGCACCGGCTGAACAGTCTACCCTCCTTTAGCTGGAAACCTAGCCCATGCAGGAGCCTCCGTCGACCTAACCATTTTCTCACTACATTTAGCAGGAGTTTCATCAATTCTAGGTGCTATTAACTTTATTACAACTATCATCAATATAAAACCACCAGCTCTCTCCCAATACCAAACACCACTATTTGTATGATCTGTATTAATTACAGCCGTATTACTACTATTATCTTTACCAGTACTAGCTGCAGGAATTACAATATTATTAACAGACCGAAATTTAAACACTACTTTCTTCGACCCTGCCGGAGGAGGAGACCCTATCCTATATCAACACCTATTT
>Msp._KT721406
ACTTTATATCTCCTATTTGGTGCCTGAGCAGGTATAGTAGGAACTGCCCTAAGTCTTCTTATCCGAGCTGAACTAGGTCAACCAGGAGCTCTTCTAGGAGACGACCAGATTTATAATGTAATTGTAACTGCCCATGCCTTTGTAATAATTTTCTTCATAGTTATACCAATTATAATTGGAGGATTTGGAAATTGACTAGTTCCTCTGATAATTGGAGCTCCCGATATAGCCTTCCCACGAATAAACAATATAAGCTTCTGACTGCTTCCCCCTTCTTTCCTATTACTACTTGCCTCTTCTATAGTTGAAGCTGGAGCAGGCACCGGCTGAACAGTCTACCCTCCTTTAGCTGGAAACCTAGCCCATGCAGGAGCCTCCGTCGACCTAACCATTTTCTCACTACATTTAGCAGGAGTTTCATCAATTCTAGGTGCTATTAACTTTATTACAACTATCATCAATATAAAACCACCAGCTCTCTCCCAATACCAAACACCACTATTTGTATGATCTGTATTAATTACAGCCGTATTACTACTATTATCTTTACCAGTACTAGCTGCAGGAATTACAATATTATTGACAGACCGAAATTTAAACACTACTTTCTTCGACCCTGCCGGAGGAGGAGACCCTATCCTATATCAACACCTATGT
>Msp._KT721407
ACTTTATATCTCCTATTTGGTGCCTGAGCAGGTATAGTAGGAACTGCCCTAAGTCTTCTTATCCGAGCTGAACTAGGTCAACCAGGAGCTCTTCTAGGAGACGACCAGATTTATAATGTAATTGTAACTGCCCATGCCTTTGTAATAATTTTCTTCATAGTTATACCAATTATAATTGGAGGATTTGGAAATTGACTAGTTCCTCTGATAATTGGAGCTCCCGATATAGCCTTCCCACGAATAAACAATATAAGCTTCTGACTGCTTCCCCCTTCTTTCCTATTACTACTTGCCTCTTCTATAGTTGAAGCTGGAGCAGGCACCGGCTGAACAGTCTACCCTCCTTTAGCTGGAAACCTAGCCCATGCAGGAGCCTCCGTCGACCTAACCATTTTCTCACTACATTTAGCAGGAGTTTCATCAATTCTAGGTGCTATTAACTTTATTACAACTATCATCAATATAAAACCACCAGCTCTCTCCCAATACCAAACACCACTATTTGTATGATCTGTATTAATTACAGCCGTATTACTACTATTATCTTTACCAGTACTAGCTGCAGGAATTACAATATTATTGACAGACCGAAATTTAAACACTACTTTCTTCGACCCTGCCGGAGGAGGAGACCCTATCCTATATCAACACCTATGT
>Msp._KT721408
ACTTTATATCTCCTATTTGGTGCCTGAGCAGGTATAGTAGGAACTGCCCTAAGTCTTCTTATCCGAGCTGAACTAGGTCAACCAGGAGCTCTTCTAGGAGACGACCAGATTTATAATGTAATTGTAACTGCCCATGCCTTTGTAATAATTTTCTTCATAGTTATACCAATTATAATTGGAGGGTTTGGAAATTGACTAGTTCCTCTAATAATTGGAGCTCCCGATATAGCTTTCCCACGAATAAACAATATAAGCTTCTGACTGCTTCCCCCTTCTTTCCTATTACTACTTGCCTCTTCTATAGTTGAAGCTGGAGCAGGCACCGGCTGAACAGTCTACCCTCCTTTAGCTGGAAACCTAGCCCATGCAGGAGCCTCCGTCGACCTAACCATTTTCTCATTACATTTAGCAGGAGTTTCATCAATTCTAGGTGCTATTAATTTTATTACAACTATCATCAATATAAAACCACCAGCTCTCTCCCAATACCAAACACCACTATTTGTATGATCTGTATTAATTACAGCCGTATTACTACTATTATCTTTACCAGTGCTAGCTGCAGGAATTACAATATTATTAACAGACCGAAATTTAAATACTACTTTCTTCGACCCTGCTGGAGGGGGAGACCCTATCCTATACCAACACCTATTC
>Msp._KT721409
ACTTTATATCTCCTATTTGGTGCCTGAGCAGGTATAGTAGGAACTGCCCTAAGTCTTCTTATCCGAGCTGAACTAGGTCAACCAGGAGCTCTTCTAGGAGACGACCAGATTTACAATGTAATTGTAACTGCCCATGCCTTTGTAATAATTTTCTTCATAGTTATACCAATTATAATTGGAGGATTTGGAAATTGACTAGTTCCTCTGATAATTGGAGCTCCCGATATAGCCTTCCCACGAATAAACAATATAAGCTTCTGACTGCTTCCCCCTTCTTTCCTATTACTACTTGCCTCTTCTATAGTTGAAGCTGGAGCAGGCACCGGCTGAACAGTCTACCCTCCTTTAGCTGGAAACCTAGCCCATGCAGGAGCCTCCGTCGACCTAACCATTTTCTCACTACATTTAGCAGGAGTCTCATCAATTCTAGGTGCTATTAACTTTATTACAACTATCATCAATATAAAACCACCAGCTCTCTCCCAATACCAAACACCACTATTTGTATGATCTGTATTAATTACAGCCGTATTACTACTATTATCTTTACCAGTACTAGCTGCAGGAATTACAATATTATTAACAGACCGAAATTTAAATACTACTTTCTTCGACCCTGCCGGAGGAGGAGACCCTATCCTATATCAACACTTATAT
>Msp._KT721410
ACTTTATATCTCCTATTTGGTGCCTGAGCAGGTATAGTAGGAACTGCCCTAAGTCTTCTTATCCGAGCTGAACTAGGTCAACCAGGAGCTCTTCTAGGAGACGACCAGATTTACAATGTAATTGTAACTGCCCATGCCTTTGTAATAATTTTCTTCATAGTTATACCAATTATAATTGGAGGATTTGGAAACTGACTAGTTCCTCTGATAATTGGAGCTCCCGACATAGCCTTCCCACGAATAAACAATATAAGCTTCTGACTGCTTCCTCCTTCTTTCCTATTACTACTTGCCTCTTCTATAGTTGAAGCTGGAGCAGGCACCGGCTGAACAGTCTACCCTCCTTTAGCTGGAAACCTAGCCCATGCAGGAGCCTCCGTCGACCTAACCATTTTCTCACTACATTTAGCAGGAGTTTCATCAATTCTAGGTGCTATTAACTTTATTACAACTATCATCAATATAAAACCACCAGCTCTCTCCCAATACCAAACACCACTATTTGTATGATCTGTATTAATTACAGCCGTATTACTACTATTATCTTTACCAGTACTAGCTGCAGGAATTACAATATTATTAACAGACCGAAATTTAAATACTACTTTCTTCGACCCTGCCGGAGGAGGAGACCCTATCCTATATCAACACCTATTT
