# Supplementary material for: The Value of Molecular vs. Morphometric and Acoustic Information for Species Identification Using Sympatric Molossid Bats
Source: PLoS One. 2016 Mar 4;11(3):e0150780. doi: 10.1371/journal.pone.0150780 (PMC4778951; doi:10.1371/journal.pone.0150780)
Supplement: S3 Dataset — These were newly sequenced for this study. (FAS) [file pone.0150780.s003.fas]

>KT721413
TATATTTAACCCTGTTAACGTATGCACGGCATGGATATAATGTACTATATGCATAATAGTGCATTAAACTATATTCCACATGAATATTAAGCATGTACATTAAATTATATACTGTACATAATACATTAATTCATTAATCGGACTAAGACCATTACAGTCATAAATAATTTCCAGTCAATATGACCGATCATCAGTACAGGGTGTCCCTTAATCTACCAACCTCCGTGAAACCAGCAACCCGCCCAATACGTGTTACCCTTCTCGCCCCGGGCCCATTTAACTTGGGGGTAGCTAACTTGGGTCGTAAACGGCATCTGGTTCTTACCTCAGGGCCATAAGAATGCGTGATCGCCCATTCGTTCCCCTTAAATAAGACATCTCGATGGAGTCGGAACTAACTACCTCGTTATCGCGGCAACCGTATTGGTACCGTGCCCTTGGTATTTTT-TAATTTTGGGTATGCCTCGGCTCAGCTATGGCCGTCAGAGGCCCTAACGTAGCGCATATTATCCCTACGAGCCTTTGTAATGTACCTCCTCCACCCTCATAATGAGCAAGACGCACGCTTGA---ATTAGAAGGGACACAGGACGGTTTAATGTAT-TGACGAAAC
>KT721414
TATATTTAACCCTGTTAACGTATGCACGGCATGAGTTTAATGTATCCTATGTATAATAGTGCATTAAACTATATTCCACATGAATATTAAGCATGTACATTAAATTATATATTGTACATAGCACATCAACTCATTGATCGGACTAAGACCATTACAGTCATAAATAATTTCTAGTCAATATGACTGATCATCAGTACAGGGTGTCCCTTAATCTACCAACCTCCGTGAAACCAGCAACCCGCCCAATACGTGTTACCCTTCTCGCCCCGGGCCCATTTAACTTGGGGGTAGCTAACTTGGGTCGTAAACGGCATCTGGTTCTTACTTCAGGGCCATAGGAATGCGTGATCGCCCATTCGTTCCCCTTAAATAAGACATCTCGATGGAGTCGGAACTAACTATCTCGTTATCGCGGCAACCGTATTGGTACCGTGCCCTTGGTATTTTT-TAATTTTGGGTATGCCTCGGCTCAGCTATGGCCGTCAGAGGCCCTAACTTGGCGCATATTATCCCTACGAGCCTTTGTAATGTACCTTCTCCACCCTCATAATGAGCAAGATGCACACTTGA---ATTAGAAGGGACACAGGACAATTTGATGTAT-TAACGAAAC
>KT721415
TATATTTAACCCTATTAACGTATGCACGGCATGGATATAATATATTATATGCATAATAGTGCATTAAACTATATTCCACATGAATATTAAGCATGTACATTAAATTATATACTGTACATAGTACATTAATTCATTGATCGGACTAAGACCATTACAGTCATAAACAATTCCTAGTCAATATGACTGATCATCAGTACAGGGTGTCCCTTAATCTACCAACCTCCGTGAAACCAGCAACCCGCCCAATACGTGTTACCCTTCTCGCCCCGGGCCCATTTAACTTGGGGGTAGCTAACTTGGGTCGTAAACGGCATCTGGTTCTTACTTCAGGGCCATAAGAATGCGTGATCGCCCATTCGTTCCCCTTAAATAAGACATCTCGATGGAATCGGAACTAACTACCTCGTTATCGCGGCAACCGTATTGGTACCGTGCCCTTGGTATTTTT-TAATTTTGGGTATGCCTCGGCTCAGCTATGGCCGTCAGAGGCCCTAACTTAGCGCATATCATCCCTACGAGCCTTTGTAATGTACCTTCTCCACCCTCATAATGAGCAAGACGCACGCTTGA---ATTAGAAGGGACACAGGACGGTTTGATGTGC-TAACGAAAC
>KT721416
TATATTTAACCCTATTAACGTATGCACGGCATGGATATAATATATTATATGCATAATAGTGCATTAGACTATATCCCACATGAATATTAAGCATGTACATTAAATTATATATTGTACATAGTACATTAATTCATTAGTCGGACTAAGACCATTACAGTCATAAACAATTTCTAGTCAATATGACCGATCATCAGTACAGGGTGTCCCTTAGTCTACCAACCTCCGTGAAACCAGCAACCCGCCCAATACGTGTTACCCTTCTCGCCCCGGGCCCATTTAACTTGGGGGTAGCTAACTTGGGTCGTAAACGGCATCTGGTTCTTACTTCAGGGCCATAAGAATGCGTGATCGCCCATTCGTTCCCCTTAAATAAGACATCTCGATGGAATCGGAACTAACTACCTCGTTATCGCGGCAACCGTATTGGTACCGTGCCCTTGGTATTTTT-TAATTTTGGGTATGCCTCGGCTCAGCTATGGCCGTCAGAGGCCCTAACTTAGCGCATATTATCCCCACGAGCCTTTGTAATGTACCTTCTCCACCCTCATAATGAGCAAGACGCACGCTTCA---ATTAGAAAGGACACAGGACGGTTATGATGTATTAACGAGAC
>KT721417
TATATTTAACCCTGTTAACGTATGCACGGCATGGGTATAATGTATCATATGCATAATAGTGCATTAAACTATATTCCACATGAGTATTAAGCATGTACATTAAATTATATATTGTACATAGTACATCAGTTCATTAATCGGACTAAGACCATTACAGTCATAAAGAATTTCTAGTCAATATGACTAATCATCAGTACAGGGTGTCCCTTAATCTACCAACCTCCGTGAAACCAGCAACCCGCCCAATACGTGTTACCCTTCTCGCCCCGGGCCCATTTAACTTGGGGGTAGCTAACTTGGGTCGTAAACGGCATCTGGTTCTTACTTCAGGGCCATAAAAATGCGTGATCGCCCATTCGTTCCCCTTAAATAAGACATCTCGATGGAATCGGAACTAACTACCTCGTTATCGCGGCAACCGTATTGGTACCGTGCCCTTGGTATTTTT-TAATTTTGGGTATGCCTCGGCTCAGCTATGGCCGTCAGAGGCCCTAACATGGCACATATTATCCCTACGAGCCTTTGTAATGTACCTTCTCCACCCTCATAATGAGCAAGATGCACACTTGA---ATTAAAAAGGACACAGGACGGTTTATGTGTT-AACGAAAC-
>KT721418
TATATTTAACCCTATTAACGTATGCACGGCATGGATATAATATATTATATGCATAATAGTGCATTAGACTATATCCCACATGAATATTAAGCATGTACATTAAATTATATATTGTACATAGTACATTAATTCATTAGTCGGACTAAGACCATTACAGTCATAAACAATTTCTAGTCAATATGACCGATCATCAGTACAGGGTGTCCCTTAGTCTACCAACCTCCGTGAAACCAGCAACCCGCCCAATACGTGTTACCCTTCTCGCCCCGGGCCCATTTAACTTGGGGGTAGCTAACTTGGGTCGTAAACGGCATCTGGTTCTTACTTCAGGGCCATAAGAATGCGTGATCGCCCATTCGTTCCCCTTAAATAAGACATCTCGATGGAATCGGAACTAACTACCTCGTTATCGCGGCAACCGTATTGGTACCGTGCCCTTGGTATTTTT-TAATTTTGGGTATGCCTCGGCTCAGCTATGGCCGTCAGAGGCCCTAACTTAGCGCATATTATCCCTACGAGCCTTTGTAATGTACCTTCTCCACCCTCATAATGAGCAAGACGCACGCTTGA---ATTAGAAAGGACACAGGACGGTTATGATGTATTAACGAGAC
>KT721419
TATATTTAACCCTATTAACGTATGCACGGCATGGATATAATATATTATATGCATAATAGTGCATTAGACTATATCCCACATGAATATTAAGCATGTACATTAAATTATATATTGTACATAGTACATTAATTCATTAGTCGGACTAAGACCATTACAGTCATAAACAATTTCTAGTCAATATGACCGATCATCAGTACAGGGTGTCCCTTAGTCTACCAACCTCCGTGAAACCAGCAACCCGCCCAATACGTGTTACCCTTCTCGCCCCGGGCCCATTTAACTTGGGGGTAGCTAACTTGGGTCGTAAACGGCATCTGGTTCTTACTTCAGGGCCATAAGAATGCGTGATCGCCCATTCGTTCCCCTTAAATAAGACATCTCGATGGAATCGGAACTAACTACCTCGTTATCGCGGCAACCGTATTGGTACCGTGCCCTTGGTATTTTT-TAATTTTGGGTATGCCTCGGCTCAGCTATGGCCGTCAGAGGCCCTAACTTAGCGCATATTATCCCTACGAGCCTTTGTAATGTACCTTCTCCACCCTCATAATGAGCAAGACGCACGCTTGA---ATTAGAAAGGACACAGGACGGTTATGATGTATTAACGAGAC
>KT721420
TATATTTAACCCTGTTAACGTATGCACGGCATGGGTATAATGTATCATATGCATAATAGTGCATTAAACTATATTCCACATGAGTATTAAGCATGTACATTAAATTATATATTGTACATAGTACATCAGTTCATTAATCGGACTAAGACCATTACAGTCATAAAGAATTTCTAGTCAATATGACTAATCATCAGTACAGGGTGTCCCTTAATCTACCAACCTCCGTGAAACCAGCAACCCGCCCAATACGTGTTACCCTTCTCGCCCCGGGCCCATTTAACTTGGGGGTAGCTAACTTGGGTCGTAAACGGCATCTGGTTCTTACTTCAGGGCCATAAAAATGCGTGATCGCCCATTCGTTCCCCTTAAATAAGACATCTCGATGGAATCGGAACTAACTACCTCGTTATCGCGGCAACCGTATTGGTACCGTGCCCTTGGTATTTTT-TAATTTTGGGTATGCCTCGGCTCAGCTATGGCCGTCAGAGGCCCTAACATGGCACATATTATCCCTACGAGCCTTTGTAATGTACCTTCTCCACCCTCATAATGAGCAAGATGCACACTTGA---ATTAAAAAGGACACAGGACGGTTTATGTGTT-AACGAAAC-
>KT721421
TATATTTAACCCTGTTAACGTATGCACGGCATGGATATAATGTACTATATGTATAATAGTGCATTAAACTATATTCCACATGAATATTAAGCATGTACATTAAATTATATACTGTACATAATACATTAATTCATTAATCGGACTAAGACCATTACAGTCATAAACAATTTCCAGTCAATATGACTGATCATCAGTACAGGGTGTCCCTTAATCTACCAACCTCCGTGAAACCAGCAACCCGCCCAATACGTGTTACCCTTCTCGCCCCGGGCCCATTTAACTTGGGGGTAGCTAACTTGGGTCGTAAACGGCATCTGGTTCTTACTTCAGGGCCATAAGAATGCGTGATCGCCCATTCGTTCCCCTTAAATAAGACATCTCGATGGAGTCGGAACTAACTACCTCGTTATCGCGGCAACCGTATTGGTACCGTGCCCTTGGTATTTTT-TAATTTTGGGTATGCCTCGGCTCAGCTATGGCCGTCAGAGGCCCTAACGTAGCGCATATTATCCCTACGAGCCTTTGTAATGTACCTTCTCCACCCTCATAATGAGCAAGACGCACGCTTGA---ATTAGAAGGGACACAGGACGGTTTAATGTAT-TGACGAAAC
>KT721422
TATATTTAACCCTGTTAACGTATGCACGGCATGGATATAATGTATCATATGCATAATAGTGCATTAAACTATATTCCACATGAATATTAAGCATGTACATTAAATTATATATTGTACATAGTACATCAGTTCATTAATCGGACTAAGACCATTACAGTCATAAAGAATTTCTAGTCAATATGACTAATCATCAGTACAGGGTGTCCCTTAATCTACCAACCTCCGTGAAACCAGCAACCCGCCCAATACGTGTTACCCTTCTCGCCCCGGGCCCATTTAACTTGGGGGTAGCTAACTTGGGTCGTAAACGGCATCTGGTTCTTACTTCAGGGCCATAAAAATGCGTGATCGCCCATTCGTTCCCCTTAAATAAGACATCTCGATGGAATCGGAACTAACTACCTCGTTATCGCGGCAACCGTATTGGTACCGTGCCCTTGGTATTTTT-TAATTTTGGGTATGCCTCGGCTCAGCTATGGCCGTCAGAGGCCCTAACATGGCACATATTATCCCTACGAGCCTTTGTAATGTACCTTCTCCACCCTCATAATGAGCAAGATGCACACTTGA---ATTAAAAAGGACACAGGACGGTTTATGTGTT-AACGAAAC-
>KT721423
TATATTTAACCCTGTTAACGTATGCACGGCATGGGTATAATGTATTATATGCATAATAGTGCATTAAATTATATTCCACATGAATATTAAGCATGTACATTAAATTATATATTGTACATAGTACATTAATTCATTAATCGGACTAAGACCATTATAGTCATAAACAATTTCCAGTCAATATGACTGATCATCAGTACAGGGTGTCCCTTAATCTACCAACCTCCGTGAAACCAGCAACCCGCCCAATACGTGTTACCCTTCTCGCCCCGGGCCCATTTAACTTGGGGGTAGCTAACTTGGGTCGTAAACGGCATCTGGTTCTTACTTCAGGGCCATAAGAATGCGTGATCGCCCATTCGTTCCCCTTAAATAAGACATCTCGATGGAATCGGCACTAACTACCTCGTTATCGCGGCAACCGTATTGGTACCGTGCCCTTGGTATTTTT-TAATTTTGGGTATGCCTCGGCTCAGCTATGGCCGTCAGAGGCCCTAACATAGCGCATATTATCCCTACGAGCCTTTGTAATGTACCTTCTCCACCCTCATAATGAGCAAGACGCACGCTTAA---ATTAGAAGGGACACAGGACAGTTTAATGTAT-TGACGAAAT
>KT721424
TATATTTAACCCTATTAACGTATGCACGGCATGGATATAATATATTATATGCATAATAGTGCATTAGACTATATCCCACATGAATATTAAGCATGTACATTAAATTATATATTGTACATAGTACATTAATTCATTAGTCGGACTAAGACCATTACAGTCATAAACAATTTCTAGTCAATATGACCGATCATCAGTACAGGGTGTCCCTTAGTCTACCAACCTCCGTGAAACCAGCAACCCGCCCAATACGTGTTACCCTTCTCGCCCCGGGCCCATTTAACTTGGGGGTAGCTAACTTGGGTCGTAAACGGCATCTGGTTCTTACTTCAGGGCCATAAGAATGCGTGATCGCCCATTCGTTCCCCTTAAATAAGACATCTCGATGGAATCGGAACTAACTACCTCGTTATCGCGGCAACCGTATTGGTACCGTGCCCTTGGTATTTTT-TAATTTTGGGTATGCCTCGGCTCAGCTATGGCCGTCAGAGGCCCTAACTTAGCGCATATTATCCCTACGAGCCTTTGTAATGTACCTTCTCCACCCTCATAATGAGCAAGACGCACGCTTGA---ATTAGAAAGGACACAGGACGGTTATGATGTATTAACGAGAC
>KT721425
TATATTTAACCCTGTTAACGTATGCACGGCATGAGCTTAATGTATCCTATGCATAATAGTGCATTAAACTATATTCCACATGAATATTAAGCATGTACATTAAGTTATATATTGTACATAGCACATCAACTCATTGATCGGACTAAGACCATTACAGTCATAAATAATTTCTAGTCAATATGACTGATCACCAGTACAGGGTGTCCCTTAATCTACCAACCTCCGTGAAACCAGCAACCCGCCCAATACGTGTCACCCTTCTCGCCCCGGGCCCATTTAACTTGGGGGTAGCTAACTTGGGTCGTAAACGGCATCTGGTTCTTACTTCAGGGCCATAAGAATGCGTGATCGCCCATTCGTTCCCCTTAAATAAGACATCTCGATGGAGTCGGAACTAACTACCTCGTTATCGCGGCAACCGTATTGGTACCGTGCCCTTGGTATTTTT-TAATTTTGGGTATGCCTCGGCTCAGCTATGGCCGTCAGAGGCCCTAACTTGGCACATATTATCCCTACGAGCCTTTGTAATGTACCTTCTCCACCCTCATAATGAGCAAGATGCACACTTGA---ATTAGAAGGGACACAGGACAATTTGATGTAT-TAACGAAAC
>KT721426
TATATTTAACCCTATTAACGTATGCACGGCATGGATATAATATATTATATGCATAATAGTGCATTAGACTATATCCCACATGAATATTAAGCATGTACATTAAATTATATATTGTACATAGTACATTAATTCATTAGTCGGACTAAGACCATTACAGTCATAAACAATTTCTAGTCAATATGACCGATCATCAGTACAGGGTGTCCCTTAGTCTACCAACCTCCGTGAAACCAGCAACCCGCCCAATACGTGTTACCCTTCTCGCCCCGGGCCCATTTAACTTGGGGGTAGCTAACTTGGGTCGTAAACGGCATCTGGTTCTTACTTCAGGGCCATAAGAATGCGTGATCGCCCATTCGTTCCCCTTAAATAAGACATCTCGATGGAATCGGAACTAACTACCTCGTTATCGCGGCAACCGTATTGGTACCGTGCCCTTGGTATTTTT-TAATTTTGGGTATGCCTCGGCTCAGCTATGGCCGTCAGAGGCCCTAACTTAGCGCATATTATCCCTACGAGCCTTTGTAATGTACCTTCTCCACCCTCATAATGAGCAAGACGCACGCTTGA---ATTAGAAAGGACACAGGACGGTTATGATGTATTAACGAGAC
>KT721427
TATATTTAACCCTGTTAACGTATGCACGGCATGGATATAATGTACTATATGCATAATAGTGCATTAAACTATATTCCACATGAATATTAAGCATGTACATTAAATTATATACTGTACATAATACATTAATTCATTAATCGGACTAAGACCATTACAGTCATAAATAATTTCCAGTCAATATGACCGATCATCAGTACAGGGTGTCCCTTAATCTACCAACCTCCGTGAAACCAGCAACCCGCCCAATACGTGTTACCCTTCTCGCCCCGGGCCCATTTAACTTGGGGGTAGCTAACTTGGGTCGTAAACGGCATCTGGTTCTTACTTCAGGGCCATAAGAATGCGTGATCGCCCATTCGTTCCCCTTAAATAAGACATCTCGATGGAGTCGGAACTAACTACCTCGTTATCGCGGCAACCGTATTGGTACCGTGCCCTTGGTATTTTT-TAATTTTGGGTATGCCTCGGCTCAGCTATGGCCGTCAGAGGCCCTAACGTAGCGCATATTATCCCTACGAGCCTTTGTAATGTACCTCCTCCACCCTCATAATGAGCAAGACGCACGCTTGA---ATTAGAAGGGACACAGGACGGTTTAATGTAT-TGACGAAAC
>KT721428
TATATTTAACCCTGTTAACGTATGCACGGCATGAGTTTAATGTATCCTATGCATAATAGTGCATTAAACTATATTCCACATGAATATTAAGCATGTACATTAAATTATATATTGTACATAGCACATCAACTCATTGATCGGACTAAGACCATTACAGTCATAAACAATTTCTAGTCAATATGACTGATCACCAGTACAGGGTGTCCCTTAATCTACCAACCTCCGTGAAACCAGCAACCCGCCCAATACGTGTTACCCTTCTCGCCCCGGGCCCATTTAACTTGGGGGTAGCTAACTTGGGTCGTAAACGGCATCTGGTTCTTACTTCAGGGCCATAAGAATGCGTGATCGCCCATTCGTTCCCCTTAAATAAGACATCTCGATGGAGTCGGAACTAACTACCTCGTTATCGCGGCAACCGTATTGGTACCGTGCCCTTGGTATTTTT-TAATTTTGGGTATGCCTCGGCTCAGCTATGGCCGTCAGAGGCCCTAACTTGGCGCATATTATCCCTACGAGCCTTTGTAATGTACCTTCTCCACCCTCATAATGAGCAAGCTGCACACTTGA---ATTAGAAGGGACACAGGACAGTTTGATGTAT-TAACGAAAC
>KT721429
TATATTTAACCCTGTTAACGTATGCACGGCATGGATATAATGTATCATATGCATAATAGTGCATTAAATTATATTCCACATGAATATTAAGCACGTACATTAAATTATATATTGTACATAGTACATCAGTTCATTAATCGGACTAAGACCATTACAGTCATAAAGAATTTCTAGTCAATATGACTAATCACCAGTGCAGGGTGTCCCTTAATCTACCAACCTCCGTGAAACCAGCAACCCGCCCAATACGTGTTACCCTTCTCGCCCCGGGCCCATTTAACTTGGGGGTAGCTAACTTGGGTCGTAAACGGCATCTGGTTCTTACTTCAGGGCCATAGAAATGCGTGATCGCCCATTCGTTCCCCTTAAATAAGACATCTCGATGGAATCGGAACTAACTACCTCGTTATCGCGGCAACCGTATTGGTACCGTGCCCTTGGTATTTTT-TAATTTTGGGTATGCCTCGGCTCAGCTATGGCCGTCAGAGGCCCTAACATGGCACATATTATCCCTACGAGCCTTTGTAATGTACCTTCTCCACCCTCATAATGAGCAAGATGCACACTTGA---ATTAAAAAGGACACAGGACGGTTTATGTGTT-AACGAAAC-
>KT721430
TATATTTAACCCTATTAACGTATGCACAGCATGGATATAATATATTATATGCATAATAGTGCATTAAACTATATTCCACATGAATATTAAGCATGTACATTAAATTATATACTGTACATAGTACATTAATTCATTGATCGGACTAAGACCATTACAGTCATAAACAATTCCTAGTCAATATGACTGATCACCAGTACAGGGTGTCCCTTAATCTACCAACCTCCGTGAAACCAGCAACCCGCCCAATACGTGTTACCCTTCTCGCCCCGGGCCCATTTAACTTGGGGGTAGCTAACTTGGGTCGTAAACGGCATCTGGTTCTTACTTCAGGGCCATAAGAATGCGTGATCGCCCATTCGTTCCCCTTAAATAAGACATCTCGATGGAATCGGAACTAACTACCTCGTTATCGCGGCAACCGTATTGGTACCGTGCCCTTGGTATTTTT-TAATTTTGGGTATGCCTCGGCTCAGCTATGGCCGTCAGAGGCCCTAACTTAGCGCATATCATCCCTACGAGCCTTTGTAATGTACCTTCTCCACCCTCATAATGAGCAAGACGCACGCTTGA---ATTAGAAGGGACACAGGACGGTTTGATGTGT-TAACGAAAC
>KT721431
TATATTTAACCCTATTAACGTATGCACGGCATGGATATAATGTATTATATGCATAATAGTGCATTAAATTATATTCCACATGAATATTAAGCACGTACATTAAATTATATACTGTACATAATACATTAATTCATTGATCGGACTAAGACCATTACAGTCATAAACAATTCCTAGTCAATATGACTGATCATCAGTACAGGGTGTCCCTTAATCTACCAACCTCCGTGAAACCAGCAACCCGCCCAATACGTGTTACCCTTCTCGCCCCGGGCCCATTTAACTTGGGGGTAGCTAACTTGGGTCGTAAACGGCATCTGGTTCTTACTTCAGGGCCATAAGAATGCGTGATCGCCCATTCGTTCCCCTTAAATAAGACATCTCGATGGAATCGGAACTAACTACCTCGTTATCGCGGCAACCGTATTGGTACCGTGCCCTTGGTATTTTT-TAATTTTGGGTATGCCTCGGCTCAGCTATGGCCGTCAGAGGCCCTAACTTAGCGCATATTATCCCTACGAGCCTTTGTAATGTACCTTCTCCACCCTCATAATGAGCAAGACGCACGCTTGA---ATTAGAAAGGACACAGGACGGTTTGATGTAT-TAACGAAAC
>KT721432
TATATTTAACCCTATTAACGTATGCACGGCATGGATATAATATATTATATGCATAATAGTGCATTAGACTATATCCCACATGAATATTAAGCATGTACATTAAATTATATATTGTACATAGTACATTAATTCATTAGTCGGACTAAGACCATTACAGTCATAAACAATTTCTAGTCAATATGACCGATCATCAGTACAGGGTGTCCCTTAGTCTACCAACCTCCGTGAAACCAGCAACCCGCCCAATACGTGTTACCCTTCTCGCCCCGGGCCCATTTAACTTGGGGGTAGCTAACTTGGGTCGTAAACGGCATCTGGTTCTTACTTCAGGGCCATAAGAATGCGTGATCGCCCATTCGTTCCCCTTAAATAAGACATCTCGATGGAATCGGAACTAACTACCTCGTTATCGCGGCAACCGTATTGGTACCGTGCCCTTGGTATTTTT-TAATTTTGGGTATGCCTCGGCTCAGCTATGGCCGTCAGAGGCCCTAACTTAGCGCATATTATCCCTACGAGCCTTTGTAATGTACCTTCTCCACCCTCATAATGAGCAAGACGCACGCTTGA---ATTAGAAAGGACACAGGACGGTTATGATGTATTAACGAGAC
>KT721433
TATATTTAACCCTGTTAACGTATGCACGGCATGGGTATAATGTATCATATGCATAATAGTGCATTAAACTATATTCCACATGAGTATTAAGCATGTACATTAAATTATATATTGTACATAGTACATCAGTTCATTAATCGGACTAAGACCATTACAGTCATAAAGAATTTCTAGTCAATATGACTAATCATCAGTACAGGGTGTCCCTTAATCTACCAACCTCCGTGAAACCAGCAACCCGCCCAATACGTGTTACCCTTCTCGCCCCGGGCCCATTTAACTTGGGGGTAGCTAACTTGGGTCGTAAACGGCATCTGGTTCTTACTTCAGGGCCATAAAAATGCGTGATCGCCCATTCGTTCCCCTTAAATAAGACATCTCGATGGAATCGGAACTAACTACCTCGTTATCGCGGCAACCGTATTGGTACCGTGCCCTTGGTATTTTT-TAATTTTGGGTATGCCTCGGCTCAGCTATGGCCGTCAGAGGCCCTAACATGGCACATATTATCCCTACGAGCCTTTGTAATGTACCTTCTCCACCCTCATAATGAGCAAGATGCACACTTGA---ATTAAAAAGGACACAGGACGGTTTATGTGTT-AACGAAAC-
>KT721434
TATATTTAACCCTGTTAACGTATGCACGGCATGGGTATAATGTATCATATGCATAATAGTGCATTAAACTATATTCCACATGAGTATTAAGCATGTACATTAAATTATATATTGTACATAGTACATCAGTTCATTAATCGGACTAAGACCATTACAGTCATAAAGAATTTCTAGTCAATATGACTAATCATCAGTACAGGGTGTCCCTTAATCTACCAACCTCCGTGAAACCAGCAACCCGCCCAATACGTGTTACCCTTCTCGCCCCGGGCCCATTTAACTTGGGGGTAGCTAACTTGGGTCGTAAACGGCATCTGGTTCTTACTTCAGGGCCATAAAAATGCGTGATCGCCCATTCGTTCCCCTTAAATAAGACATCTCGATGGAATCGGAACTAACTACCTCGTTATCGCGGCAACCGTATTGGTACCGTGCCCTTGGTATTTTT-TAATTTTGGGTATGCCTCGGCTCAGCTATGGCCGTCAGAGGCCCTAACATGGCACATATTATCCCTACGAGCCTTTGTAATGTACCTTCTCCACCCTCATAATGAGCAAGATGCACACTTGA---ATTAAAAAGGACACAGGACGGTTTATGTGTT-AACGAAAC-
>KT721435
TATATTTAACCCTATTAACGTATGCACGGCATGGATATAATATATTATATGCATAATAGTGCATTAGACTATATCCCACATGAATATTAAGCATGTACATTAAATTATATATTGTACATAGTACATTAATTCATTAGTCGGACTAAGACCATTACAGTCATAAACAATTTCTAGTCAATATGACCGATCATCAGTACAGGGTGTCCCTTAGTCTACCAACCTCCGTGAAACCAGCAACCCGCCCAATACGTGTTACCCTTCTCGCCCCGGGCCCATTTAACTTGGGGGTAGCTAACTTGGGTCGTAAACGGCATCTGGTTCTTACTTCAGGGCCATAAGAATGCGTGATCGCCCATTCGTTCCCCTTAAATAAGACATCTCGATGGAATCGGAACTAACTACCTCGTTATCGCGGCAACCGTATTGGTACCGTGCCCTTGGTATTTTT-TAATTTTGGGTATGCCTCGGCTCAGCTATGGCCGTCAGAGGCCCTAACTTAGCGCATATTATCCCTACGAGCCTTTGTAATGTACCTTCTCCACCCTCATAATGAGCAAGACGCACGCTTGA---ATTAGAAAGGACACAGGACGGTTATGATGTATTAACGAGAC
>KT721436
TATATTTAACCCTATTAACGTATGCACGGCATGGATATAATATATTATATGCATAATAGTGCATTAGACTATATCCCACATGAATATTAAGCATGTACATTAAATTATATATTGTACATAGTACATTAATTCATTAGTCGGACTAAGACCATTACAGTCATAAACAATTTCTAGTCAATATGACCGATCATCAGTACAGGGTGTCCCTTAGTCTACCAACCTCCGTGAAACCAGCAACCCGCCCAATACGTGTTACCCTTCTCGCCCCGGGCCCATTTAACTTGGGGGTAGCTAACTTGGGTCGTAAACGGCATCTGGTTCTTACTTCAGGGCCATAAGAATGCGTGATCGCCCATTCGTTCCCCTTAAATAAGACATCTCGATGGAATCGGAACTAACTACCTCGTTATCGCGGCAACCGTATTGGTACCGTGCCCTTGGTATTTTT-TAATTTTGGGTATGCCTCGGCTCAGCTATGGCCGTCAGAGGCCCTAACTTAGCGCATATTATCCCTACGAGCCTTTGTAATGTACCTTCTCCACCCTCATAATGAGCAAGACGCACGCTTGA---ATTAGAAAGGACACAGGACGGTTATGATGTATTAACGAGAC
>KT721437
TATATTTAACCCTGTTAACGTATGCACGGCATGAGTTTAATGTATCTTATGCATAATAGTGCATTAAACTATATTCCACATGAATATTAAGCATGTACATTAAATTATATACCGTACATAGCACATGAACTCATTGATCGGACTAAGACCATTACAGTCATAAACAATTTCTAGTCAATATGACTGATCATCAGTACAGGGTGTCCCTTAATCTACCAACCTCCGTGAAACCAGCAACCCGCCCAATACGTGTTACCCTCCTCGCCCCGGGCCCATTTAACTTGGGGGTAGCTAACTTGGGTCGTAAACGGCATCTGGTTCTTACTTCAGGGCCATAAGAATGCGTGATCGCCCATTCGTTCCCCTTAAATAAGACATCTCGATGGAGTCGGAACTAACTACCTCGTTATCGCGGCAACCGTATTGGTACCGTGCCCTTGGTATTTTT-TAATTTTGGGTATGCCTCGGTTCAGCTATGGCCGTCAGAGGCCCTAACTTGGCGCATATTATCCCTACGAGCCTTTGTAATGTACCTTCTCCACCCTCATAATGAGCAAGCTGCACACTTGA---ATTAGAAGGGACACAGGACAGTTTGATGTAT-TAACGAAAC
>KT721438
TATATTTAACCCTGTTAACGTATGCACGGCATGGGTATAATGTATCATATGCATAATAGTGCATTAAACTATATTCCACATGAGTATTAAGCATGTACATTAAATTATATATTGTACATAGTACATCAGTTCATTAATCGGACTAAGACCATTACAGTCATAAAGAATTTCTAGTCAATATGACTAATCATCAGTACAGGGTGTCCCTTAATCTACCAACCTCCGTGAAACCAGCAACCCGCCCAATACGTGTTACCCTTCTCGCCCCGGGCCCATTTAACTTGGGGGTAGCTAACTTGGGTCGTAAACGGCATCTGGTTCTTACTTCAGGGCCATAAAAATGCGTGATCGCCCATTCGTTCCCCTTAAATAAGACATCTCGATGGAATCGGAACTAACTACCTCGTTATCGCGGCAACCGTATTGGTACCGTGCCCTTGGTATTTTT-TAATTTTGGGTATGCCTCGGCTCAGCTATGGCCGTCAGAGGCCCTAACATGGCACATATTATCCCTACGAGCCTTTGTAATGTACCTTCTCCACCCTCATAATGAGCAAGATGCACACTTGA---ATTAAAAAGGACACAGGACGGTTTATGTGTT-AACGAAAC-
>KT721439
TATATTTAACCCTGTTAATGTATGCACGGCATGGATATAATGTACTATATGCATAATAGTGCATTAAACTATATTCCACATGAATATTAAGCATGTACATTAAATTATATACTGTACATAATACATTAATTCATTAATCGGACTAAGACCATTACAGTCATAAACAATTTCCAGTCAATATGACTGATCATCAGTACAGGGTGTCCCTTAATCTACCAACCTCCGTGAAACCAGCAACCCGCCCAATACGTGTTACCCTTCTCGCCCCGGGCCCATTTAACTTGGGGGTAGCTAACTTGGGTCGTAAACGGCATCTGGTTCTTACTTCAGGGCCATAAGAATGCGTGATCGCCCATTCGTTCCCCTTAAATAAGACATCTCGATGGAGTCGGAACTAACTACCTCGTTATCGCGGCAACCGTATTGGTACCGTGCCCTTGGTATTTTT-TAATTTTGGGTATGCCTCGGCTCAGCTATGGCCGTCAGAGGCCCTAACGTAGCGCATATTATCCCCACGAGCCTTTGTAATGTACCTTCTCCACCCTCATAATGAGCAAGACGCACGCTTGA---ATTAGAAGGGACACAGGACGGTTTAATGTAT-TGACGAAAC
>KT721440
TATATTTAACCCTATTAACGTATGCACGGCATGGATATAATATATTATATGCATAATAGTGCATTAGACTATATCCCACATGAATATTAAGCATGTACATTAAATTATATATTGTACATAGTACATTAATTCATTAGTCGGACTAAGACCATTACAGTCATAAACAATTTCTAGTCAATATGACCGATCATCAGTACAGGGTGTCCCTTAGTCTACCAACCTCCGTGAAACCAGCAACCCGCCCAATACGTGTTACCCTTCTCGCCCCGGGCCCATTTAACTTGGGGGTAGCTAACTTGGGTCGTAAACGGCATCTGGTTCTTACTTCAGGGCCATAAGAATGCGTGATCGCCCATTCGTTCCCCTTAAATAAGACATCTCGATGGAATCGGAACTAACTACCTCGTTATCGCGGCAACCGTATTGGTACCGTGCCCTTGGTATTTTT-TAATTTTGGGTATGCCTCGGCTCAGCTATGGCCGTCAGAGGCCCTAACTTAGCGCATATTATCCCTACGAGCCTTTGTAATGTACCTTCTCCACCCTCATAATGAGCAAGACGCACGCTTGA---ATTAGAAAGGACACAGGACGGTTATGATGTATTAACGAGAC
>KT721441
TATATTTAACCCTGTTAACGTATGCACGGCATGGATATAATGTATCATATGCATAATAGTGCATTAAATTATATTCCACATGAATATTAAGCACGTACATTAAATTATATATTGTACATAGTACATCAGTTCATTAATCGGACTAAGACCATTACAGTCATAAAGAATTTCTAGTCAATATGACTAATCACCAGTGCAGGGTGTCCCTTAATCTACCAACCTCCGTGAAACCAGCAACCCGCCCAATACGTGTTACCCTTCTCGCCCCGGGCCCATTTAACTTGGGGGTAGCTAACTTGGGTCGTAAACGGCATCTGGTTCTTACTTCAGGGCCATAGAAATGCGTGATCGCCCATTCGTTCCCCTTAAATAAGACATCTCGATGGAATCGGAACTAACTACCTCGTTATCGCGGCAACCGTATTGGTACCGTGCCCTTGGTATTTTT-TAATTTTGGGTATGCCTCGGCTCAGCTATGGCCGTCAGAGGCCCTAACATGGCACATATTATCCCTACGAGCCTTTGTAATGTACCTTCTCCACCCTCATAATGAGCAAGATGCACACTTGA---ATTAAAAAGGACACAGGACGGTTTATGTGTT-AACGAAAC-
>KT721443
TATATTTAACCCTGTTAACGTATGCACGGCATGGGTATAATGTATCATATGCATAATAGTGCATTAAACTATATTCCACATGAGTATTAAGCATGTACATTAAATTATATATTGTACATAGTACATCAGTTCATTAATCGGACTAAGACCATTACAGTCATAAAGAATTTCTAGTCAATATGACTAATCATCAGTACAGGGTGTCCCTTAATCTACCAACCTCCGTGAAACCAGCAACCCGCCCAATACGTGTTACCCTTCTCGCCCCGGGCCCATTTAACTTGGGGGTAGCTAACTTGGGTCGTAAACGGCATCTGGTTCTTACTTCAGGGCCATAAAAATGCGTGATCGCCCATTCGTTCCCCTTAAATAAGACATCTCGATGGAATCGGAACTAACTACCTCGTTATCGCGGCAACCGTATTGGTACCGTGCCCTTGGTATTTTT-TAATTTTGGGTATGCCTCGGCTCAGCTATGGCCGTCAGAGGCCCTAACATGGCACATATTATCCCTACGAGCCTTTGTAATGTACCTTCTCCACCCTCATAATGAGCAAGATGCACACTTGA---ATTAAAAAGGACACAGGACGGTTTATGTGTT-AACGAAAC-
>KT721444
TATATTTAACCCTGTTAACGTATGCACGGCATGGGTGTAATGTATTATATGCATAATAGTGCATTAAATTATATTCCACATGAATATTAAGCATGTACATTAAATTATATATCGTACATAGTACATTAATTCATTAATCGGACTAAGACCATTATAGTCATAAACAATTTCCAGTCAATATGACTGATCATCAGTACAGGGTGTCCCTTAATCTACCAACCTCCGTGAAACCAGCAACCCGCCCAATACGTGTTACCCTTCTCGCCCCGGGCCCATTTAACTTGGGGGTAGCTAACTTGGGTCGTAAACGGCATCTGGTTCTTACTTCAGGGCCATAAGAATGCGTGATCGCCCATTCGTTCCCCTTAAATAAGACATCTCGATGGAGTCGGCACTAACTACCTCGTTATCGCGGCAACCGTATTGGTACCGTGCCCTTGGTATTTTT-TAATTTTGGGTATGCCTCGGCTCAGCTATGGCCGTCAGAGGCCCTAACATAGCGCATATTATCCCTACGAGCCTTTGTAATGTACCTTCTCCACCCTCATAATGAGCAAGACGCACGCTTAA---ATTAGAAGGGACACAGGACAGTTTAATGTAT-TGACGAAAT
>KT721445
TATATTTAACCCTATTAACGTATGCACGGCATGGATATAATATATTATATGCATAATAGTGCATTAAACTATATTCCACATGAATATTAAGCATGTACATTAAATTATATACTGTACATAGTACATTAATTCATTGATCGGACTAAGACCATTACAGTCATAAACAATTCCTAGTCAATATGACTGATCATCAGTACAGGGTGTCCCTTAATCTACCAACCTCCGTGAAACCAGCAACCCGCCCAATACGTGTTACCCTTCTCGCCCCGGGCCCATTTAACTTGGGGGTAGCTAACTTGGGTCGTAAACGGCATCTGGTTCTTACTTCAGGGCCATAAGAATGCGTGATCGCCCATTCGTTCCCCTTAAATAAGACATCTCGATGGAATCGGAACTAACTACCTCGTTATCGCGGCAACCGTATTGGTACCGTGCCCTTGGTATTTTT-TAATTTTGGGTATGCCTCGGCTCAGCTATGGCCGTCAGAGGCCCTAACTTAGCGCATATCATCCCTACGAGCCTTTGTAATGTACCTTCTCCACCCTCATAATGAGCAAGACGCACGCTTGA---ATTAGAAGGGACACAGGACGGTTTGATGTGC-TAACGAAAC
>KT721446
TATATTTAACCCTGTTAACGTATGCACGGCATGGGTATAATGTATTATATGCATAATAGTGCATTAAATTATATTCCACATGAATATTAAGCATGTACATTAAATTATATATCGTACATAGTACATTAATTCATTAATCGGACTAAGACCATTATAGTCATAAACAATTTCCAGTCAATATGACTGATCATCAGTACAGGGTGTCCCTTAATCTACCAACCTCCGTGAAACCAGCAACCCGCCCAATACGTGTTACCCTTCTCGCCCCGGGCCCATTTAACTTGGGGGTAGCTAACTTGGGTCGTAAACGGCATCTGGTTCTTACTTCAGGGCCATAAGAATGCGTGATCGCCCATTCGTTCCCCTTAAATAAGACATCTCGATGGAGTCGGCACTAACTACCTCGTTATCGCGGCAACCGTATTGGTACCGTGCCCTTGGTATTTTT-TAATTTTGGGTATGCCTCGGCTCAGCTATGGCCGTCAGAGGCCCTAACATAGCGCATATTATCCCTACGAGCCTTTGTAATGTACCTTCTCCACCCTCATAATGAGCAAGACGCACGCTTAA---ATTAGAAGGGACACAGGACAGTTTAATGTAT-TGACGAAAT
>KT721447
TATATTTAACCCTGTTAACGTATGCACGGCATGGATATAATGTATCATATGCATAATAGTGCATTAAATTATATTCCACATGAATATTAAGCACGTACATTAAATTATATATTGTACATAGTACATCAGTTCATTAATCGGACTAAGACCATTACAGTCATAAAGAATTTCTAGTCAATATGACTAATCACCAGTGCAGGGTGTCCCTTAATCTACCAACCTCCGTGAAACCAGCAACCCGCCCAATACGTGTTACCCTTCTCGCCCCGGGCCCATTTAACTTGGGGGTAGCTAACTTGGGTCGTAAACGGCATCTGGTTCTTACTTCAGGGCCATAGAAATGCGTGATCGCCCATTCGTTCCCCTTAAATAAGACATCTCGATGGAATCGGAACTAACTACCTCGTTATCGCGGCAACCGTATTGGTACCGTGCCCTTGGTATTTTT-TAATTTTGGGTATGCCTCGGCTCAGCTATGGCCGTCAGAGGCCCTAACATGGCACATATTATCCCTACGAGCCTTTGTAATGTACCTTCTCCACCCTCATAATGAGCAAGATGCACACTTGA---ATTAAAAAGGACACAGGACGGTTTATGTGTT-AACGAAAC-
>KT721448
TATATTTAACCCTGTTAACGTATGCACGGCATGGATATAATGTACTATATGTATAATAGTGCATTAAACTATATTCCACATGAATATTAAGCATGTACATTAAATTATATACTGTACATAATACATTAATTCATTAATCGGACTAAGACCATTACAGTCATAAACAATTTCCAGTCAATATGACTGATCATCAGTACAGGGTGTCCCTTAATCTACCAACCTCCGTGAAACCAGCAACCCGCCCAATACGTGTTACCCTTCTCGCCCCGGGCCCATTTAACTTGGGGGTAGCTAACTTGGGTCGTAAACGGCATCTGGTTCTTACTTCAGGGCCATAAGAATGCGTGATCGCCCATTCGTTCCCCTTAAATAAGACATCTCGATGGAGTCGGAACTAACTACCTCGTTATCGCGGCAACCGTATTGGTACCGTGCCCTTGGTATTTTT-TAATTTTGGGTATGCCTCGGCTCAGCTATGGCCGTCAGAGGCCCTAACGTAGCGCATATTATCCCTACGAGCCTTTGTAATGTACCTTCTCCACCCTCATAATGAGCAAGACGCACGCTTGA---ATTAGAAGGGACACAGGACGGTTTAATGTAT-TGACGAAAC
>KT721449
TATATTTAACCCTATTAACGTATGCACAGCATGGATATAATATATTATATGCATAATAGTGCATTAAACTATATTCCACATGAATATTAAGCATGTACATTAAATTATATACTGTACATAGTACATTAATTCATTGATCGGACTAAGACCATTACAGTCATAAACAATTCCTAGTCAATATGACTGATCACCAGTACAGGGTGTCCCTTAATCTACCAACCTCCGTGAAACCAGCAACCCGCCCAATACGTGTTACCCTTCTCGCCCCGGGCCCATTTAACTTGGGGGTAGCTAACTTGGGTCGTAAACGGCATCTGGTTCTTACTTCAGGGCCATAAGAATGCGTGATCGCCCATTCGTTCCCCTTAAATAAGACATCTCGATGGAATCGGAACTAACTACCTCGTTATCGCGGCAACCGTATTGGTACCGTGCCCTTGGTATTTTT-TAATTTTGGGTATGCCTCGGCTCAGCTATGGCCGTCAGAGGCCCTAACTTAGCGCATATCATCCCTACGAGCCTTTGTAATGTACCTTCTCCACCCTCATAATGAGCAAGACGCACGCTTGA---ATTAGAAGGGACACAGGACGGTTTGATGTGT-TAACGAAAC
>KT721450
TATATTTAACCCTGTTAACGTATGCACGGCATGAGTTTAATGTATCCTATGCATAATAGTGCATTAAACTATATTCCACATGAATATTAAGCATGTACATTAAGTTATATATTGTACATAGCACATCAACTCATTGATCGGACTAAGACCATTACAGTCATAAATAATTTCTAGTCAATATGACTGATCATCAGTACAGGGTGTCCCTTAATCTACCAACCTCCGTGAAACCAGCAACCCGCCCAATACGTGTCACCCTTCTCGCCCCGGGCCCATTTAACTTGGGGGTAGCTAACTTGGGTCGTAAACGGCATCTGGTTCTTACTTCAGGGCCATAAGAATGCGTGATCGCCCATTCGTTCCCCTTAAATAAGACATCTCGATGGAGTCGGAACTAACTACCTCGTTATCGCGGCAACCGTATTGGTACCGTGCCCTTGGTATTTTT-TAATTTTGGGTATGCCTCGGCTCAGCTATGGCCGTCAGAGGCCCTAACTTGGCACATATTATCCCTACGAGCCTTTGTAATGTACCTTCTCCACCCTCATAATGAGCAAGATGCACACTTGA---ATTAGAAGGGACACAGGACAGTTTGATGTAT-TAACGAAAC
>KT721451
TATATTTAACCCTATTAACGTATGCACGGCATGGATATAATATATTATATGCATAATAGTGCATTAGACTATATCCCACATGAATATTAAGCATGTACATTAAATTATATATTGTACATAGTACATTAATTCATTAGTCGGACTAAGACCATTACAGTCATAAACAATTTCTAGTCAATATGACCGATCATCAGTACAGGGTGTCCCTTAGTCTACCAACCTCCGTGAAACCAGCAACCCGCCCAATACGTGTTACCCTTCTCGCCCCGGGCCCATTTAACTTGGGGGTAGCTAACTTGGGTCGTAAACGGCATCTGGTTCTTACTTCAGGGCCATAAGAATGCGTGATCGCCCATTCGTTCCCCTTAAATAAGACATCTCGATGGAATCGGAACTAACTACCTCGTTATCGCGGCAACCGTATTGGTACCGTGCCCTTGGTATTTTT-TAATTTTGGGTATGCCTCGGCTCAGCTATGGCCGTCAGAGGCCCTAACTTAGCGCATATTATCCCTACGAGCCTTTGTAATGTACCTTCTCCACCCTCATAATGAGCAAGACGCACGCTTGA---ATTAGAAAGGACACAGGACGGTTATGATGTATTAACGAGAC
>KT721452
TATATTTAACCCTATTAACGTATGCACGGCATGGATATAATATATTATATGCATAATAGTGCATTAGACTATATCCCACATGAATATTAAGCATGTACATTAAATTATATATTGTACATAGTACATTAATTCATTAGTCGGACTAAGACCATTACAGTCATAAACAATTTCTAGTCAATATGACCGATCATCAGTACAGGGTGTCCCTTAGTCTACCAACCTCCGTGAAACCAGCAACCCGCCCAATACGTGTTACCCTTCTCGCCCCGGGCCCATTTAACTTGGGGGTAGCTAACTTGGGTCGTAAACGGCATCTGGTTCTTACTTCAGGGCCATAAGAATGCGTGATCGCCCATTCGTTCCCCTTAAATAAGACATCTCGATGGAATCGGAACTAACTACCTCGTTATCGCGGCAACCGTATTGGTACCGTGCCCTTGGTATTTTT-TAATTTTGGGTATGCCTCGGCTCAGCTATGGCCGTCAGAGGCCCTAACTTAGCGCATATTATCCCTACGAGCCTTTGTAATGTACCTTCTCCACCCTCATAATGAGCAAGACGCACGCTTGA---ATTAGAAAGGACACAGGACGGTTATGATGTATTAACGAGAC
>KT721453
TATATTTAACCCTGTTAACGTATGCACGGCATGGATATAATGTATCATATGCATAATAGTGCATTAAATTATATTCCACATGAATATTAAGCACGTACATTAAATTATATATTGTACATAGTACATCAGTTCATTAATCGGACTAAGACCATTACAGTCATAAAGAATTTCTAGTCAATATGACTAATCACCAGTGCAGGGTGTCCCTTAATCTACCAACCTCCGTGAAACCAGCAACCCGCCCAATACGTGTTACCCTTCTCGCCCCGGGCCCATTTAACTTGGGGGTAGCTAACTTGGGTCGTAAACGGCATCTGGTTCTTACTTCAGGGCCATAGAAATGCGTGATCGCCCATTCGTTCCCCTTAAATAAGACATCTCGATGGAATCGGAACTAACTACCTCGTTATCGCGGCAACCGTATTGGTACCGTGCCCTTGGTATTTTT-TAATTTTGGGTATGCCTCGGCTCAGCTATGGCCGTCAGAGGCCCTAACATGGCACATATTATCCCTACGAGCCTTTGTAATGTACCTTCTCCACCCTCATAATGAGCAAGATGCACACTTGA---ATTAAAAAGGACACAGGACGGTTTATGTGTT-AACGAAAC-
>KT721454
TATATTTAACCCTATTAACGTATGCACGGCATGGATATAATATATTATATGCATAATAGTGCATTAAACTATATTCCACATGAATATTAAGCATGTACATTAAATTATATACTGTACATAGTACATTAATTCATTGATCGGACTAAGACCATTACAGTCATAAACAATTCCTAGTCAATATGACTGATCATCAGTACAGGGTGTCCCTTAATCTACCAACCTCCGTGAAACCAGCAACCCGCCCAATACGTGTTACCCTTCTCGCCCCGGGCCCATTTAACTTGGGGGTAGCTAACTTGGGTCGTAAACGGCATCTGGTTCTTACTTCAGGGCCATAAGAATGCGTGATCGCCCATTCGTTCCCCTTAAATAAGACATCTCGATGGAATCGGAACTAACTACCTCGTTATCGCGGCAACCGTATTGGTACCGTGCCCTTGGTATTTTT-TAATTTTGGGTATGCCTCGGCTCAGCTATGGCCGTCAGAGGCCCTAACTTAGCGCATATCATCCCTACGAGCCTTTGTAATGTACCTTCTCCACCCTCATAATGAGCAAGACGCACGCTTGA---ATTAGAAGGGACACAGGACGGTTTGATGTGT-TAACGAAAC
>KT721455
TATATTTAACCCTGTTAACGTATGCACGGCATGGATATAATGTATCATATGCATAATAGTGCATTAAATTATATTCCACATGAATATTAAGCACGTACATTAAATTATATATTGTACATAGTACATCAGTTCATTAATCGGACTAAGACCATTACAGTCATAAAGAATTTCTAGTCAATATGACTAATCACCAGTGCAGGGTGTCCCTTAATCTACCAACCTCCGTGAAACCAGCAACCCGCCCAATACGTGTTACCCTTCTCGCCCCGGGCCCATTTAACTTGGGGGTAGCTAACTTGGGTCGTAAACGGCATCTGGTTCTTACTTCAGGGCCATAGAAATGCGTGATCGCCCATTCGTTCCCCTTAAATAAGACATCTCGATGGAATCGGAACTAACTACCTCGTTATCGCGGCAACCGTATTGGTACCGTGCCCTTGGTATTTTT-TAATTTTGGGTATGCCTCGGCTCAGCTATGGCCGTCAGAGGCCCTAACATGGCACATATTATCCCTACGAGCCTTTGTAATGTACCTTCTCCACCCTCATAATGAGCAAGATGCACACTTGA---ATTAAAAAGGACACAGGACGGTTTATGTGTT-AACGAAAC-
>KT721456
TATATTTAACCCTATTAACGTATGCACGGCATGGATATAATATATTATATGCATAATAGTGCATTAGACTATATCCCACATGAATATTAAGCATGTACATTAAATTATATATTGTACATAGTACATTAATTCATTAGTCGGACTAAGACCATTACAGTCATAAACAATTTCTAGTCAATATGACCGATCATCAGTACAGGGTGTCCCTTAGTCTACCAACCTCCGTGAAACCAGCAACCCGCCCAATACGTGTTACCCTTCTCGCCCCGGGCCCATTTAACTTGGGGGTAGCTAACTTGGGTCGTAAACGGCATCTGGTTCTTACTTCAGGGCCATAAGAATGCGTGATCGCCCATTCGTTCCCCTTAAATAAGACATCTCGATGGAATCGGAACTAACTACCTCGTTATCGCGGCAACCGTATTGGTACCGTGCCCTTGGTATTTTT-TAATTTTGGGTATGCCTCGGCTCAGCTATGGCCGTCAGAGGCCCTAACTTAGCGCATATTATCCCTACGAGCCTTTGTAATGTACCTTCTCCACCCTCATAATGAGCAAGACGCACGCTTGA---ATTAGAAAGGACACAGGACGGTTATGATGTATTAACGAGAC
>KT721457
TATATTTAACCCTGTTAACGTATGCACGGCATGGATATAATGTACTATATGTATAATAGTGCATTAAACTATATTCCACATGAATATTAAGCATGTACATTAAATTATATACTGTACATAATACATTAATTCATTAATCGGACTAAGACCATTACAGTCATAAACAATTTCCAGTCAATATGACTGATCATCAGTACAGGGTGTCCCTTAATCTACCAACCTCCGTGAAACCAGCAACCCGCCCAATACGTGTTACCCTTCTCGCCCCGGGCCCATTTAACTTGGGGGTAGCTAACTTGGGTCGTAAACGGCATCTGGTTCTTACTTCAGGGCCATAAGAATGCGTGATCGCCCATTCGTTCCCCTTAAATAAGACATCTCGATGGAGTCGGAACTAACTACCTCGTTATCGCGGCAACCGTATTGGTACCGTGCCCTTGGTATTTTT-TAATTTTGGGTATGCCTCGGCTCAGCTATGGCCGTCAGAGGCCCTAACGTAGCGCATATTATCCCTACGAGCCTTTGTAATGTACCTTCTCCACCCTCATAATGAGCAAGACGCACGCTTGA---ATTAGAAGGGACACAGGACGGTTTAATGTAT-TGACGAAAC
>KT721458
TATATTTAACCCTATTAACGTATGCACGGCATGGATATAATATATTATATGCATAATAGTGCATTAGACTATATCCCACATGAATATTAAGCATGTACATTAAATTATATATTGTACATAGTACATTAATTCATTAGTCGGACTAAGACCATTACAGTCATAAACAATTTCTAGTCAATATGACCGATCATCAGTACAGGGTGTCCCTTAGTCTACCAACCTCCGTGAAACCAGCAACCCGCCCAATACGTGTTACCCTTCTCGCCCCGGGCCCATTTAACTTGGGGGTAGCTAACTTGGGTCGTAAACGGCATCTGGTTCTTACTTCAGGGCCATAAGAATGCGTGATCGCCCATTCGTTCCCCTTAAATAAGACATCTCGATGGAATCGGAACTAACTACCTCGTTATCGCGGCAACCGTATTGGTACCGTGCCCTTGGTATTTTT-TAATTTTGGGTATGCCTCGGCTCAGCTATGGCCGTCAGAGGCCCTAACTTAGCGCATATTATCCCTACGAGCCTTTGTAATGTACCTTCTCCACCCTCATAATGAGCAAGACGCACGCTTGA---ATTAGAAAGGACACAGGACGGTTATGATGTATTAACGAGAC
>KT721459
TATATTTAACCCTATTAACGTATGCACGGCATGGATATAATATATTATATGCATAATAGTGCATTAGACTATATCCCACATGAATATTAAGCATGTACATTAAATTATATATTGTACATAGTACATTAATTCATTAGTCGGACTAAGACCATTACAGTCATAAACAATTTCTAGTCAATATGACCGATCATCAGTACAGGGTGTCCCTTAGTCTACCAACCTCCGTGAAACCAGCAACCCGCCCAATACGTGTTACCCTTCTCGCCCCGGGCCCATTTAACTTGGGGGTAGCTAACTTGGGTCGTAAACGGCATCTGGTTCTTACTTCAGGGCCATAAGAATGCGTGATCGCCCATTCGTTCCCCTTAAATAAGACATCTCGATGGAATCGGAACTAACTACCTCGTTATCGCGGCAACCGTATTGGTACCGTGCCCTTGGTATTTTT-TAATTTTGGGTATGCCTCGGCTCAGCTATGGCCGTCAGAGGCCCTAACTTGGCGCATATTATCCCTACGAGCCTTTGTAATGTACCTTCTCCACCCTCATAATGAGCAAGACGCACGCTTGA---ATTAGAAAGGACACAGGACGGTTATGATGTATTAACGAGAC
>KT721460
TATATTTAACCCTGTTAACGTATGCACGGCATGAGTTTAATGTATCCTATGCATAATAGTGCATTAAACTATATTCCACATGAATATTAAGCATGTACATTAAATTATATATTGTACATAGCACATCAACTCATTGATCGGACTAAGACCATTACAGTCATAAACAATTTCTAGTCAATATGACTGATCATCAGTACAGGGTGTCCCTTAATCTACCAACCTCCGTGAAACCAGCAACCCGCCCAATACGTGTTACCCTCCTCGCCCCGGGCCCATTTAACTTGGGGGTAGCTAACTTGGGTCGTAAACGGCATCTGGTTCTTACTTCAGGGCCATAAGAATGCGTGATCGCCCATTCGTTCCCCTTAAATAAGACATCTCGATGGAGTCGGAACTAACTACCTCGTTATCGCGGCAACCGTATTGGTACCGTGCCCTTGGTATTTTT-TAATTTTGGGTATGCCTCGGCTCAGCTATGGCCGTCAGAGGCCCTAACTTGGCGCATATTATCCCTACGAGCCTTTGTAATGTACCTTCTCCACCCTCATAATGAGCAAGCTGCACACTTGA---ATTAGAAGGGACACAGGACAGTTTGATGTAT-TAACGAAAC
>KT721461
TATATTTAACCCTGTTAACGTATGCACGGCATGGGTATAATGTATCATATGCATAATAGTGCATTAAACTATATTCCACATGAGTATTAAGCATGTACATTAAATTATATATTGTACATAGTACATCAGTTCATTAATCGGACTAAGACCATTACAGTCATAAGAAATTTCTAGTCAATATGACTAATCATCAGTACAGGGTGTCCCTTAATCTACCAACCTCCGTGAAACCAGCAACCCGCCCAATACGTGTTACCCTTCTCGCCCCGGGCCCATTTAACTTGGGGGTAGCTAACTTGGGTCGTAAACGGCATCTGGTTCTTACTTCAGGGCCATAAAAATGCGTGATCGCCCATTCGTTCCCCTTAAATAAGACATCTCGATGGAATCGGAACTAACTACCTCGTTATCGCGGCAACCGTATTGGTACCGTGCCCTTGGTATTTTT-TAATTTTGGGTATGCCTCGGCTCAGCTATGGCCGTCAGAGGCCCTAACATGGCACATATTATCCCTACGAGCCTTTGTAATGTACCTTCTCCACCCTCATAATGAGCAAGATGCACACTTGA---ATTAAAAAGGACACAGGACGGTTTATGTGTT-AACGAAAC-
>KT721462
TATATTTAACCCTATTAACGTATGCACGGCATGGATATAATATATTATATGCATAATAGTGCATTAGACTATATCCCACATGAATATTAAGCATGTACATTAAATTATATATTGTACATAGTACATTAATTCATTAGTCGGACTAAGACCATTACAGTCATAAACAATTTCTAGTCAATATGACCGATCATCAGTACAGGGTGTCCCTTAGTCTACCAACCTCCGTGAAACCAGCAACCCGCCCAATACGTGTTACCCTTCTCGCCCCGGGCCCATTTAACTTGGGGGTAGCTAACTTGGGTCGTAAACGGCATCTGGTTCTTACTTCAGGGCCATAAGAATGCGTGATCGCCCATTCGTTCCCCTTAAATAAGACATCTCGATGGAATCGGAACTAACTACCTCGTTATCGCGGCAACCGTATTGGTACCGTGCCCTTGGTATTTTT-TAATTTTGGGTATGCCTCGGCTCAGCTATGGCCGTCAGAGGCCCTAACTTAGCGCATATTATCCCTACGAGCCTTTGTAATGTACCTTCTCCACCCTCATAATGAGCAAGACGCACGCTTGA---ATTAGAAAGGACACAGGACGGTTATGATGTATTAACGAGAC
>KT721463
TATATTTAACCCTGTTAACGTATGCACGGCATGGATATAATGTATCATATGCATAATAGTGCATTAAATTATATTCCACATGAATATTAAGCACGTACATTAAATTATATATTGTACATAGTACATCAGTTCATTAATCGGACTAAGACCATTACAGTCATAAAGAATTTCTAGTCAATATGACTAATCACCAGTGCAGGGTGTCCCTTAATCTACCAACCTCCGTGAAACCAGCAACCCGCCCAATACGTGTTACCCTTCTCGCCCCGGGCCCATTTAACTTGGGGGTAGCTAACTTGGGTCGTAAACGGCATCTGGTTCTTACTTCAGGGCCATAGAAATGCGTGATCGCCCATTCGTTCCCCTTAAATAAGACATCTCGATGGAATCGGAACTAACTACCTCGTTATCGCGGCAACCGTATTGGTACCGTGCCCTTGGTATTTTT-TAATTTTGGGTATGCCTCGGCTCAGCTATGGCCGTCAGAGGCCCTAACATGGCACATATTATCCCTACGAGCCTTTGTAATGTACCTTCTCCACCCTCATAATGAGCAAGATGCACACTTGA---ATTAAAAAGGACACAGGACGGTTTATGTGTT-AACGAAAC-
>KT721464
TATATTTAACCCTGTTAACGTATGCACGGCATGGATATAATGTACTATATGCATAATAGTGCATTAAACTATATTCCACATGAATATTAAGCATGTACATTAAATTATATACTGTACATAATACATTAATTCATTAATCGGACTAAGACCATTACAGTCATAAATAATTTCCAGTCAATATGACCGATCATCAGTACAGGGTGTCCCTTAATCTACCAACCTCCGTGAAACCAGCAACCCGCCCAATACGTGTTACCCTTCTCGCCCCGGGCCCATTTAACTTGGGGGTAGCTAACTTGGGTCGTAAACGGCATCTGGTTCTTACTTCAGGGCCATAAGAATGCGTGATCGCCCATTCGTTCCCCTTAAATAAGACATCTCGATGGAGTCGGAACTAACTACCTCGTTATCGCGGCAACCGTATTGGTACCGTGCCCTTGGTATTTTT-TAATTTTGGGTATGCCTCGGCTCAGCTATGGCCGTCAGAGGCCCTAACGTAGCGCATATTATCCCTACGAGCCTTTGTAATGTACCTCCTCCACCCTCATAATGAGCAAGACGCACGCTTGA---ATTAGAAGGGACACAGGACGGTTTAATGTAT-TGACGAAAC
>KT721465
TATATTTAACCCTATTAACGTATGCACGGCATGGATATAATATATTATATGCATAATAGTGCATTAGACTATATCCCACATGAATATTAAGCATGTACATTAAATTATATATTGTACATAGTACATTAATTCATTAGTCGGACTAAGACCATTACAGTCATAAACAATTTCTAGTCAATATGACCGATCATCAGTACAGGGTGTCCCTTAGTCTACCAACCTCCGTGAAACCAGCAACCCGCCCAATACGTGTTACCCTTCTCGCCCCGGGCCCATTTAACTTGGGGGTAGCTAACTTGGGTCGTAAACGGCATCTGGTTCTTACTTCAGGGCCATAAGAATGCGTGATCGCCCATTCGTTCCCCTTAAATAAGACATCTCGATGGAATCGGAACTAACTACCTCGTTATCGCGGCAACCGTATTGGTACCGTGCCCTTGGTATTTTT-TAATTTTGGGTATGCCTCGGCTCAGCTATGGCCGTCAGAGGCCCTAACTTAGCGCATATTATCCCTACGAGCCTTTGTAATGTACCTTCTCCACCCTCATAATGAGCAAGACGCACGCTTGA---ATTAGAAAGGACACAGGACGGTTATGATGTATTAACGAGAC
>KT721466
TATATTTAACCCTGTTAACGTATGCACGGCATGGATATAATGTATCATATGCATAATAGTGCATTAAACTATATTCCACATGAATATTAAGCATGTACATTAAATTATATATTGTACATAGTACATCAGTTCATTAATCGGACTAAGACCATTACAGTCATAAAGAATTTCTAGTCAATATGACTAATCATCAGTACAGGGTGTCCCTTAATCTACCAACCTCCGTGAAACCAGCAACCCGCCCAATACGTGTTACCCTTCTCGCCCCGGGCCCATTTAACTTGGGGGTAGCTAACTTGGGTCGTAAACGGCATCTGGTTCTTACTTCAGGGCCATAAAAATGCGTGATCGCCCATTCGTTCCCCTTAAATAAGACATCTCGATGGAATCGGAACTAACTACCTCGTTATCGCGGCAACCGTATTGGTACCGTGCCCTTGGTATTTTT-TAATTTTGGGTATGCCTCGGCTCAGCTATGGCCGTCAGAGGCCCTAACATGGCACATATTATCCCTACGAGCCTTTGTAATGTACCTTCTCCACCCTCATAATGAGCAAGATGCACACTTGA---ATTAAAAAGGACACAGGACGGTTTATGTGTT-AACGAAAC-
>KT721467
TATATTTAACCCTATTAACGTATGCACGGCATGGATATAATATATTATATGCATAATAGTGCATTAAACTATATTCCACATGAATATTAAGCATGTACATTAAATTATATACTGTACATAGTACATTAATTCATTGATCGGACTAAGACCATTACAGTCATAAACAATTCCTAGTCAATATGACTGATCATCAGTACAGGGTGTCCCTTAATCTACCAACCTCCGTGAAACCAGCAACCCGCCCAATACGTGTTACCCTTCTCGCCCCGGGCCCATTTAACTTGGGGGTAGCTAACTTGGGTCGTAAACGGCATCTGGTTCTTACTTCAGGGCCATAAGAATGCGTGATCGCCCATTCGTTCCCCTTAAATAAGACATCTCGATGGAATCGGAACTAACTACCTCGTTATCGCGGCAACCGTATTGGTACCGTGCCCTTGGTATTTTT-TAATTTTGGGTATGCCTCGGCTCAGCTATGGCCGTCAGAGGCCCTAACTTAGCGCATATAATCCCTACGAGCCTTTGTAATGTACCTTCTCCACCCTCATAATGAGCAAGACGCACGCTTGA---ATTAGAAGGGACACAGGACGGTTTGATGTGC-TAACGAAAC
>KT721468
TATATTTAACCCTGTTAACGTATGCACGGCATGGATATAATGTATCATATGCATAATAGTGCATTAAATTATATTCCACATGAATATTAAGCACGTACATTAAATTATATATTGTACATAGTACATCAGTTCATTAATCGGACTAAGACCATTACAGTCATAAAGAATTTCTAGTCAATATGACTAATCACCAGTGCAGGGTGTCCCTTAATCTACCAACCTCCGTGAAACCAGCAACCCGCCCAATACGTGTTACCCTTCTCGCCCCGGGCCCATTTAACTTGGGGGTAGCTAACTTGGGTCGTAAACGGCATCTGGTTCTTACTTCAGGGCCATAGAAATGCGTGATCGCCCATTCGTTCCCCTTAAATAAGACATCTCGATGGAATCGGAACTAACTACCTCGTTATCGCGGCAACCGTATTGGTACCGTGCCCTTGGTATTTTT-TAATTTTGGGTATGCCTCGGCTCAGCTATGGCCGTCAGAGGCCCTAACATGGCACATATTATCCCTACGAGCCTTTGTAATGTACCTTCTCCACCCTCATAATGAGCAAGATGCACACTTGA---ATTAAAAAGGACACAGGACGGTTTATGTGTT-AACGAAAC-
>KT721469
TATATTTAACCCTGTTAACGTATGCACGGCATGGATATAATGTATCATATGCATAATAGTGCATTAAATTATATTCCACATGAATATTAAGCACGTACATTAAATTATATATTGTACATAGTACATCAGTTCATTAATCGGACTAAGACCATTACAGTCATAAAGAATTTCTAGTCAATATGACTAATCACCAGTGCAGGGTGTCCCTTAATCTACCAACCTCCGTGAAACCAGCAACCCGCCCAATACGTGTTACCCTTCTCGCCCCGGGCCCATTTAACTTGGGGGTAGCTAACTTGGGTCGTAAACGGCATCTGGTTCTTACTTCAGGGCCATAGAAATGCGTGATCGCCCATTCGTTCCCCTTAAATAAGACATCTCGATGGAATCGGAACTAACTACCTCGTTATCGCGGCAACCGTATTGGTACCGTGCCCTTGGTATTTTT-TAATTTTGGGTATGCCTCGGCTCAGCTATGGCCGTCAGAGGCCCTAACATGGCACATATTATCCCTACGAGCCTTTGTAATGTACCTTCTCCACCCTCATAATGAGCAAGATGCACACTTGA---ATTAAAAAGGACACAGGACGGTTTATGTGTT-AACGAAAC-
>KT721470
TATATTTAACCCTATTAACGTATGCACGGCATGGATATAATATATTATATGCATAATAGTGCATTAGACTATATCCCACATGAATATTAAGCATGTACATTAAATTATATATTGTACATAGTACATTAATTCATTAGTCGGACTAAGACCATTACAGTCATAAACAATTTCTAGTCAATATGACCGATCATCAGTACAGGGTGTCCCTTAGTCTACCAACCTCCGTGAAACCAGCAACCCGCCCAATACGTGTTACCCTTCTCGCCCCGGGCCCATTTAACTTGGGGGTAGCTAACTTGGGTCGTAAACGGCATCTGGTTCTTACTTCAGGGCCATAAGAATGCGTGATCGCCCATTCGTTCCCCTTAAATAAGACATCTCGATGGAATCGGAACTAACTACCTCGTTATCGCGGCAACCGTATTGGTACCGTGCCCTTGGTATTTTT-TAATTTTGGGTATGCCTCGGCTCAGCTATGGCCGTCAGAGGCCCTAACTTAGCGCATATTATCCCTACGAGCCTTTGTAATGTACCTTCTCCACCCTCATAATGAGCAAGACGCACGCTTGA---ATTAGAAAGGACACAGGACGGTTATGATGTATTAACGAGAC
>KT721471
TATATTTAACCCTATTAACGTATGCACGGCATGGATATAATATATTATATGCATAATAGTGCATTAAACTATATTCCACATGAATATTAAGCATGTACATTAAATTATATACTGTACATAGTACATTAATTCATTGATCGGACTAAGACCATTACAGTCATAAACAATTCCTAGTCAATATGACTGATCATCAGTACAGGGTGTCCCTTAATCTACCAACCTCCGTGAAACCAGCAACCCGCCCAATACGTGTTACCCTTCTCGCCCCGGGCCCATTTAACTTGGGGGTAGCTAACTTGGGTCGTAAACGGCATCTGGTTCTTACTTCAGGGCCATAAGAATGCGTGATCGCCCATTCGTTCCCCTTAAATAAGACATCTCGATGGAATCGGAACTAACTACCTCGTTATCGCGGCAACCGTATTGGTACCGTGCCCTTGGTATTTTT-TAATTTTGGGTATGCCTCGGCTCAGCTATGGCCGTCAGAGGCCCTAACTTAGCGCATATCATCCCTACGAGCCTTTGTAATGTACCTTCTCCACCCTCATAATGAGCAAGACGCACGCTTGA---ATTAGAAGGGACACAGGACGGTTTGATGTGT-TAACGAAAC
>KT721472
TATATTTAACCCTATTAACGTATGCACGGCATGGATATAATATATTATATGCATAATAGTGCATTAAACTATATTCCACATGAATATTAAGCATGTACATTAAATTATATACTGTACATAGTACATTAATTCATTGATCGGACTAAGACCATTACAGTCATAAACAATTCCTAGTCAATATGACTGATCATCAGTACAGGGTGTCCCTTAATCTACCAACCTCCGTGAAACCAGCAACCCGCCCAATACGTGTTACCCTTCTCGCCCCGGGCCCATTTAACTTGGGGGTAGCTAACTTGGGTCGTAAACGGCATCTGGTTCTTACTTCAGGGCCATAAGAATGCGTGATCGCCCATTCGTTCCCCTTAAATAAGACATCTCGATGGAATCGGAACTAACTACCTCGTTATCGCGGCAACCGTATTGGTACCGTGCCCTTGGTATTTTT-TAATTTTGGGTATGCCTCGGCTCAGCTATGGCCGTCAGAGGCCCTAACTTAGCGCATATCATCCCTACGAGCCTTTGTAATGTACCTTCTCCACCCTCATAATGAGCAAGACGCACGCTTGA---ATTAGAAGGGACACAGGACGGTTTGATGTGT-TAACGAAAC
>KT721473
TATATTTAACCCTATTAACGTATGCACGGCATGGATATAATATATTATATGCATAATAGTGCATTAGACTATATCCCACATGAATATTAAGCATGTACATTAAATTATATATTGTACATAGTACATTAATTCATTAGTCGGACTAAGACCATTACAGTCATAAACAATTTCTAGTCAATATGACCGATCATCAGTACAGGGTGTCCCTTAGTCTACCAACCTCCGTGAAACCAGCAACCCGCCCAATACGTGTTACCCTTCTCGCCCCGGGCCCATTTAACTTGGGGGTAGCTAACTTGGGTCGTAAACGGCATCTGGTTCTTACTTCAGGGCCATAAGAATGCGTGATCGCCCATTCGTTCCCCTTAAATAAGACATCTCGATGGAATCGGAACTAACTACCTCGTTATCGCGGCAACCGTATTGGTACCGTGCCCTTGGTATTTTT-TAATTTTGGGTATGCCTCGGCTCAGCTATGGCCGTCAGAGGCCCTAACTTAGCGCATATTATCCCTACGAGCCTTTGTAATGTACCTTCTCCACCCTCATAATGAGCAAGACGCACGCTTGA---ATTAGAAAGGACACAGGACGGTTATGATGTATTAACGAGAC
>KT721474
TATATTTAACCCTGTTAACGTATGCACAGCATGGATATAATGTACTATATGCATAATAGTGCATTAAACTATATTCCACATGAATATTAAGCATGTACATTAAATTATATACTGTACATAATACATTAATTCATTAATCGGACTAAGACCATTACAGTCATAAATAATTTCCAGTCAATATGACCGATCATCAGTACAGGGTGTCCCTTAATCTACCAACCTCCGTGAAACCAGCAACCCGCCCAATACGTGTTACCCTTCTCGCCCCGGGCCCATTTAACTTGGGGGTAGCTAACTTGGGTCGTAAACGGCATCTGGTTCTTACTTCAGGGCCATAAGAATGCGTGATCGCCCATTCGTTCCCCTTAAATAAGACATCTCGATGGAGTCGGAACTAACTACCTCGTTATCGCGGCAACCGTATTGGTACCGTGCCCTTGGTATTTTT-TAATTTTGGGTATGCCTCGGCTCAGCTATGGCCGTCAGAGGCCCTAACGTAGCGCATATTATCCCTACGAGCCTTTGTAATGTACCTCCTCCACCCTCATAATGAGCAAGACGCACGCTTGA---ATTAGAAGGGACACAGGACGGTTTAATGTAT-TGACGAAAC
>KT721475
TATATTTAACCCTATTAACGTATGCACGGCATGGATATAATATATTATATGCATAATAGTGCATTAGACTATATCCCACATGAATATTAAGCATGTACATTAAATTATATATTGTACATAGTACATTAATTCATTAGTCGGACTAAGACCATTACAGTCATAAACAATTTCTAGTCAATATGACCGATCATCAGTACAGGGTGTCCCTTAGTCTACCAACCTCCGTGAAACCAGCAACCCGCCCAATACGTGTTACCCTTCTCGCCCCGGGCCCATTTAACTTGGGGGTAGCTAACTTGGGTCGTAAACGGCATCTGGTTCTTACTTCAGGGCCATAAGAATGCGTGATCGCCCATTCGTTCCCCTTAAATAAGACATCTCGATGGAATCGGAACTAACTACCTCGTTATCGCGGCAACCGTATTGGTACCGTGCCCTTGGTATTTTT-TAATTTTGGGTATGCCTCGGCTCAGCTATGGCCGTCAGAGGCCCTAACTTAGCGCATATTATCCCTACGAGCCTTTGTAATGTACCTTCTCCACCCTCATAATGAGCAAGACGCACGCTTGA---ATTAGAAAGGACACGGGACGGTTATGATGTATTAACGAGAC
>KT721476
TATATTTAACCCTATTAACGTATGTACGGCATGGATATAATGTATTATATGCATAATAGTGCATTAAACTATATTCCACATGAATATTAAGCATGTACATTAAATTATATACTGTACATAGTACATTAATTCATTGATCGGACTAAGACCATTATAGTCATAAACAATTCCTAGTCAATATGACTGATCATCAGTACAGGGTGTCCCTTAATCTACCAACCTCCGTGAAACCAGCAACCCGCCCAATACGTGTTACCCTTCTCGCCCCGGGCCCATTTAACTTGGGGGTAGCTAACTTGGGTCGTAAACGGCATCTGGTTCTTACTTCAGGGCCATAAGAATGCGTGATCGCCCATTCGTTCCCCTTAAATAAGACATCTCGATGGAATCGGAACTAACTACCTCGTTATCGCGGCAACCGTATTGGTACCGTGCCCTTGGTATTTTT-TAATTTTGGGTATGCCTCGGCTCAGCTATGGCCGTCAGAGGCCCTAACTTGGCGCATATCATCCCTACGAGCCTTTGTAATGTACCTTCTCCACCCTCATAATGAGCAAGACGCACGCTTGA---ATTAGAAGGGACACAGGACGGTTTGATGTAT-TAACGAAAC
>KT721477
TATATTTAACCCTGTTAACGTATGCACGGCATGGATATAATGTATCATATGCATAATAGTGCATTAAACTATATTCCACATGAATATTAAGCATGTACATTAAATTATATATTGTACATAGTACATCAGTTCATTAATCGGACTAAGACCATTACAGTCATAAAGAATTTCTAGTCAATATGACTAATCATCAGTACAGGGTGTCCCTTAATCTACCAACCTCCGTGAAACCAGCAACCCGCCCAATACGTGTTACCCTTCTCGCCCCGGGCCCATTTAACTTGGGGGTAGCTAACTTGGGTCGTAAACGGCATCTGGTTCTTACTTCAGGGCCATAAAAATGCGTGATCGCCCATTCGTTCCCCTTAAATAAGACATCTCGATGGAATCGGAACTAACTACCTCGTTATCGCGGCAACCGTATTGGTACCGTGCCCTTGGTATTTTT-TAATTTTGGGTATGCCTCGGCTCAGCTATGGCCGTCAGAGGCCCTAACATGGCACATATTATCCCTACGAGCCTTTGTAATGTACCTTCTCCACCCTCATAATGAGCAAGATGCACACTTGA---ATTAAAAAGGACACAGGACGGTTTATGTGTT-AACGAAAC-
>KT721478
TATATTTAACCCTATTAACGTATGCACAGCATGGATATAATATATTATATGCATAATAGTGCATTAAACTATATTCCACATGAATATTAAGCATGTACATTAAATTATATACTGTACATAGTACATTAATTCATTGATCGGACTAAGACCATTACAGTCATAAACAATTCCTAGTCAATATGACTGATCACCAGTACAGGGTGTCCCTTAATCTACCAACCTCCGTGAAACCAGCAACCCGCCCAATACGTGTTACCCTTCTCGCCCCGGGCCCATTTAACTTGGGGGTAGCTAACTTGGGTCGTAAACGGCATCTGGTTCTTACTTCAGGGCCATAAGAATGCGTGATCGCCCATTCGTTCCCCTTAAATAAGACATCTCGATGGAATCGGAACTAACTACCTCGTTATCGCGGCAACCGTATTGGTACCGTGCCCTTGGTATTTTT-TAATTTTGGGTATGCCTCGGCTCAGCTATGGCCGTCAGAGGCCCTAACTTAGCGCATATCATCCCTACGAGCCTTTGTAATGTACCTTCTCCACCCTCATAATGAGCAAGACGCACGCTTGA---ATTAGAAGGGACACAGGACGGTTTGATGTGT-TAACGAAAC
>KT721479
TATATTTAACCCTGTTAACGTATGCACGGCATGAGTTTAATGTATCTTATGCATAATAGTGCATTAAACTATATTCCACATGAATATTAAGCATGTACATTAAATTATATACCGTACATAGCACATGAACTCATTGATCGGACTAAGACCATTACAGTCATAAACAATTTCTAGTCAATATGACTGATCATCAGTACAGGGTGTCCCTTAATCTACCAACCTCCGTGAAACCAGCAACCCGCCCAATACGTGTTACCCTCCTCGCCCCGGGCCCATTTAACTTGGGGGTAGCTAACTTGGGTCGTAAACGGCATCTGGTTCTTACTTCAGGGCCATAAGAATGCGTGATCGCCCATTCGTTCCCCTTAAATAAGACATCTCGATGGAGTCGGAACTAACTACCTCGTTATCGCGGCAACCGTATTGGTACCGTGCCCTTGGTATTTTT-TAATTTTGGGTATGCCTCGGTTCAGCTATGGCCGTCAGAGGCCCTAACTTGGCGCATATTATCCCTACGAGCCTTTGTAATGTACCTTCTCCACCCTCATAATGAGCAAGCTGCACACTTGA---ATTAGAAGGGACACAGGACAGTTTGATGTAT-TAACGAAAC
>KT721480
TATATTTAACCCTGTTAACGTATGCACGGCATGGATATAATGTACTATATGTATAATAGTGCATTAAACTATATTCCACATGAATATTAAGCATGTACATTAAATTATATACTGTACATAATACATTAATTCATTAATCGGACTAAGACCATTACAGTCATAAACAATTTCCAGTCAATATGACTGATCATCAGTACAGGGTGTCCCTTAATCTACCAACCTCCGTGAAACCAGCAACCCGCCCAATACGTGTTACCCTTCTCGCCCCGGGCCCATTTAACTTGGGGGTAGCTAACTTGGGTCGTAAACGGCATCTGGTTCTTACTTCAGGGCCATAAGAATGCGTGATCGCCCATTCGTTCCCCTTAAATAAGACATCTCGATGGAGTCGGAACTAACTACCTCGTTATCGCGGCAACCGTATTGGTACCGTGCCCTTGGTATTTTT-TAATTTTGGGTATGCCTCGGCTCAGCTATGGCCGTCAGAGGCCCTAACGTAGCGCATATTATCCCTACGAGCCTTTGTAATGTACCTTCTCCACCCTCATAATGAGCAAGACGCACGCTTGA---ATTAGAAGGGACACAGGACGGTTTAATGTAT-TGACGAAAC
>KT721481
TATATTTAACCCTGTTAACGTATGCACGGCATGGATATAATGTACTATATGTATAATAGTGCATTAAACTATATTCCACATGAATATTAAGCATGTACATTAAATTATATACTGTACATAATACATTAATTCATTAATCGGACTAAGACCATTACAGTCATAAACAATTTCCAGTCAATATGACTGATCATCAGTACAGGGTGTCCCTTAATCTACCAACCTCCGTGAAACCAGCAACCCGCCCAATACGTGTTACCCTTCTCGCCCCGGGCCCATTTAACTTGGGGGTAGCTAACTTGGGTCGTAAACGGCATCTGGTTCTTACTTCAGGGCCATAAGAATGCGTGATCGCCCATTCGTTCCCCTTAAATAAGACATCTCGATGGAGTCGGAACTAACTACCTCGTTATCGCGGCAACCGTATTGGTACCGTGCCCTTGGTATTTTT-TAATTTTGGGTATGCCTCGGCTCAGCTATGGCCGTCAGAGGCCCTAACGTAGCGCATATTATCCCTACGAGCCTTTGTAATGTACCTTCTCCACCCTCATAATGAGCAAGACGCACGCTTGA---ATTAGAAGGGACACAGGACGGTTTAATGTAT-TGACGAAAC
>KT721482
TATATTTAACCCTATTAACGTATGCACGGCATGGATATAATATATTATATGCATAATAGTGCATTAAACTATATTCCACATGAATATTAAGCATGTACATTAAATTATATACTGTACATAGTACATTAATTCATTGATCGGACTAAGACCATTACAGTCATAAACAATTCCTAGTCAATATGACTGATCATCAGTACAGGGTGTCCCTTAATCTACCAACCTCCGTGAAACCAGCAACCCGCCCAATACGTGTTACCCTTCTCGCCCCGGGCCCATTTAACTTGGGGGTAGCTAACTTGGGTCGTAAACGGCATCTGGTTCTTACTTCAGGGCCATAAGAATGCGTGATCGCCCATTCGTTCCCCTTAAATAAGACATCTCGATGGAATCGGAACTAACTACCTCGTTATCGCGGCAACCGTATTGGTACCGTGCCCTTGGTATTTTT-TAATTTTGGGTATGCCTCGGCTCAGCTATGGCCGTCAGAGGCCCTAACTTAGCGCATATCATCCCTACGAGCCTTTGTAATGTACCTTCTCCACCCTCATAATGAGCAAGACGCACGCTTGA---ATTAGAAGGGACACAGGACGGTTTGATGTGT-TAACGAAAC
>KT721483
TATATTTAACCCTATTAACGTATGCACGGCATGGATATAATATATTATATGCATAATAGTGCATTAGACTATATCCCACATGAATATTAAGCATGTACATTAAATTATATATTGTACATAGTACATTAATTCATTAGTCGGACTAAGACCATTACAGTCATAAACAATTTCTAGTCAATATGACCGATCATCAGTACAGGGTGTCCCTTAGTCTACCAACCTCCGTGAAACCAGCAACCCGCCCAATACGTGTTACCCTTCTCGCCCCGGGCCCATTTAACTTGGGGGTAGCTAACTTGGGTCGTAAACGGCATCTGGTTCTTACTTCAGGGCCATAAGAATGCGTGATCGCCCATTCGTTCCCCTTAAATAAGACATCTCGATGGAATCGGAACTAACTACCTCGTTATCGCGGCAACCGTATTGGTACCGTGCCCTTGGTATTTTT-TAATTTTGGGTATGCCTCGGCTCAGCTATGGCCGTCAGAGGCCCTAACTTAGCGCATATTATCCCTACGAGCCTTTGTAATGTACCTTCTCCACCCTCATAATGAGCAAGACGCACGCTTGA---ATTAGAAAGGACACAGGACGGTTATGATGTATTAACGAGAC
>KT721484
TATATTTAACCCTATTAACGTATGCACGGCATGGATATAATATATTATATGCATAATAGTGCATTAGACTATATCCCACATGAATATTAAGCATGTACATTAAATTATATATTGTACATAGTACATTAATTCATTAGTCGGACTAAGACCATTACAGTCATAAACAATTTCTAGTCAATATGACCGATCATCAGTACAGGGTGTCCCTTAGTCTACCAACCTCCGTGAAACCAGCAACCCGCCCAATACGTGTTACCCTTCTCGCCCCGGGCCCATTTAACTTGGGGGTAGCTAACTTGGGTCGTAAACGGCATCTGGTTCTTACTTCAGGGCCATAAGAATGCGTGATCGCCCATTCGTTCCCCTTAAATAAGACATCTCGATGGAATCGGAACTAACTACCTCGTTATCGCGGCAACCGTATTGGTACCGTGCCCTTGGTATTTTT-TAATTTTGGGTATGCCTCGGCTCAGCTATGGCCGTCAGAGGCCCTAACTTAGCGCATATTATCCCTACGAGCCTTTGTAATGTACCTTCTCCACCCTCATAATGAGCAAGACGCACGCTTGA---ATTAGAAAGGACACAGGACGGTTATGATGTATTAACGAGAC
>KT721485
TATATTTAACCCTGTTAACGTATGCACAGCATGGATATAATGTACTATATGCATAATAGTGCATTAAACTATATTCCACATGAATATTAAGCATGTACATTAAATTATATACTGTACATAATACATTAATTCATTAATCGGACTAAGACCATTACAGTCATAAATAATTTCCAGTCAATATGACCGATCATCAGTACAGGGTGTCCCTTAATCTACCAACCTCCGTGAAACCAGCAACCCGCCCAATACGTGTTACCCTTCTCGCCCCGGGCCCATTTAACTTGGGGGTAGCTAACTTGGGTCGTAAACGGCATCTGGTTCTTACTTCAGGGCCATAAGAATGCGTGATCGCCCATTCGTTCCCCTTAAATAAGACATCTCGATGGAGTCGGAACTAACTACCTCGTTATCGCGGCAACCGTATTGGTACCGTGCCCTTGGTATTTTT-TAATTTTGGGTATGCCTCGGCTCAGCTATGGCCGTCAGAGGCCCTAACGTAGCGCATATTATCCCTACGAGCCTTTGTAATGTACCCTCTCCACCCTCATAATGAGCAAGACGCACGCTTGA---ATTAGAAGGGACACAGGACGGTTTAATGTAT-TGACGAAAC
>KT721486
TATATTTAACCCTATTAACGTATGCACGGCATGGATATAATATATTATATGCATAATAGTGCATTAGACTATATCCCACATGAATATTAAGCATGTACATTAAATTATATATTGTACATAGTACATTAATTCATTAGTCGGACTAAGACCATTACAGTCATAAACAATTTCTAGTCAATATGACCGATCATCAGTACAGGGTGTCCCTTAGTCTACCAACCTCCGTGAAACCAGCAACCCGCCCAATACGTGTTACCCTTCTCGCCCCGGGCCCATTTAACTTGGGGGTAGCTAACTTGGGTCGTAAACGGCATCTGGTTCTTACTTCAGGGCCATAAGAATGCGTGATCGCCCATTCGTTCCCCTTAAATAAGACATCTCGATGGAATCGGAACTAACTACCTCGTTATCGCGGCAACCGTATTGGTACCGTGCCCTTGGTATTTTT-TAATTTTGGGTATGCCTCGGCTCAGCTATGGCCGTCAGAGGCCCTAACTTAGCGCATATTATCCCTACGAGCCTTTGTAATGTACCTTCTCCACCCTCATAATGAGCAAGACGCACGCTTGA---ATTAGAAAGGACACGGGACGGTTATGATGTATTAACGAGAC
>KT721487
TATATTTAACCCTATTAACGTATGTACGGCATGGATATAATGTATTATATGCATAATAGTGCATTAAACTATATTCCACATGAATATTAAGCATGTACATTAAATTATATACTGTACATAGTACATTAATTCATTGATCGGACTAAGACCATTATAGTCATAAACAATTCCTAGTCAATATGACTGATCATCAGTACAGGGTGTCCCTTAATCTACCAACCTCCGTGAAACCAGCAACCCGCCCAATACGTGTTACCCTTCTCGCCCCGGGCCCATTTAACTTGGGGGTAGCTAACTTGGGTCGTAAACGGCATCTGGTTCTTACTTCAGGGCCATAAGAATGCGTGATCGCCCATTCGTTCCCCTTAAATAAGACATCTCGATGGAATCGGAACTAACTACCTCGTTATCGCGGCAACCGTATTGGTACCGTGCCCTTGGTATTTTT-TAATTTTGGGTATGCCTCGGCTCAGCTATGGCCGTCAGAGGCCCTAACTTGGCGCATATCATCCCTACGAGCCTTTGTAATGTACCTTCTCCACCCTCATAATGAGCAAGACGCACGCTTGA---ATTAGAAGGGACACAGGACGGTTTGATGTAT-TAACGAAAC
>KT721488
TATATTTAACCCTATTAACGTATGCACAGCATGGATATAATATATTATATGCATAATAGTGCATTAAACTATATTCCACATGAATATTAAGCATGTACATTAAATTATATACTGTACATAGTACATTAATTCATTGATCGGACTAAGACCATTACAGTCATAAACAATTCCTAGTCAATATGACTGATCACCAGTACAGGGTGTCCCTTAATCTACCAACCTCCGTGAAACCAGCAACCCGCCCAATACGTGTTACCCTTCTCGCCCCGGGCCCATTTAACTTGGGGGTAGCTAACTTGGGTCGTAAACGGCATCTGGTTCTTACTTCAGGGCCATAAGAATGCGTGATCGCCCATTCGTTCCCCTTAAATAAGACATCTCGATGGAATCGGAACTAACTACCTCGTTATCGCGGCAACCGTATTGGTACCGTGCCCTTGGTATTTTT-TAATTTTGGGTATGCCTCGGCTCAGCTATGGCCGTCAGAGGCCCTAACTTAGCGCATATCATCCCTACGAGCCTTTGTAATGTACCTTCTCCACCCTCATAATGAGCAAGACGCACGCTTGA---ATTAGAAGGGACACAGGACGGTTTGATGTGT-TAACGAAAC
>KT721489
TATATTTAACCCTGTTAACGTATGCACGGCATGGGTATAATGTATCATATGCATAATAGTGCATTAAACTATATTCCACATGAGTATTAAGCATGTACATTAAATTATATATTGTACATAGTACATCAGTTCATTAATCGGACTAAGACCATTACAGTCATAAAGAATTTCTAGTCAATATGACTAATCATCAGTACAGGGTGTCCCTTAATCTACCAACCTCCGTGAAACCAGCAACCCGCCCAATACGTGTTACCCTTCTCGCCCCGGGCCCATTTAACTTGGGGGTAGCTAACTTGGGTCGTAAACGGCATCTGGTTCTTACTTCAGGGCCATAAAAATGCGTGATCGCCCATTCGTTCCCCTTAAATAAGACATCTCGATGGAATCGGAACTAACTACCTCGTTATCGCGGCAACCGTATTGGTACCGTGCCCTTGGTATTTTT-TAATTTTGGGTATGCCTCGGCTCAGCTATGGCCGTCAGAGGCCCTAACGTGGCACATATTATCCCTACGAGCCTTTGTAATGTACCTTCTCCACCCTCATAATGAGCAAGACGCACACTTGA---ATTAAAAAGGACACAGGACGGTTTATGTGTT-AACGAAAC-
>KT721490
TATATTTAACCCTATTAACGTATGCACGGCATGGATATAATATATTATATGCATAATAGTGCATTAGACTATATCCCACATGAATATTAAGCATGTACATTAAATTATATATTGTACATAGTACATTAATTCATTAGTCGGACTAAGACCATTACAGTCATAAACAATTTCTAGTCAATATGACCGATCATCAGTACAGGGTGTCCCTTAGTCTACCAACCTCCGTGAAACCAGCAACCCGCCCAATACGTGTTACCCTTCTCGCCCCGGGCCCATTTAACTTGGGGGTAGCTAACTTGGGTCGTAAACGGCATCTGGTTCTTACTTCAGGGCCATAAGAATGCGTGATCGCCCATTCGTTCCCCTTAAATAAGACATCTCGATGGAATCGGAACTAACTACCTCGTTATCGCGGCAACCGTATTGGTACCGTGCCCTTGGTATTTTT-TAATTTTGGGTATGCCTCGGCTCAGCTATGGCCGTCAGAGGCCCTAACTTAGCGCATATTATCCCTACGAGCCTTTGTAATGTACCTTCTCCACCCTCATAATGAGCAAGACGCACGCTTGA---ATTAGAAAGGACACAGGACGGTTATGATGTATTAACGAGAC
>KT721491
TATATTTAACCCTATTAACGTATGCACGGCATGGATATAATATATTATATGCATAATAGTGCATTAGACTATATCCCACATGAATATTAAGCATGTACATTAAATTATATATTGTACATAGTACATTAATTCATTAGTCGGACTAAGACCATTACAGTCATAAACAATTTCTAGTCAATATGACCGATCATCAGTACAGGGTGTCCCTTAGTCTACCAACCTCCGTGAAACCAGCAACCCGCCCAATACGTGTTACCCTTCTCGCCCCGGGCCCATTTAACTTGGGGGTAGCTAACTTGGGTCGTAAACGGCATCTGGTTCTTACTTCAGGGCCATAAGAATGCGTGATCGCCCATTCGTTCCCCTTAAATAAGACATCTCGATGGAATCGGAACTAACTACCTCGTTATCGCGGCAACCGTATTGGTACCGTGCCCTTGGTATTTTT-TAATTTTGGGTATGCCTCGGCTCAGCTATGGCCGTCAGAGGCCCTAACTTAGCGCATATTATCCCTACGAGCCTTTGTAATGTACCTTCTCCACCCTCATAATGAGCAAGACGCACGCTTGA---ATTAGAAAGGACACAGGACGGTTATGATGTATTAACGAGAC
>KT721492
TATATTTAACCCTGTTAACGTATGCACGGCATGGATATAATGTATCATATGCATAATAGTGCATTAAATTATATTCCACATGAATATTAAGCACGTACATTAAATTATATATTGTACATAGTACATCAGTTCATTAATCGGACTAAGACCATTACAGTCATAAAGAATTTCTAGTCAATATGACTAATCACCAGTGCAGGGTGTCCCTTAATCTACCAACCTCCGTGAAACCAGCAACCCGCCCAATACGTGTTACCCTTCTCGCCCCGGGCCCATTTAACTTGGGGGTAGCTAACTTGGGTCGTAAACGGCATCTGGTTCTTACTTCAGGGCCATAGAAATGCGTGATCGCCCATTCGTTCCCCTTAAATAAGACATCTCGATGGAATCGGAACTAACTACCTCGTTATCGCGGCAACCGTATTGGTACCGTGCCCTTGGTATTTTT-TAATTTTGGGTATGCCTCGGCTCAGCTATGGCCGTCAGAGGCCCTAACATGGCACATATTATCCCTACGAGCCTTTGTAATGTACCTTCTCCACCCTCATAATGAGCAAGATGCACACTTGA---ATTAAAAAGGACACAGGACGGTTTATGTGTT-AACGAAAC-
>KT721493
TATATTTAACCCTATTAACGTATGCACAGCATGGATATAATATATTATATGCATAATAGTGCATTAAACTATATTCCACATGAATATTAAGCATGTACATTAAATTATATACTGTACATAGTACATTAATTCATTGATCGGACTAAGACCATTACAGTCATAAACAATTCCTAGTCAATATGACTGATCACCAGTACAGGGTGTCCCTTAATCTACCAACCTCCGTGAAACCAGCAACCCGCCCAATACGTGTTACCCTTCTCGCCCCGGGCCCATTTAACTTGGGGGTAGCTAACTTGGGTCGTAAACGGCATCTGGTTCTTACTTCAGGGCCATAAGAATGCGTGATCGCCCATTCGTTCCCCTTAAATAAGACATCTCGATGGAATCGGAACTAACTACCTCGTTATCGCGGCAACCGTATTGGTACCGTGCCCTTGGTATTTTT-TAATTTTGGGTATGCCTCGGCTCAGCTATGGCCGTCAGAGGCCCTAACTTAGCGCATATCATCCCTACGAGCCTTTGTAATGTACCTTCTCCACCCTCATAATGAGCAAGACGCACGCTTGA---ATTAGAAAGGACACAGGACGGTTTGATGTGT-TAACGAAAC
>KT721494
TATATTTAACCCTATTAACGTATGCACAGCATGGATATAATATATTATATGCATAATAGTGCATTAAACTATATTCCACATGAATATTAAGCATGTACATTAAATTATATACTGTACATAGTACATTAATTCATTGATCGGACTAAGACCATTACAGTCATAAACAATTCCTAGTCAATATGACTGATCACCAGTACAGGGTGTCCCTTAATCTACCAACCTCCGTGAAACCAGCAACCCGCCCAATACGTGTTACCCTTCTCGCCCCGGGCCCATTTAACTTGGGGGTAGCTAACTTGGGTCGTAAACGGCATCTGGTTCTTACTTCAGGGCCATAAGAATGCGTGATCGCCCATTCGTTCCCCTTAAATAAGACATCTCGATGGAATCGGAACTAACTACCTCGTTATCGCGGCAACCGTATTGGTACCGTGCCCTTGGTATTTTT-TAATTTTGGGTATGCCTCGGCTCAGCTATGGCCGTCAGAGGCCCTAACTTAGCGCATATCATCCCTACGAGCCTTTGTAATGTACCTTCTCCACCCTCATAATGAGCAAGACGCACGCTTGA---ATTAGAAAGGACACAGGACGGTTTGATGTGT-TAACGAAAC
>KT721495
TATATTTAACCCTGTTAACGTATGCACGGCATGAGTTTAATGTATCCTATGCATAATAGTGCATTAAACTATATTCCACATGAATATTAAGCATGTACATTAAATTATATATTGTACATAGCACATCAACTCATTGATCGGACTAAGACCATTACAGTCATAAATAATTTCTAGTCAATATGACTGATCATCAGTACAGGGTGTCCCTTAATCTACCAACCTCCGTGAAACCAGCAACCCGCCCAATACGTGTTACCCTTCTCGCCCCGGGCCCATTTAACTTGGGGGTAGCTAACTTGGGTCGTAAACGGCATCTGGTTCTTACTTCAGGGCCATAAGAATGCGTGATCGCCCATTCGTTCCCCTTAAATAAGACATCTCGATGGAGTCGGAACTAACTACCTCGTTATCGCGGCAACCGTATTGGTACCGTGCCCTTGGTATTTTT-TAATTTTGGGTATGCCTCGGCTCAGCTATGGCCGTCAGAGGCCCTAACTTGGCACATATTATCCCTACGAGCCTTTGTAATGTACCTTCTCCACCCTCATAATGAGCAAGATGCACACTTAA---ATTAGAAAGGACACAGGACAATTCAATGTAT-TAACGAAAC
>KT721496
TATATTTAACCCTATTAACGTATGCACGGCATGGATATAATATATTATATGCATAATAGTGCATTAAACTATATTCCACATGAATATTAAGCATGTACATTAAATTATATACTGTACATAGTACATTAATTCATTGATCGGACTAAGACCATTACAGTCATAAACAATTCCTAGTCAATATGACTGATCATCAGTACAGGGTGTCCCTTAATCTACCAACCTCCGTGAAACCAGCAACCCGCCCAATACGTGTTACCCTTCTCGCCCCGGGCCCATTTAACTTGGGGGTAGCTAACTTGGGTCGTAAACGGCATCTGGTTCTTACTTCAGGGCCATAAGAATGCGTGATCGCCCATTCGTTCCCCTTAAATAAGACATCTCGATGGAATCGGAACTAACTACCTCGTTATCGCGGCAACCGTATTGGTACCGTGCCCTTGGTATTTTT-TAATTTTGGGTATGCCTCGGCTCAGCTATGGCCGTCAGAGGCCCTAACTTAGCGCATATCATCCCTACGAGCCTTTGTAATGTACCTTCTCCACCCTCATAATGAGCAAGACGCACGCTTGA---ATTAGAAGGGACACAGGACGGTTTGATGTGT-TAACGAAAC
>KT721497
TATATTTAACCCTATTAACGTATGCACGGCATGGATATAATATATTATATGCATAATAGTGCATTAGACTATATTCCACATGAATATTAAGCATGTACATTAAATTATATATTGTACATAGTACATTAATTCATTAGTCGGACTAAGACCATTACAGTCATAAACAATTTCTAGTCAATATGACCGATCATCAGTACAGGGTGTCCCTTAGTCTACCAACCTCCGTGAAACCAGCAACCCGCCCAATACGTGTTACCCTTCTCGCCCCGGGCCCATTTAACTTGGGGGTAGCTAAC?TGGGTCGTAAACGGCATCTGGTTCTTACTTCAGGGCCATAAGAATGCGTGATCGCCCATTCGTTCCCCTTAAATAAGACATCTCGATGGAATCGGAACTAACTACCTCGTTATCGCGGCAACCGTATTGGTACCGTGCCCTTGGTATTTTT-TAATTTTGGGTATGCCTCGGCTCAGCTATGGCCGTCAGAGGCCCTAACTTAGCGCATATTATCCCTACGAGCCTTTGTAATGTACCTTCTCCACCCTCATAATGAGCAAGACGCACGCTTGA---ATTAGAAAGGACACAGGACGGTTATGATGTATTAACGAGAC
>KT721498
TATATTTAACCCTGTTAACGTATGCACGGCATGGGTATAATGTATCATATGCATAATAGTGCATTAAACTATATTCCACATGAGTATTAAGCATGTACATTAAATTATATATTGTACATAGTACATCAGTTCATTAATCGGACTAAGACCATTACAGTCATAAAGAATTTCTAGTCAATATGACTAATCATCAGTACAGGGTGTCCCTTAATCTACCAACCTCCGTGAAACCAGCAACCCGCCCAATACGTGTTACCCTTCTCGCCCCGGGCCCATTTAACTTGGGGGTAGCTAACTTGGGTCGTAAACGGCATCTGGTTCTTACTTCAGGGCCATAAAAATGCGTGATCGCCCATTCGTTCCCCTTAAATAAGACATCTCGATGGAATCGGAACTAACTACCTCGTTATCGCGGCAACCGTATTGGTACCGTGCCCTTGGTATTTTT-TAATTTTGGGTATGCCTCGGCTCAGCTATGGCCGTCAGAGGCCCTAACATGGCACATATTATCCCTACGAGCCTTTGTAATGTACCTTCTCCACCCTCATAATGAGCAAGATGCACACTTGA---ATTAAAAAGGACACAGGACGGTTTATGTGTT-AACGAAAC-
>KT721499
TATATTTAACCCTATTAACGTATGCACGGCATGGATATAATATATTATATGCATAATAGTGCATTAAACTATATTCCACATGAATATTAAGCATGTACATTAAATTATATACTGTACATAGTACATTAATTCATTGATCGGACTAAGACCATTACAGTCATAAACAATTCCTAGTCAATATGACTGATCATCAGTACAGGGTGTCCCTTAATCTACCAACCTCCGTGAAACCAGCAACCCGCCCAATACGTGTTACCCTTCTCGCCCCGGGCCCATTTAACTTGGGGGTAGCTAACTTGGGTCGTAAACGGCATCTGGTTCTTACTTCAGGGCCATAAGAATGCGTGATCGCCCATTCGTTCCCCTTAAATAAGACATCTCGATGGAATCGGAACTAACTACCTCGTTATCGCGGCAACCGTATTGGTACCGTGCCCTTGGTATTTTT-TAATTTTGGGTATGCCTCGGCTCAGCTATGGCCGTCAGAGGCCCTAACTTAGCGCATATCATCCCTACGAGCCTTTGTAATGTACCTTCTCCACCCTCATAATGAGCAAGACGCACGCTTGA---ATTAGAAGGGACACAGGACGGTTTGATGTGC-TAACGAAAC
>KT721500
TATATTTAACCCTGTTAACGTATGCACGGCATGGGTATAATGTATCATATGCATAATAGTGCATTAAACTATATTCCACATGAGTATTAAGCATGTACATTAAATTATATATTGTACATAGTACATCAGTTCATTAATCGGACTAAGACCATTACAGTCATAAAGAATTTCTAGTCAATATGACTAATCATCAGTACAGGGTGTCCCTTAATCTACCAACCTCCGTGAAACCAGCAACCCGCCCAATACGTGTTACCCTTCTCGCCCCGGGCCCATTTAACTTGGGGGTAGCTAACTTGGGTCGTAAACGGCATCTGGTTCTTACTTCAGGGCCATAAAAATGCGTGATCGCCCATTCGTTCCCCTTAAATAAGACATCTCGATGGAATCGGAACTAACTACCTCGTTATCGCGGCAACCGTATTGGTACCGTGCCCTTGGTATTTTT-TAATTTTGGGTATGCCTCGGCTCAGCTATGGCCGTCAGAGGCCCTAACATGGCACATATTATCCCTACGAGCCTTTGTAATGTACCTTCTCCACCCTCATAATGAGCAAGATGCACACTTGA---ATTAAAAAGGACACAGGACGGTTTATGTGTT-AACGAAAC-
>KT721501
TATATTTAACCCTATTAACGTATGTACGGCATGGATATAATGTATTATATGCATAATAGTGCATTAAACTATATTCCACATGAATATTAAGCATGTACATTAAATTATATACTGTACATAGTACATTAATTCATTGATCGGACTAAGACCATTATAGTCATAAACAATTCCTAGTCAATATGACTGATCATCAGTACAGGGTGTCCCTTAATCTACCAACCTCCGTGAAACCAGCAACCCGCCCAATACGTGTTACCCTTCTCGCCCCGGGCCCATTTAACTTGGGGGTAGCTAACTTGGGTCGTAAACGGCATCTGGTTCTTACTTCAGGGCCATAAGAATGCGTGATCGCCCATTCGTTCCCCTTAAATAAGACATCTCGATGGAATCGGAACTAACTACCTCGTTATCGCGGCAACCGTATTGGTACCGTGCCCTTGGTATTTTT-TAATTTTGGGTATGCCTCGGCTCAGCTATGGCCGTCAGAGGCCCTAACTTGGCGCATATCATCCCTACGAGCCTTTGTAATGTACCTTCTCCACCCTCATAATGAGCAAGACGCACGCTTGA---ATTAGAAGGGACACAGGACGGTTTGATGTAT-TAACGAAAC
>KT721502
TATATTTAACCCTATTAACGTATGCACGGCATGGATATAATATATTATATGCATAATAGTGCATTAGACTATATCCCACATGAATATTAAGCATGTACATTAAATTATATATTGTACATAGTACATTAATTCATTAGTCGGACTAAGACCATTACAGTCATAAACAATTTCTAGTCAATATGACCGATCATCAGTACAGGGTGTCCCTTAGTCTACCAACCTCCGTGAAACCAGCAACCCGCCCAATACGTGTTACCCTTCTCGCCCCGGGCCCATTTAACTTGGGGGTAGCTAACTTGGGTCGTAAACGGCATCTGGTTCTTACTTCAGGGCCATAAGAATGCGTGATCGCCCATTCGTTCCCCTTAAATAAGACATCTCGATGGAATCGGAACTAACTACCTCGTTATCGCGGCAACCGTATTGGTACCGTGCCCTTGGTATTTTT-TAATTTTGGGTATGCCTCGGCTCAGCTATGGCCGTCAGAGGCCCTAACTTAGCGCATATTATCCCTACGAGCCTTTGTAATGTACCTTCTCCACCCTCATAATGAGCAAGACGCACGCTTGA---ATTAGAAAGGACACAGGACGGTTATGATGTATTAACGAGAC
>KT721503
TATATTTAACCCTATTAACGTATGCACGGCATGGATATAATATATTATATGCATAATAGTGCATTAGACTATATCCCACATGAATATTAAGCATGTACATTAAATTATATATTGTACATAGTACATTAATTCATTAGTCGGACTAAGACCATTACAGTCATAAACAATTTCTAGTCAATATGACCGATCATCAGTACAGGGTGTCCCTTAGTCTACCAACCTCCGTGAAACCAGCAACCCGCCCAATACGTGTTACCCTTCTCGCCCCGGGCCCATTTAACTTGGGGGTAGCTAACTTGGGTCGTAAACGGCATCTGGTTCTTACTTCAGGGCCATAAGAATGCGTGATCGCCCATTCGTTCCCCTTAAATAAGACATCTCGATGGAATCGGAACTAACTACCTCGTTATCGCGGCAACCGTATTGGTACCGTGCCCTTGGTATTTTT-TAATTTTGGGTATGCCTCGGCTCAGCTATGGCCGTCAGAGGCCCTAACTTAGCGCATATTATCCCTACGAGCCTTTGTAATGTACCTTCTCCACCCTCATAATGAGCAAGACGCACGCTTGA---ATTAGAAAGGACACAGGACGGTTATGATGTATTAACGAGAC
>KT721504
TATATTTAACCCTGTTAACGTATGCACGGCATGAGTTTAATGTATCCTATGCATAATAGTGCATTAAACTATATTCCACATGAATATTAAGCATGTACATTAAATTATATATTGTACATAGCACATCAACTCATTGATCGGACTAAGACCATTACAGTCATAAACAATTTCTAGTCAATATGACTGATCATCAGTACAGGGTGTCCCTTAATCTACCAACCTCCGTGAAACCAGCAACCCGCCCAATACGTGTTACCCTCCTCGCCCCGGGCCCATTTAACTTGGGGGTAGCTAACTTGGGTCGTAAACGGCATCTGGTTCTTACTTCAGGGCCATAAGAATGCGTGATCGCCCATTCGTTCCCCTTAAATAAGACATCTCGATGGAGTCGGAACTAACTACCTCGTTATCGCGGCAACCGTATTGGTACCGTGCCCTTGGTATTTTT-TAATTTTGGGTATGCCTCGGCTCAGCTATGGCCGTCAGAGGCCCTAACTTGGCGCATATTATCCCTACGAGCCTTTGTAATGTACCTTCTCCACCCTCATAATGAGCAAGCTGCACACTTGA---ATTAGAAGGGACACAGGACAGTTTGATGTAT-TAACGAAAC
>KT721505
TATATTTAACCCTATTAACGTATGCACGGCATGGATATAATATATTATATGCATAATAGTGCATTAGACTATATCCCACATGAATATTAAGCATGTACATTAAATTATATATTGTACATAGTACATTAATTCATTAGTCGGACTAAGACCATTACAGTCATAAACAATTTCTAGTCAATATGACCGATCATCAGTACAGGGTGTCCCTTAGTCTACCAACCTCCGTGAAACCAGCAACCCGCCCAATACGTGTTACCCTTCTCGCCCCGGGCCCATTTAACTTGGGGGTAGCTAACTTGGGTCGTAAACGGCATCTGGTTCTTACTTCAGGGCCATAAGAATGCGTGATCGCCCATTCGTTCCCCTTAAATAAGACATCTCGATGGAATCGGAACTAACTACCTCGTTATCGCGGCAACCGTATTGGTACCGTGCCCTTGGTATTTTT-TAATTTTGGGTATGCCTCGGCTCAGCTATGGCCGTCAGAGGCCCTAACTTAGCGCATATTATCCCTACGAGCCTTTGTAATGTACCTTCTCCACCCTCATAATGAGCAAGACGCACGCTTGA---ATTAGAAAGGACACAGGACGGTTATGATGTATTAACGAGAC
>KT721506
TATATTTAACCCTATTAACGTATGCACAGCATGGATATAATATATTATATGCATAATAGTGCATTAAACTATATTCCACATGAATATTAAGCATGTACATTAAATTATATACTGTACATAGTACATTAATTCATTGATCGGACTAAGACCATTACAGTCATAAACAATTCCTAGTCAATATGACTGATCACCAGTACAGGGTGTCCCTTAATCTACCAACCTCCGTGAAACCAGCAACCCGCCCAATACGTGTTACCCTTCTCGCCCCGGGCCCATTTAACTTGGGGGTAGCTAACTTGGGTCGTAAACGGCATCTGGTTCTTACTTCAGGGCCATAAGAATGCGTGATCGCCCATTCGTTCCCCTTAAATAAGACATCTCGATGGAATCGGAACTAACTACCTCGTTATCGCGGCAACCGTATTGGTACCGTGCCCTTGGTATTTTT-TAATTTTGGGTATGCCTCGGCTCAGCTATGGCCGTCAGAGGCCCTAACTTAGCGCATATCATCCCTACGAGCCTTTGTAATGTACCTTCTCCACCCTCATAATGAGCAAGACGCACGCTTGA---ATTAGAAGGGACACAGGACGGTTTGATGTGT-TAACGAAAC
>KT721507
TATATTTAACCCTATTAACGTATGCACGGCATGGATATAATATATTATATGCATAATAGTGCATTAGACTATATCCCACATGAATATTAAGCATGTACATTAAATTATATATTGTACATAGTACATTAATTCATTAGTCGGACTAAGACCATTACAGTCATAAACAATTTCTAGTCAATATGACCGATCATCAGTACAGGGTGTCCCTTAGTCTACCAACCTCCGTGAAACCAGCAACCCGCCCAATACGTGTTACCCTTCTCGCCCCGGGCCCATTTAACTTGGGGGTAGCTAACTTGGGTCGTAAACGGCATCTGGTTCTTACTTCAGGGCCATAAGAATGCGTGATCGCCCATTCGTTCCCCTTAAATAAGACATCTCGATGGAATCGGAACTAACTACCTCGTTATCGCGGCAACCGTATTGGTACCGTGCCCTTGGTATTTTT-TAATTTTGGGTATGCCTCGGCTCAGCTATGGCCGTCAGAGGCCCTAACTTAGCGCATATTATCCCTACGAGCCTTTGTAATGTACCTTCTCCACCCTCATAATGAGCAAGACGCACGCTTGA---ATTAGAAAGGACACAGGACGGTTATGATGTATTAACGAGAC
>KT721508
TATATTTAACCCTATTAACGTATGCACGGCATGGATATAATATATTATATGCATAATAGTGCATTAGACTATATCCCACATGAATATTAAGCATGTACATTAAATTATATATTGTACATAGTACATTAATTCATTAGTCGGACTAAGACCATTACAGTCATAAACAATTTCTAGTCAATATGACCGATCATCAGTACAGGGTGTCCCTTAGTCTACCAACCTCCGTGAAACCAGCAACCCGCCCAATACGTGTTACCCTTCTCGCCCCGGGCCCATTTAACTTGGGGGTAGCTAACTTGGGTCGTAAACGGCATCTGGTTCTTACTTCAGGGCCATAAGAATGCGTGATCGCCCATTCGTTCCCCTTAAATAAGACATCTCGATGGAATCGGAACTAACTACCTCGTTATCGCGGCAACCGTATTGGTACCGTGCCCTTGGTATTTTT-TAATTTTGGGTATGCCTCGGCTCAGCTATGGCCGTCAGAGGCCCTAACTTAGCGCATATTATCCCTACGAGCCTTTGTAATGTACCTTCTCCACCCTCATAATGAGCAAGACGCACGCTTGA---ATTAGAAAGGACACAGGACGGTTATGATGTATTAACGAGAC
>KT721509
TATATTTAACCCTGTTAACGTATGCACGGCATGAGTTTAATGTATCTTATGCATAATAGTGCATTAAACTATATTCCACATGAATATTAAGCATGTACATTAAATTATATACCGTACATAGCACATGAACTCATTGATCGGACTAAGACCATTACAGTCATAAACAATTTCTAGTCAATATGACTGATCATCAGTACAGGGTGTCCCTTAATCTACCAACCTCCGTGAAACCAGCAACCCGCCCAATACGTGTTACCCTCCTCGCCCCGGGCCCATTTAACTTGGGGGTAGCTAACTTGGGTCGTAAACGGCATCTGGTTCTTACTTCAGGGCCATAAGAATGCGTGATCGCCCATTCGTTCCCCTTAAATAAGACATCTCGATGGAGTCGGAACTAACTACCTCGTTATCGCGGCAACCGTATTGGTACCGTGCCCTTGGTATTTTT-TAATTTTGGGTATGCCTCGGTTCAGCTATGGCCGTCAGAGGCCCTAACTTGGCGCATATTATCCCTACGAGCCTTTGTAATGTACCTTCTCCACCCTCATAATGAGCAAGCTGCACACTTGA---ATTAGAAGGGACACAGGACAGTTTGATGTAT-TAACGAAAC
>KT721510
TATATTTAACCCTATTAACGTATGCACGGCATGGATATAATATATTATATGCATAATAGTGCATTAAACTATATTCCACATGAATATTAAGCATGTACATTAAATTATATACTGTACATAGTACATTAATTCATTGATCGGACTAAGACCATTACAGTCATAAACAATTCCTAGTCAATATGACTGATCATCAGTACAGGGTGTCCCTTAATCTACCAACCTCCGTGAAACCAGCAACCCGCCCAATACGTGTTACCCTTCTCGCCCCGGGCCCATTTAACTTGGGGGTAGCTAACTTGGGTCGTAAACGGCATCTGGTTCTTACTTCAGGGCCATAAGAATGCGTGATCGCCCATTCGTTCCCCTTAAATAAGACATCTCGATGGAATCGGAACTAACTACCTCGTTATCGCGGCAACCGTATTGGTACCGTGCCCTTGGTATTTTT-TAATTTTGGGTATGCCTCGGCTCAGCTATGGCCGTCAGAGGCCCTAACTTAGCGCATATCATCCCTACGAGCCTTTGTAATGTACCTTCTCCACCCTCATAATGAGCAAGACGCACGCTTGA---ATTAGAAGGGACACAGGACGGTTTGATGTGC-TAACGAAAC
>KT721511
TATATTTAACCCTGTTAACGTATGCACGGCATGAGTTTAATGTATCCTATGCATAATAGTGCATTAAACTATATTCCACATGAATATTAAGCATGTACATTAAATTATATATTGTACATAGCACATCAACTCATTGATCGGACTAAGACCATTACAGTCATAAACAATTTCTAGTCAATATGACTGATCACCAGTACAGGGTGTCCCTTAATCTACCAACCTCCGTGAAACCAGCAACCCGCCCAATACGTGTTACCCTTCTCGCCCCGGGCCCATTTAACTTGGGGGTAGCTAACTTGGGTCGTAAACGGCATCTGGTTCTTACTTCAGGGCCATAAGAATGCGTGATCGCCCATTCGTTCCCCTTAAATAAGACATCTCGATGGAGTCGGAACTAACTACCTCGTTATCGCGGCAACCGTATTGGTACCGTGCCCTTGGTATTTTT-TAATTTTGGGTATGCCTCGGCTCAGCTATGGCCGTCAGAGGCCCTAACTTGGCGCATATTATCCCTACGAGCCTTTGTAATGTACCTTCTCCACCCTCATAATGAGCAAGCTGCACACTTGA---ATTAGAAGGGACACAGGACAGTTTGATGTAT-TAACGAAAC
>KT721512
TATATTTAACCCTATTAACGTATGCACAGCATGGATATAATATATTATATGCATAATAGTGCATTAAACTATATTCCACATGAATATTAAGCATGTACATTAAATTATATACTGTACATAGTACATTAATTCATTGATCGGACTAAGACCATTACAGTCATAAACAATTCCTAGTCAATATGACTGATCACCAGTACAGGGTGTCCCTTAATCTACCAACCTCCGTGAAACCAGCAACCCGCCCAATACGTGTTACCCTTCTCGCCCCGGGCCCATTTAACTTGGGGGTAGCTAACTTGGGTCGTAAACGGCATCTGGTTCTTACTTCAGGGCCATAAGAATGCGTGATCGCCCATTCGTTCCCCTTAAATAAGACATCTCGATGGAATCGGAACTAACTACCTCGTTATCGCGGCAACCGTATTGGTACCGTGCCCTTGGTATTTTT-TAATTTTGGGTATGCCTCGGCTCAGCTATGGCCGTCAGAGGCCCTAACTTAGCGCATATCATCCCTACGAGCCTTTGTAATGTACCTTCTCCACCCTCATAATGAGCAAGACGCACGCTTGA---ATTAGAAGGGACACAGGACGGTTTGATGTGT-TAACGAAAC
>KT721513
TATATTTAACCCTGTTAACGTATGCACGGCATGGGTATAATGTATCATATGCATAATAGTGCATTAAACTATATTCCACATGAGTATTAAGCATGTACATTAAATTATATATTGTACATAGTACATCAGTTCATTAATCGGACTAAGACCATTACAGTCATAAAGAATTTCTAGTCAATATGACTAATCATCAGTACAGGGTGTCCCTTAATCTACCAACCTCCGTGAAACCAGCAACCCGCCCAATACGTGTTACCCTTCTCGCCCCGGGCCCATTTAACTTGGGGGTAGCTAACTTGGGTCGTAAACGGCATCTGGTTCTTACTTCAGGGCCATAAAAATGCGTGATCGCCCATTCGTTCCCCTTAAATAAGACATCTCGATGGAATCGGAACTAACTACCTCGTTATCGCGGCAACCGTATTGGTACCGTGCCCTTGGTATTTTT-TAATTTTGGGTATGCCTCGGCTCAGCTATGGCCGTCAGAGGCCCTAACATGGCACATATTATCCCTACGAGCCTTTGTAATGTACCTTCTCCACCCTCATAATGAGCAAGATGCACACTTGA---ATTAAAAAGGACACAGGACGGTTTATGTGTT-AACGAAAC-
>KT721514
TATATTTAACCCTGTTAACGTATGCACGGCATGAGTTTAATGTATCTTATGCATAATAGTGCATTAAACTATATTCCACATGAATATTAAGCATGTACATTAAATTATATACCGTACATAGCACATGAACTCATTGATCGGACTAAGACCATTACAGTCATAAACAATTTCTAGTCAATATGACTGATCATCAGTACAGGGTGTCCCTTAATCTACCAACCTCCGTGAAACCAGCAACCCGCCCAATACGTGTTACCCTCCTCGCCCCGGGCCCATTTAACTTGGGGGTAGCTAACTTGGGTCGTAAACGGCATCTGGTTCTTACTTCAGGGCCATAAGAATGCGTGATCGCCCATTCGTTCCCCTTAAATAAGACATCTCGATGGAGTCGGAACTAACTACCTCGTTATCGCGGCAACCGTATTGGTACCGTGCCCTTGGTATTTTT-TAATTTTGGGTATGCCTCGGTTCAGCTATGGCCGTCAGAGGCCCTAACTTGGCGCATATTATCCCTACGAGCCTTTGTAATGTACCTTCTCCACCCTCATAATGAGCAAGCTGCACACTTGA---ATTAGAAGGGACACAGGACAGTTTGATGTAT-TAACGAAAC
>KT721515
TATATTTAACCCTATTAACGTATGCACGGCATGGATATAATATATTATATGCATAATAGTGCATTAAACTATATTCCACATGAATATTAAGCATGTACATTAAATTATATACTGTACATAGTACATTAATTCATTGATCGGACTAAGACCATTACAGTCATAAACAATTCCTAGTCAATATGACTGATCATCAGTACAGGGTGTCCCTTAATCTACCAACCTCCGTGAAACCAGCAACCCGCCCAATACGTGTTACCCTTCTCGCCCCGGGCCCATTTAACTTGGGGGTAGCTAACTTGGGTCGTAAACGGCATCTGGTTCTTACTTCAGGGCCATAAGAATGCGTGATCGCCCATTCGTTCCCCTTAAATAAGACATCTCGATGGAATCGGAACTAACTACCTCGTTATCGCGGCAACCGTATTGGTACCGTGCCCTTGGTATTTTT-TAATTTTGGGTATGCCTCGGCTCAGCTATGGCCGTCAGAGGCCCTAACTTAGCGCATATCATCCCTACGAGCCTTTGTAATGTACCTTCTCCACCCTCATAATGAGCAAGACGCACGCTTGA---ATTAGAAGGGACACAGGACGGTTTGATGTGT-TAACGAAAC
>KT721516
TATATTTAACCCTGTTAACGTATGCACGGCATGGATATAATGTACTATATGCATAATAGTGCATTAAACTATATTCCACATGAATATTAAGCATGTACATTAAATTATATACTGTACATAATACATTAATTCATTAATCGGACTAAGACCATTACAGTCATAAATAATTTCCAGTCAATATGACCGATCATCAGTACAGGGTGTCCCTTAATCTACCAACCTCCGTGAAACCAGCAACCCGCCCAATACGTGTTACCCTTCTCGCCCCGGGCCCATTTAACTTGGGGGTAGCTAACTTGGGTCGTAAACGGCATCTGGTTCTTACTTCAGGGCCATAAGAATGCGTGATCGCCCATTCGTTCCCCTTAAATAAGACATCTCGATGGAGTCGGAACTAACTACCTCGTTATCGCGGCAACCGTATTGGTACCGTGCCCTTGGTATTTTT-TAATTTTGGGTATGCCTCGGCTCAGCTATGGCCGTCAGAGGCCCTAACGTAGCGCATATTATCCCTACGAGCCTTTGTAATGTACCTCCTCCACCCTCATAATGAGCAAGACGCACGCTTGA---ATTAGAAGGGACACAGGACGGTTTAATGTAT-TGACGAAAC
>KT721517
TATATTTAACCCTATTAACGTATGCACGGCATGGATATAATATATTATATGCATAATAGTGCATTAAACTATATTCCACATGAATATTAAGCATGTACATTAAATTATATACTGTACATAGTACATTAATTCATTGATCGGACTAAGACCATTACAGTCATAAACAATTCCTAGTCAATATGACTGATCATCAGTACAGGGTGTCCCTTAATCTACCAACCTCCGTGAAACCAGCAACCCGCCCAATACGTGTTACCCTTCTCGCCCCGGGCCCATTTAACTTGGGGGTAGCTAACTTGGGTCGTAAACGGCATCTGGTTCTTACTTCAGGGCCATAAGAATGCGTGATCGCCCATTCGTTCCCCTTAAATAAGACATCTCGATGGAATCGGAACTAACTACCTCGTTATCGCGGCAACCGTATTGGTACCGTGCCCTTGGTATTTTT-TAATTTTGGGTATGCCTCGGCTCAGCTATGGCCGTCAGAGGCCCTAACTTAGCGCATATCATCCCTACGAGCCTTTGTAATGTACCTTCTCCACCCTCATAATGAGCAAGACGCACGCTTGA---ATTAGAAGGGACACAGGACGGTTTGATGTGC-TAACGAAAC
>KT721518
TATATTTAACCCTATTAACGTATGCACGGCATGGATATAATATATTATATGCATAATAGTGCATTAGACTATATCCCACATGAATATTAAGCATGTACATTAAATTATATATTGTACATAGTACATTAATTCATTAGTCGGACTAAGACCATTACAGTCATAAACAATTTCTAGTCAATATGACCGATCATCAGTACAGGGTGTCCCTTAGTCTACCAACCTCCGTGAAACCAGCAACCCGCCCAATACGTGTTACCCTTCTCGCCCCGGGCCCATTTAACTTGGGGGTAGCTAACTTGGGTCGTAAACGGCATCTGGTTCTTACTTCAGGGCCATAAGAATGCGTGATCGCCCATTCGTTCCCCTTAAATAAGACATCTCGATGGAATCGGAACTAACTACCTCGTTATCGCGGCAACCGTATTGGTACCGTGCCCTTGGTATTTTT-TAATTTTGGGTATGCCTCGGCTCAGCTATGGCCGTCAGAGGCCCTAACTTAGCGCATATTATCCCTACGAGCCTTTGTAATGTACCTTCTCCACCCTCATAATGAGCAAGACGCACGCTTGA---ATTAGAAAGGACACAGGACGGTTATGATGTATTAACGAGAC
>KT721519
TATATTTAACCCTATTAACGTATGCACAGCATGGATATAATATATTATATGCATAATAGTGCATTAAACTATATTCCACATGAATATTAAGCATGTACATTAAATTATATACTGTACATAGTACATTAATTCATTGATCGGACTAAGACCATTACAGTCATAAACAATTCCTAGTCAATATGACTGATCACCAGTACAGGGTGTCCCTTAATCTACCAACCTCCGTGAAACCAGCAACCCGCCCAATACGTGTTACCCTTCTCGCCCCGGGCCCATTTAACTTGGGGGTAGCTAACTTGGGTCGTAAACGGCATCTGGTTCTTACTTCAGGGCCATAAGAATGCGTGATCGCCCATTCGTTCCCCTTAAATAAGACATCTCGATGGAATCGGAACTAACTACCTCGTTATCGCGGCAACCGTATTGGTACCGTGCCCTTGGTATTTTT-TAATTTTGGGTATGCCTCGGCTCAGCTATGGCCGTCAGAGGCCCTAACTTAGCGCATATCATCCCTACGAGCCTTTGTAATGTACCTTCTCCACCCTCATAATGAGCAAGACGCACGCTTGA---ATTAGAAGGGACACAGGACGGTTTGATGTGT-TAACGAAAC
>KT721520
TATATTTAACCCTATTAACGTATGCACGGCATGGATATAATATATTATATGCATAATAGTGCATTAGACTATATCCCACATGAATATTAAGCATGTACATTAAATTATATATTGTACATAGTACATTAATTCATTAGTCGGACTAAGACCATTACAGTCATAAACAATTTCTAGTCAATATGACCGATCATCAGTACAGGGTGTCCCTTAGTCTACCAACCTCCGTGAAACCAGCAACCCGCCCAATACGTGTTACCCTTCTCGCCCCGGGCCCATTTAACTTGGGGGTAGCTAACTTGGGTCGTAAACGGCATCTGGTTCTTACTTCAGGGCCATAAGAATGCGTGATCGCCCATTCGTTCCCCTTAAATAAGACATCTCGATGGAATCGGAACTAACTACCTCGTTATCGCGGCAACCGTATTGGTACCGTGCCCTTGGTATTTTT-TAATTTTGGGTATGCCTCGGCTCAGCTATGGCCGTCAGAGGCCCTAACTTAGCGCATATTATCCCTACGAGCCTTTGTAATGTACCTTCTCCACCCTCATAATGAGCAAGACGCACGCTTGA---ATTAGAAAGGACACAGGACGGTTATGATGTATTAACGAGAC
>KT721521
TATATTTAACCCTATTAACGTATGCACGGCATGGATATAATATATTATATGCATAATAGTGCATTAGACTATATCCCACATGAATATTAAGCATGTACATTAAATTATATATTGTACATAGTACATTAATTCATTAGTCGGACTAAGACCATTACAGTCATAAACAATTTCTAGTCAATATGACCGATCATCAGTACAGGGTGTCCCTTAGTCTACCAACCTCCGTGAAACCAGCAACCCGCCCAATACGTGTTACCCTTCTCGCCCCGGGCCCATTTAACTTGGGGGTAGCTAACTTGGGTCGTAAACGGCATCTGGTTCTTACTTCAGGGCCATAAGAATGCGTGATCGCCCATTCGTTCCCCTTAAATAAGACATCTCGATGGAATCGGAACTAACTACCTCGTTATCGCGGCAACCGTATTGGTACCGTGCCCTTGGTATTTTT-TAATTTTGGGTATGCCTCGGCTCAGCTATGGCCGTCAGAGGCCCTAACTTAGCGCATATTATCCCTACGAGCCTTTGTAATGTACCTTCTCCACCCTCATAATGAGCAAGACGCACGCTTGA---ATTAGAAAGGACACAGGACGGTTATGATGTATTAACGAGAC
>KT721522
TATATTTAACCCTATTAACGTATGCACGGCATGGATATAATATATTATATGCATAATAGTGCATTAAACTATATTCCACATGAATATTAAGCATGTACATTAAATTATATACTGTACATAGTACATTAATTCATTGATCGGACTAAGACCATTACAGTCATAAACAATTCCTAGTCAATATGACTGATCATCAGTACAGGGTGTCCCTTAATCTACCAACCTCCGTGAAACCAGCAACCCGCCCAATACGTGTTACCCTTCTCGCCCCGGGCCCATTTAACTTGGGGGTAGCTAACTTGGGTCGTAAACGGCATCTGGTTCTTACTTCAGGGCCATAAGAATGCGTGATCGCCCATTCGTTCCCCTTAAATAAGACATCTCGATGGAATCGGAACTAACTACCTCGTTATCGCGGCAACCGTATTGGTACCGTGCCCTTGGTATTTTT-TAATTTTGGGTATGCCTCGGCTCAGCTATGGCCGTCAGAGGCCCTAACTTAGCGCATATCATCCCTACGAGCCTTTGTAATGTACCTTCTCCACCCTCATAATGAGCAAGACGCACGCTTGA---ATTAGAAGGGACACAGGACGGTTTGATGTGC-TAACGAAAC
>KT721523
TATATTTAACCCTGTTAACGTATGCACGGCATGGGTATAATGTATCATATGCATAATAGTGCATTAAACTATATTCCACATGAGTATTAAGCATGTACATTAAATTATATATTGTACATAGTACATCAGTTCATTAATCGGACTAAGACCATTACAGTCATAAAGAATTTCTAGTCAATATGACTAATCATCAGTACAGGGTGTCCCTTAATCTACCAACCTCCGTGAAACCAGCAACCCGCCCAATACGTGTTACCCTTCTCGCCCCGGGCCCATTTAACTTGGGGGTAGCTAACTTGGGTCGTAAACGGCATCTGGTTCTTACTTCAGGGCCATAAAAATGCGTGATCGCCCATTCGTTCCCCTTAAATAAGACATCTCGATGGAATCGGAACTAACTACCTCGTTATCGCGGCAACCGTATTGGTACCGTGCCCTTGGTATTTTT-TAATTTTGGGTATGCCTCGGCTCAGCTATGGCCGTCAGAGGCCCTAACATGGCACATATTATCCCTACGAGCCTTTGTAATGTACCTTCTCCACCCTCATAATGAGCAAGATGCACACTTGA---ATTAAAAAGGACACAGGACGGTTTATGTGTT-AACGAAAC-
>KT721524
TATATTTAACCCTATTAACGTATGCACAGCATGGATATAATATATTATATGCATAATAGTGCATTAAACTATATTCCACATGAATATTAAGCATGTACATTAAATTATATACTGTACATAGTACATTAATTCATTGATCGGACTAAGACCATTACAGTCATAAACAATTCCTAGTCAATATGACTGATCACCAGTACAGGGTGTCCCTTAATCTACCAACCTCCGTGAAACCAGCAACCCGCCCAATACGTGTTACCCTTCTCGCCCCGGGCCCATTTAACTTGGGGGTAGCTAACTTGGGTCGTAAACGGCATCTGGTTCTTACTTCAGGGCCATAAGAATGCGTGATCGCCCATTCGTTCCCCTTAAATAAGACATCTCGATGGAATCGGAACTAACTACCTCGTTATCGCGGCAACCGTATTGGTACCGTGCCCTTGGTATTTTT-TAATTTTGGGTATGCCTCGGCTCAGCTATGGCCGTCAGAGGCCCTAACTTAGCGCATATCATCCCTACGAGCCTTTGTAATGTACCTTCTCCACCCTCATAATGAGCAAGACGCACGCTTGA---ACTAGAAGGGACACAGGACGGTTTGATGTGT-TAACGAAAC
>KT721525
TATATTTAACCCTATTAACGTATGCACGGCATGGATATAATATATTATATGCATAATAGTGCATTAGACTATATCCCACATGAATATTAAGCATGTACATTAAATTATATATTGTACATAGTACATTAATTCATTAGTCGGACTAAGACCATTACAGTCATAAACAATTTCTAGTCAATATGACCGATCATCAGTACAGGGTGTCCCTTAGTCTACCAACCTCCGTGAAACCAGCAACCCGCCCAATACGTGTTACCCTTCTCGCCCCGGGCCCATTTAACTTGGGGGTAGCTAACTTGGGTCGTAAACGGCATCTGGTTCTTACTTCAGGGCCATAAGAATGCGTGATCGCCCATTCGTTCCCCTTAAATAAGACATCTCGATGGAATCGGAACTAACTACCTCGTTATCGCGGCAACCGTATTGGTACCGTGCCCTTGGTATTTTT-TAATTTTGGGTATGCCTCGGCTCAGCTATGGCCGTCAGAGGCCCTAACTTAGCGCATATTATCCCTACGAGCCTTTGTAATGTACCTTCTCCACCCTCATAATGAGCAAGACGCACGCTTGA---ATTAGAAAGGACACGGGACGGTTATGATGTATTAACGAGAC
>KT721526
TATATTTAACCCTATTAACGTATGCACGGCATGGATATAATATATTATATGCATAATAGTGCATTAAACTATATTCCACATGAATATTAAGCATGTACATTAAATTATATACTGTACATAGTACATTAATTCATTGATCGGACTAAGACCATTACAGTCATAAACAATTCCTAGTCAATATGACTGATCATCAGTACAGGGTGTCCCTTAATCTACCAACCTCCGTGAAACCAGCAACCCGCCCAATACGTGTTACCCTTCTCGCCCCGGGCCCATTTAACTTGGGGGTAGCTAACTTGGGTCGTAAACGGCATCTGGTTCTTACTTCAGGGCCATAAGAATGCGTGATCGCCCATTCGTTCCCCTTAAATAAGACATCTCGATGGAATCGGAACTAACTACCTCGTTATCGCGGCAACCGTATTGGTACCGTGCCCTTGGTATTTTT-TAATTTTGGGTATGCCTCGGCTCAGCTATGGCCGTCAGAGGCCCTAACTTAGCGCATATCATCCCTACGAGCCTTTGTAATGTACCTTCTCCACCCTCATAATGAGCAAGACGCACGCTTGA---ATTAGAAGGGACACAGGACGGTTTGATGTGT-TAACGAAAC
>KT721527
TATATTTAACCCTGTTAACGTATGCACGGCATGGGTATAATGTATTATATGCATAATAGTGCATTAAATTATATTCCACATGAATATTAAGCATGTACATTAAATTATATATCGTACATAGTACATTAATTCATTAATCGGACTAAGACCATTATAGTCATAAACAATTTCCAGTCAATATGACTGATCATCAGTACAGGGTGTCCCTTAATCTACCAACCTCCGTGAAACCAGCAACCCGCCCAATACGTGTTACCCTTCTCGCCCCGGGCCCATTTAACTTGGGGGTAGCTAACTTGGGTCGTAAACGGCATCTGGTTCTTACTTCAGGGCCATAAGAATGCGTGATCGCCCATTCGTTCCCCTTAAATAAGACATCTCGATGGAATCGGCACTAACTACCTCGTTATCGCGGCAACCGTATTGGTACCGTGCCCTTGGTATTTTT-TAATTTTGGGTATGCCTCGGCTCAGCTATGGCCGTCAGAGGCCCTAACATAGCGCATATTATCCCTACGAGCCTTTGTAATGTACCTTCTCCACCCTCATAATGAGCAAGACGCACGCTTAA---ATTAGAAGGGACACAGGACAGTTTAATGTAT-TGACGAAAT
>KT721528
TATATTTAACCCTGTTAACGTATGCACGGCATGAGTTTAATGTATCCTATGCATAATAGTGCATTAAACTATATTCCACATGAATATTAAGCATGTACATTAAATTATATATTGTACATAGCACATCAACTCATTGATCGGACTAAGACCATTACAGTCATAAACAATTTCTAGTCAATATGACTGATCATCAGTACAGGGTGTCCCTTAATCTACCAACCTCCGTGAAACCAGCAACCCGCCCAATACGTGTTACCCTCCTCGCCCCGGGCCCATTTAACTTGGGGGTAGCTAACTTGGGTCGTAAACGGCATCTGGTTCTTACTTCAGGGCCATAAGAATGCGTGATCGCCCATTCGTTCCCCTTAAATAAGACATCTCGATGGAGTCGGAACTAACTACCTCGTTATCGCGGCAACCGTATTGGTACCGTGCCCTTGGTATTTTT-TAATTTTGGGTATGCCTCGGCTCAGCTATGGCCGTCAGAGGCCCTAACTTGGCGCATATTATCCCTACGAGCCTTTGTAATGTACCTTCTCCACCCTCATAATGAGCAAGCTGCACACTTGA---ATTAGAAGGGACACAGGACAGTTTGATGTAT-TAACGAAAC
>KT721529
TATATTTAACCCTGTTAACGTATGCACGGCATGGATATAATGTATCATATGCATAATAGTGCATTAAATTATATTCCACATGAATATTAAGCACGTACATTAAATTATATATTGTACATAGTACATCAGTTCATTAATCGGACTAAGACCATTACAGTCATAAAGAATTTCTAGTCAATATGACTAATCACCAGTGCAGGGTGTCCCTTAATCTACCAACCTCCGTGAAACCAGCAACCCGCCCAATACGTGTTACCCTTCTCGCCCCGGGCCCATTTAACTTGGGGGTAGCTAACTTGGGTCGTAAACGGCATCTGGTTCTTACTTCAGGGCCATAGAAATGCGTGATCGCCCATTCGTTCCCCTTAAATAAGACATCTCGATGGAATCGGAACTAACTACCTCGTTATCGCGGCAACCGTATTGGTACCGTGCCCTTGGTATTTTT-TAATTTTGGGTATGCCTCGGCTCAGCTATGGCCGTCAGAGGCCCTAACATGGCACATATTATCCCTACGAGCCTTTGTAATGTACCTTCTCCACCCTCATAATGAGCAAGATGCACACTTGA---ATTAAAAAGGACACAGGACGGTTTATGTGTT-AACGAAAC-
>KT721530
TATATTTAACCCTATTAACGTATGCACAGCATGGATATAATATATTATATGCATAATAGTGCATTAAACTATATTCCACATGAATATTAAGCATGTACATTAAATTATATACTGTACATAGTACATTAATTCATTGATCGGACTAAGACCATTACAGTCATAAACAATTCCTAGTCAATATGACTGATCACCAGTACAGGGTGTCCCTTAATCTACCAACCTCCGTGAAACCAGCAACCCGCCCAATACGTGTTACCCTTCTCGCCCCGGGCCCATTTAACTTGGGGGTAGCTAACTTGGGTCGTAAACGGCATCTGGTTCTTACTTCAGGGCCATAAGAATGCGTGATCGCCCATTCGTTCCCCTTAAATAAGACATCTCGATGGAATCGGAACTAACTACCTCGTTATCGCGGCAACCGTATTGGTACCGTGCCCTTGGTATTTTT-TAATTTTGGGTATGCCTCGGCTCAGCTATGGCCGTCAGAGGCCCTAACTTAGCGCATATCATCCCTACGAGCCTTTGTAATGTACCTTCTCCACCCTCATAATGAGCAAGACGCACGCTTGA---ATTAGAAGGGACACAGGACGGTTTGATGTGT-TAACGAAAC
>KT721531
TATATTTAACCCTGTTAACGTATGCACGGCATGGATATAATGTATCATATGCATAATAGTGCATTAAATTATATTCCACATGAATATTAAGCACGTACATTAAATTATATATTGTACATAGTACATCAGTTCATTAATCGGACTAAGACCATTACAGTCATAAAGAATTTCTAGTCAATATGACTAATCACCAGTGCAGGGTGTCCCTTAATCTACCAACCTCCGTGAAACCAGCAACCCGCCCAATACGTGTTACCCTTCTCGCCCCGGGCCCATTTAACTTGGGGGTAGCTAACTTGGGTCGTAAACGGCATCTGGTTCTTACTTCAGGGCCATAGAAATGCGTGATCGCCCATTCGTTCCCCTTAAATAAGACATCTCGATGGAATCGGAACTAACTACCTCGTTATCGCGGCAACCGTATTGGTACCGTGCCCTTGGTATTTTT-TAATTTTGGGTATGCCTCGGCTCAGCTATGGCCGTCAGAGGCCCTAACATGGCACATATTATCCCTACGAGCCTTTGTAATGTACCTTCTCCACCCTCATAATGAGCAAGATGCACACTTGA---ATTAAAAAGGACACAGGACGGTTTATGTGTT-AACGAAAC-
>KT721532
TATATTTAACCCTATTAACGTATGCACAGCATGGATATAATATATTATATGCATAATAGTGCATTAAACTATATTCCACATGAATATTAAGCATGTACATTAAATTATATACTGTACATAGTACATTAATTCATTGATCGGACTAAGACCATTACAGTCATAAACAATTCCTAGTCAATATGACTGATCACCAGTACAGGGTGTCCCTTAATCTACCAACCTCCGTGAAACCAGCAACCCGCCCAATACGTGTTACCCTTCTCGCCCCGGGCCCATTTAACTTGGGGGTAGCTAACTTGGGTCGTAAACGGCATCTGGTTCTTACTTCAGGGCCATAAGAATGCGTGATCGCCCATTCGTTCCCCTTAAATAAGACATCTCGATGGAATCGGAACTAACTACCTCGTTATCGCGGCAACCGTATTGGTACCGTGCCCTTGGTATTTTT-TAATTTTGGGTATGCCTCGGCTCAGCTATGGCCGTCAGAGGCCCTAACTTAGCGCATATCATCCCTACGAGCCTTTGTAATGTACCTTCTCCACCCTCATAATGAGCAAGACGCACGCTTGA---ATTAGAAGGGACACAGGACGGTTTGATGTGT-TAACGAAAC
>KT721533
TATATTTAACCCTGTTAACGTATGCACGGCATGGATATAATGTATCATATGCATAATAGTGCATTAAATTATATTCCACATGAATATTAAGCACGTACATTAAATTATATATTGTACATAGTACATCAGTTCATTAATCGGACTAAGACCATTACAGTCATAAAGAATTTCTAGTCAATATGACTAATCACCAGTGCAGGGTGTCCCTTAATCTACCAACCTCCGTGAAACCAGCAACCCGCCCAATACGTGTTACCCTTCTCGCCCCGGGCCCATTTAACTTGGGGGTAGCTAACTTGGGTCGTAAACGGCATCTGGTTCTTACTTCAGGGCCATAGAAATGCGTGATCGCCCATTCGTTCCCCTTAAATAAGACATCTCGATGGAATCGGAACTAACTACCTCGTTATCGCGGCAACCGTATTGGTACCGTGCCCTTGGTATTTTT-TAATTTTGGGTATGCCTCGGCTCAGCTATGGCCGTCAGAGGCCCTAACATGGCACATATTATCCCTACGAGCCTTTGTAATGTACCTTCTCCACCCTCATAATGAGCAAGATGCACACTTGA---ATTAAAAAGGACACAGGACGGTTTATGTGTT-AACGAAAC-
>KT721534
TATATTTAACCCTGTTAACGTATGCACGGCATGAGTTTAATGTATCCTATGCATAATAGTGCATTAAACTATATTCCACATGAATATTAAGCATGTACATTAAATTATATATTGTACATAGCACATCAACTCATTGATCGGACTAAGACCATTACAGTCATAAACAATTTCTAGTCAATATGACTGATCACCAGTACAGGGTGTCCCTTAATCTACCAACCTCCGTGAAACCAGCAACCCGCCCAATACGTGTTACCCTTCTCGCCCCGGGCCCATTTAACTTGGGGGTAGCTAACTTGGGTCGTAAACGGCATCTGGTTCTTACTTCAGGGCCATAAGAATGCGTGATCGCCCATTCGTTCCCCTTAAATAAGACATCTCGATGGAGTCGGAACTAACTACCTCGTTATCGCGGCAACCGTATTGGTACCGTGCCCTTGGTATTTTT-TAATTTTGGGTATGCCTCGGCTCAGCTATGGCCGTCAGAGGCCCTAACTTGGCGCATATTATCCCTACGAGCCTTTGTAATGTACCTTCTCCACCCTCATAATGAGCAAGCTGCACACTTGA---ATTAGAAGGGACACAGGACAGTTTGATGTAT-TAACGAAAC
>KT721535
TATATTTAACCCTATTAACGTATGCACGGCATGGATATAATATATTATATGCATAATAGTGCATTAGACTATATCCCACATGAATATTAAGCATGTACATTAAATTATATATTGTACATAGTACATTAATTCATTAGTCGGACTAAGACCATTACAGTCATAAACAATTTCTAGTCAATATGACCGATCATCAGTACAGGGTGTCCCTTAGTCTACCAACCTCCGTGAAACCAGCAACCCGCCCAATACGTGTTACCCTTCTCGCCCCGGGCCCATTTAACTTGGGGGTAGCTAACTTGGGTCGTAAACGGCATCTGGTTCTTACTTCAGGGCCATAAGAATGCGTGATCGCCCATTCGTTCCCCTTAAATAAGACATCTCGATGGAATCGGAACTAACTACCTCGTTATCGCGGCAACCGTATTGGTACCGTGCCCTTGGTATTTTT-TAATTTTGGGTATGCCTCGGCTCAGCTATGGCCGTCAGAGGCCCTAACTTAGCGCATATTATCCCTACGAGCCTTTGTAATGTACCTTCTCCACCCTCATAATGAGCAAGACGCACGCTTGA---ATTAGAAAGGACACAGGACGGTTATGATGTATTAACGAGAC
>KT721536
TATATTTAACCCTGTTAACGTATGCACGGCATGGATATAATGTATCATATGCATAATAGTGCATTAAATTATATTCCACATGAATATTAAGCACGTACATTAAATTATATATTGTACATAGTACATCAGTTCATTAATCGGACTAAGACCATTACAGTCATAAAGAATTTCTAGTCAATATGACTAATCACCAGTGCAGGGTGTCCCTTAATCTACCAACCTCCGTGAAACCAGCAACCCGCCCAATACGTGTTACCCTTCTCGCCCCGGGCCCATTTAACTTGGGGGTAGCTAACTTGGGTCGTAAACGGCATCTGGTTCTTACTTCAGGGCCATAGAAATGCGTGATCGCCCATTCGTTCCCCTTAAATAAGACATCTCGATGGAATCGGAACTAACTACCTCGTTATCGCGGCAACCGTATTGGTACCGTGCCCTTGGTATTTTT-TAATTTTGGGTATGCCTCGGCTCAGCTATGGCCGTCAGAGGCCCTAACATGGCACATATTATCCCTACGAGCCTTTGTAATGTACCTTCTCCACCCTCATAATGAGCAAGATGCACACTTGA---ATTAAAAAGGACACAGGACGGTTTATGTGTT-AACGAAAC-
>KT721537
TATATTTAACCCTATTAACGTATGCACGGCATGGATATAATATATTATATGCATAATAGTGCATTAGACTATATCCCACATGAATATTAAGCATGTACATTAAATTATATATTGTACATAGTACATTAATTCATTAGTCGGACTAAGACCATTACAGTCATAAACAATTTCTAGTCAATATGACCGATCATCAGTACAGGGTGTCCCTTAGTCTACCAACCTCCGTGAAACCAGCAACCCGCCCAATACGTGTTACCCTTCTCGCCCCGGGCCCATTTAACTTGGGGGTAGCTAACTTGGGTCGTAAACGGCATCTGGTTCTTACTTCAGGGCCATAAGAATGCGTGATCGCCCATTCGTTCCCCTTAAATAAGACATCTCGATGGAATCGGAACTAACTACCTCGTTATCGCGGCAACCGTATTGGTACCGTGCCCTTGGTATTTTT-TAATTTTGGGTATGCCTCGGCTCAGCTATGGCCGTCAGAGGCCCTAACTTAGCGCATATTATCCCTACGAGCCTTTGTAATGTACCTTCTCCACCCTCATAATGAGCAAGACGCACGCTTGA---ATTAGAAAGGACACAGGACGGTTATGATGTATTAACGAGAC
>KT721538
TATATTTAACCCTGTTAACGTATGCACGGCATGGGTATAATGTATCATATGCATAATAGTGCATTAAACTATATTCCACATGAGTATTAAGCATGTACATTAAATTATATATTGTACATAGTACATCAGTTCATTAATCGGACTAAGACCATTACAGTCATAAAGAATTTCTAGTCAATATGACTAATCATCAGTACAGGGTGTCCCTTAATCTACCAACCTCCGTGAAACCAGCAACCCGCCCAATACGTGTTACCCTTCTCGCCCCGGGCCCATTTAACTTGGGGGTAGCTAACTTGGGTCGTAAACGGCATCTGGTTCTTACTTCAGGGCCATAAAAATGCGTGATCGCCCATTCGTTCCCCTTAAATAAGACATCTCGATGGAATCGGAACTAACTACCTCGTTATCGCGGCAACCGTATTGGTACCGTGCCCTTGGTATTTTT-TAATTTTGGGTATGCCTCGGCTCAGCTATGGCCGTCAGAGGCCCTAACATGGCACATATTATCCCTACGAGCCTTTGTAATGTACCTTCTCCACCCTCATAATGAGCAAGATGCACACTTGA---ATTAAAAAGGACACAGGACGGTTTATGTGTT-AACGAAAC-
>KT721539
TATATTTAACCCTGTTAACGTATGCACGGCATGGATATAATGTACTATATGTATAATAGTGCATTAAACTATATTCCACATGAATATTAAGCATGTACATTAAATTATATACTGTACATAATACATTAATTCATTAATCGGACTAAGACCATTACAGTCATAAACAATTTCCAGTCAATATGACTGATCATCAGTACAGGGTGTCCCTTAATCTACCAACCTCCGTGAAACCAGCAACCCGCCCAATACGTGTTACCCTTCTCGCCCCGGGCCCATTTAACTTGGGGGTAGCTAACTTGGGTCGTAAACGGCATCTGGTTCTTACTTCAGGGCCATAAGAATGCGTGATCGCCCATTCGTTCCCCTTAAATAAGACATCTCGATGGAGTCGGAACTAACTACCTCGTTATCGCGGCAACCGTATTGGTACCGTGCCCTTGGTATTTTT-TAATTTTGGGTATGCCTCGGCTCAGCTATGGCCGTCAGAGGCCCTAACGTAGCGCATATTATCCCTACGAGCCTTTGTAATGTACCTTCTCCACCCTCATAATGAGCAAGACGCACGCTTGA---ATTAGAAGGGACACAGGACGGTTTAATGTAT-TGACGAAAC
>KT721540
TATATTTAACCCTGTTAACGTATGCACGGCATGGGTATAATGTATTATATGCATAATAGTGCATTAAATTATATTCCACATGAATATTAAGCATGTACATTAAATTATATATCGTACATAGTACATTAATTCATTAATCGGACTAAGACCATTATAGTCATAAACAATTTCCAGTCAATATGACTGATCATCAGTACAGGGTGTCCCTTAATCTACCAACCTCCGTGAAACCAGCAACCCGCCCAATACGTGTTACCCTTCTCGCCCCGGGCCCATTTAACTTGGGGGTAGCTAACTTGGGTCGTAAACGGCATCTGGTTCTTACTTCAGGGCCATAAGAATGCGTGATCGCCCATTCGTTCCCCTTAAATAAGACATCTCGATGGAATCGGCACTAACTACCTCGTTATCGCGGCAACCGTATTGGTACCGTGCCCTTGGTATTTTT-TAATTTTGGGTATGCCTCGGCTCAGCTATGGCCGTCAGAGGCCCTAACATAGCGCATATTATCCCTACGAGCCTTTGTAATGTACCTTCTCCACCCTCATAATGAGCAAGACGCACGCTTAA---ATTAGAAGGGACACAGGACAGTTTAATGTAT-TGACGAAAT
>KT721541
TATATTTAACCCTATTAACGTATGCACGGCATGGATATAATATATTATATGCATAATAGTGCATTAGACTATATCCCACATGAATATTAAGCATGTACATTAAATTATATATTGTACATAGTACATTAATTCATTAGTCGGACTAAGACCATTACAGTCATAAACAATTTCTAGTCAATATGACCGATCATCAGTACAGGGTGTCCCTTAGTCTACCAACCTCCGTGAAACCAGCAACCCGCCCAATACGTGTTACCCTTCTCGCCCCGGGCCCATTTAACTTGGGGGTAGCTAACTTGGGTCGTAAACGGCATCTGGTTCTTACTTCAGGGCCATAAGAATGCGTGATCGCCCATTCGTTCCCCTTAAATAAGACATCTCGATGGAATCGGAACTAACTACCTCGTTATCGCGGCAACCGTATTGGTACCGTGCCCTTGGTATTTTT-TAATTTTGGGTATGCCTCGGCTCAGCTATGGCCGTCAGAGGCCCTAACTTAGCGCATATTATCCCTACGAGCCTTTGTAATGTACCTTCTCCACCCTCATAATGAGCAAGACGCACGCTTGA---ATTAGAAAGGACACAGGACGGTTATGATGTATTAACGAGAC
>KT721542
TATATTTAACCCTGTTAACGTATGCACGGCATGGGTATAATGTATTATATGCATAATAGTGCATTAAATTATATTCCACATGAATATTAAGCATGTACATTAAATTATATATCGTACATAGTACATTAATTCATTAATCGGACTAAGACCATTATAGTCATAAACAATTTCCAGTCAATATGACTGATCATCAGTACAGGGTGTCCCTTAATCTACCAACCTCCGTGAAACCAGCAACCCGCCCAATACGTGTTACCCTTCTCGCCCCGGGCCCATTTAACTTGGGGGTAGCTAACTTGGGTCGTAAACGGCATCTGGTTCTTACTTCAGGGCCATAAGAATGCGTGATCGCCCATTCGTTCCCCTTAAATAAGACATCTCGATGGAATCGGCACTAACTACCTCGTTATCGCGGCAACCGTATTGGTACCGTGCCCTTGGTATTTTT-TAATTTTGGGTATGCCTCGGCTCAGCTATGGCCGTCAGAGGCCCTAACATAGCGCATATTATCCCTACGAGCCTTTGTAATGTACCTTCTCCACCCTCATAATGAGCAAGACGCACGCTTAA---ATTAGAAGGGACACAGGACAGTTTAATGTAT-TGACGAAAT
>KT721543
TATATTTAACCCTATTAACGTATGCACGGCATGGATATAATATATTATATGCATAATAGTGCATTAAACTATATTCCACATGAATATTAAGCATGTACATTAAATTATATACTGTACATAGTACATTAATTCATTGATCGGACTAAGACCATTACAGTCATAAACAATTCCTAGTCAATATGACTGATCATCAGTACAGGGTGTCCCTTAATCTACCAACCTCCGTGAAACCAGCAACCCGCCCAATACGTGTTACCCTTCTCGCCCCGGGCCCATTTAACTTGGGGGTAGCTAACTTGGGTCGTAAACGGCATCTGGTTCTTACTTCAGGGCCATAAGAATGCGTGATCGCCCATTCGTTCCCCTTAAATAAGACATCTCGATGGAATCGGAACTAACTACCTCGTTATCGCGGCAACCGTATTGGTACCGTGCCCTTGGTATTTTT-TAATTTTGGGTATGCCTCGGCTCAGCTATGGCCGTCAGAGGCCCTAACTTAGCGCATATCATCCCTACGAGCCTTTGTAATGTACCTTCTCCACCCTCATAATGAGCAAGACGCACGCTTGA---ATTAGAAGGGACACAGGACGGTTTGATGTGC-TAACGAAAC
>KT721544
TATATTTAACCCTATTAACGTATGCACGGCATGGATATAATATATTATATGCATAATAGTGCATTAGACTATATCCCACATGAATATTAAGCATGTACATTAAATTATATATTGTACATAGTACATTAATTCATTAGTCGGACTAAGACCATTACAGTCATAAACAATTTCTAGTCAATATGACCGATCATCAGTACAGGGTGTCCCTTAGTCTACCAACCTCCGTGAAACCAGCAACCCGCCCAATACGTGTTACCCTTCTCGCCCCGGGCCCATTTAACTTGGGGGTAGCTAACTTGGGTCGTAAACGGCATCTGGTTCTTACTTCAGGGCCATAAGAATGCGTGATCGCCCATTCGTTCCCCTTAAATAAGACATCTCGATGGAATCGGAACTAACTACCTCGTTATCGCGGCAACCGTATTGGTACCGTGCCCTTGGTATTTTT-TAATTTTGGGTATGCCTCGGCTCAGCTATGGCCGTCAGAGGCCCTAACTTAGCGCATATTATCCCTACGAGCCTTTGTAATGTACCTTCTCCACCCTCATAATGAGCAAGACGCACGCTTGA---ATTAGAAAGGACACAGGACGGTTATGATGTATTAACGAGAC
>KT721545
TATATTTAACCCTATTAACGTATGCACGGCATGGATATAATATATTATATGCATAATAGTGCATTAAACTATATTCCACATGAATATTAAGCATGTACATTAAATTATATACTGTACATAGTACATTAATTCATTGATCGGACTAAGACCATTACAGTCATAAACAATTCCTAGTCAATATGACTGATCATCAGTACAGGGTGTCCCTTAATCTACCAACCTCCGTGAAACCAGCAACCCGCCCAATACGTGTTACCCTTCTCGCCCCGGGCCCATTTAACTTGGGGGTAGCTAACTTGGGTCGTAAACGGCATCTGGTTCTTACTTCAGGGCCATAAGAATGCGTGATCGCCCATTCGTTCCCCTTAAATAAGACATCTCGATGGAATCGGAACTAACTACCTCGTTATCGCGGCAACCGTATTGGTACCGTGCCCTTGGTATTTTT-TAATTTTGGGTATGCCTCGGCTCAGCTATGGCCGTCAGAGGCCCTAACTTAGCGCATATCATCCCTACGAGCCTTTGTAATGTACCTTCTCCACCCTCATAATGAGCAAGACGCACGCTTGA---ATTAGAAGGGACACAGGACGGTTTGATGTGT-TAACGAAAC
>KT721546
TATATTTAACCCTATTAACGTATGCACGGCATGGATATAATATATTATATGCATAATAGTGCATTAGACTATATCCCACATGAATATTAAGCATGTACATTAAATTATATATTGTACATAGTACATTAATTCATTAGTCGGACTAAGACCATTACAGTCATAAACAATTTCTAGTCAATATGACCGATCATCAGTACAGGGTGTCCCTTAGTCTACCAACCTCCGTGAAACCAGCAACCCGCCCAATACGTGTTACCCTTCTCGCCCCGGGCCCATTTAACTTGGGGGTAGCTAACTTGGGTCGTAAACGGCATCTGGTTCTTACTTCAGGGCCATAAGAATGCGTGATCGCCCATTCGTTCCCCTTAAATAAGACATCTCGATGGAATCGGAACTAACTACCTCGTTATCGCGGCAACCGTATTGGTACCGTGCCCTTGGTATTTTT-TAATTTTGGGTATGCCTCGGCTCAGCTATGGCCGTCAGAGGCCCTAACTTAGCGCATATTATCCCTACGAGCCTTTGTAATGTACCTTCTCCACCCTCATAATGAGCAAGACGCACGCTTGA---ATTAGAAAGGACACAGGACGGTTATGATGTATTAACGAAAC
>KT721547
TATATTTAACCCTATTAACGTATGCACAGCATGGATATAATATATTATATGCATAATAGTGCATTAAACTATATTCCACATGAATATTAAGCATGTACATTAAATTATATACTGTACATAGTACATTAATTCATTGATCGGACTAAGACCATTACAGTCATAAACAATTCCTAGTCAATATGACTGATCACCAGTACAGGGTGTCCCTTAATCTACCAACCTCCGTGAAACCAGCAACCCGCCCAATACGTGTTACCCTTCTCGCCCCGGGCCCATTTAACTTGGGGGTAGCTAACTTGGGTCGTAAACGGCATCTGGTTCTTACTTCAGGGCCATAAGAATGCGTGATCGCCCATTCGTTCCCCTTAAATAAGACATCTCGATGGAATCGGAACTAACTACCTCGTTATCGCGGCAACCGTATTGGTACCGTGCCCTTGGTATTTTT-TAATTTTGGGTATGCCTCGGCTCAGCTATGGCCGTCAGAGGCCCTAACTTAGCGCATATCATCCCTACGAGCCTTTGTAATGTACCTTCTCCACCCTCATAATGAGCAAGACGCACGCTTGA---ATTAGAAGGGACACAGGACGGTTTGATGTGT-TAACGAAAC
>KT721548
TATATTTAACCCTGTTAACGTATGCACGGCATGAGTTTAATGTATCCTATGCATAATAGTGCATTAAACTATATTCCACATGAATATTAAGCATGTACATTAAATTATATATTGTACATAGCACATCAACTCATTGATCGGACTAAGACCATTACAGTCATAAACAATTTCTAGTCAATATGACTGATCATCAGTACAGGGTGTCCCTTAATCTACCAACCTCCGTGAAACCAGCAACCCGCCCAATACGTGTTACCCTCCTCGCCCCGGGCCCATTTAACTTGGGGGTAGCTAACTTGGGTCGTAAACGGCATCTGGTTCTTACTTCAGGGCCATAAGAATGCGTGATCGCCCATTCGTTCCCCTTAAATAAGACATCTCGATGGAGTCGGAACTAACTACCTCGTTATCGCGGCAACCGTATTGGTACCGTGCCCTTGGTATTTTT-TAATTTTGGGTATGCCTCGGTTCAGCTATGGCCGTCAGAGGCCCTAACTTGGCGCATATTATCCCTACGAGCCTTTGTAATGTACCTTCTCCACCCTCATAATGAGCAAGCTGCACACTTGA---ATTAGAAGGGACACAGGACAGTTTGATGTAT-TAACGAAAC
>KT721549
TATATTTAACCCTATTAACGTATGCACGGCATGGATATAATATATTATATGCATAATAGTGCATTAGACTATATCCCACATGAATATTAAGCATGTACATTAAATTATATATTGTACATAGTACATTAATTCATTAGTCGGACTAAGACCATTACAGTCATAAACAATTTCTAGTCAATATGACCGATCATCAGTACAGGGTGTCCCTTAGTCTACCAACCTCCGTGAAACCAGCAACCCGCCCAATACGTGTTACCCTTCTCGCCCCGGGCCCATTTAACTTGGGGGTAGCTAACTTGGGTCGTAAACGGCATCTGGTTCTTACTTCAGGGCCATAAGAATGCGTGATCGCCCATTCGTTCCCCTTAAATAAGACATCTCGATGGAATCGGAACTAACTACCTCGTTATCGCGGCAACCGTATTGGTACCGTGCCCTTGGTATTTTT-TAATTTTGGGTATGCCTCGGCTCAGCTATGGCCGTCAGAGGCCCTAACTTAGCGCATATTATCCCTACGAGCCTTTGTAATGTACCTTCTCCACCCTCATAATGAGCAAGACGCACGCTTGA---ATTAGAAAGGACACAGGACGGTTATGATGTATTAACGAGAC
>KT721550
TATATTTAACCCTATTAACGTATGCACAGCATGGATATAATATATTATATGCATAATAGTGCATTAAACTATATTCCACATGAATATTAAGCATGTACATTAAATTATATACTGTACATAGTACATTAATTCATTGATCGGACTAAGACCATTACAGTCATAAACAATTCCTAGTCAATATGACTGATCACCAGTACAGGGTGTCCCTTAGTCTACCAACCTCCGTGAAACCAGCAACCCGCCCAATACGTGTTACCCTTCTCGCCCCGGGCCCATTTAACTTGGGGGTAGCTAACTTGGGTCGTAAACGGCATCTGGTTCTTACTTCAGGGCCATAAGAATGCGTGATCGCCCATTCGTTCCCCTTAAATAAGACATCTCGATGGAATCGGAACTAACTACCTCGTTATCGCGGCAACCGTATTGGTACCGTGCCCTTGGTATTTTT-TAATTTTGGGTATGCCTCGGCTCAGCTATGGCCGTCAGAGGCCCTAACTTAGCGCATATCATCCCTACGAGCCTTTGTAATGTACCTTCTCCACCCTCATAATGAGCAAGACGCACGCTTGA---ATTAGAAGGGACACAGGACGGTTTGATGTGT-TAACGAAAC
>KT721551
TATATTTAACCCTATTAACGTATGCACGGCATGGATATAATATATTATATGCATAATAGTGCATTAGACTATATCCCACATGAATATTAAGCATGTACATTAAATTATATATTGTACATAGTACATTAATTCATTAGTCGGACTAAGACCATTACAGTCATAAACAATTTCTAGTCAATATGACCGATCATCAGTACAGGGTGTCCCTTAGTCTACCAACCTCCGTGAAACCAGCAACCCGCCCAATACGTGTTACCCTTCTCGCCCCGGGCCCATTTAACTTGGGGGTAGCTAACTTGGGTCGTAAACGGCATCTGGTTCTTACTTCAGGGCCATAAGAATGCGTGATCGCCCATTCGTTCCCCTTAAATAAGACATCTCGATGGAATCGGAACTAACTACCTCGTTATCGCGGCAACCGTATTGGTACCGTGCCCTTGGTATTTTT-TAATTTTGGGTATGCCTCGGCTCAGCTATGGCCGTCAGAGGCCCTAACTTAGCGCATATTATCCCTACGAGCCTTTGTAATGTACCTTCTCCACCCTCATAATGAGCAAGACGCACGCTTGA---ATTAGAAAGGACACAGGACGGTTATGATGTATTAACGAGAC
>KT721552
TATATTTAACCCTATTAACGTATGCACAGCATGGATATAATATATTATATGCATAATAGTGCATTAAACTATATTCCACATGAATATTAAGCATGTACATTAAATTATATACTGTACATAGTACATTAATTCATTGATCGGACTAAGACCATTACAGTCATAAACAATTCCTAGTCAATATGACTGATCACCAGTACAGGGTGTCCCTTAATCTACCAACCTCCGTGAAACCAGCAACCCGCCCAATACGTGTTACCCTTCTCGCCCCGGGCCCATTTAACTTGGGGGTAGCTAACTTGGGTCGTAAACGGCATCTGGTTCTTACTTCAGGGCCATAAGAATGCGTGATCGCCCATTCGTTCCCCTTAAATAAGACATCTCGATGGAATCGGAACTAACTACCTCGTTATCGCGGCAACCGTATTGGTACCGTGCCCTTGGTATTTTT-TAATTTTGGGTATGCCTCGGCTCAGCTATGGCCGTCAGAGGCCCTAACTTAGCGCATATCATCCCTACGAGCCTTTGTAATGTACCTTCTCCACCCTCATAATGAGCAAGACGCACGCTTGA---ATTAGAAGGGACACAGGACGGTTTGATGTGT-TAACGAAAC
>KT721553
TATATTTAACCCTGTTAACGTATGCACGGCATGGGTATAATGTATTATATGCATAATAGTGCATTAAATTATATTCCACATGAATATTAAGCATGTACATTAAATTATATATCGTACATAGTACATTAATTCATTAATCGGACTAAGACCATTATAGTCATAAACAATTTCCAGTCAATATGACTGATCATCAGTACAGGGTGTCCCTTAATCTACCAACCTCCGTGAAACCAGCAACCCGCCCAATACGTGTTACCCTTCTCGCCCCGGGCCCATTTAACTTGGGGGTAGCTAACTTGGGTCGTAAACGGCATCTGGTTCTTACTTCAGGGCCATAAGAATGCGTGATCGCCCATTCGTTCCCCTTAAATAAGACATCTCGATGGAATCGGCACTAACTACCTCGTTATCGCGGCAACCGTATTGGTACCGTGCCCTTGGTATTTTT-TAATTTTGGGTATGCCTCGGCTCAGCTATGGCCGTCAGAGGCCCTAACATAGCGCATATTATCCCTACGAGCCTTTGTAATGTACCTTCTCCACCCTCATAATGAGCAAGACGCACGCTTAA---ATTAGAAGGGACACAGGACAGTTTATGTATT-AACGAAAT-
>KT721554
TATATTTAACCCTGTTAACGTATGCACGGCATGGATATAATGTATCATATGCATAATAGTGCATTAAATTATATTCCACATGAATATTAAGCACGTACATTAAATTATATATTGTACATAGTACATCAGTTCATTAATCGGACTAAGACCATTACAGTCATAAAGAATTTCTAGTCAATATGACTAATCACCAGTGCAGGGTGTCCCTTAATCTACCAACCTCCGTGAAACCAGCAACCCGCCCAATACGTGTTACCCTTCTCGCCCCGGGCCCATTTAACTTGGGGGTAGCTAACTTGGGTCGTAAACGGCATCTGGTTCTTACTTCAGGGCCATAGAAATGCGTGATCGCCCATTCGTTCCCCTTAAATAAGACATCTCGATGGAATCGGAACTAACTACCTCGTTATCGCGGCAACCGTATTGGTACCGTGCCCTTGGTATTTTT-TAATTTTGGGTATGCCTCGGCTCAGCTATGGCCGTCAGAGGCCCTAACATGGCACATATTATCCCTACGAGCCTTTGTAATGTACCTTCTCCACCCTCATAATGAGCAAGATGCACACTTGA---ATTAAAAAGGACACAGGACGGTTTATGTGTT-AACGAAAC-
>KT721555
TATATTTAACCCTGTTAACGTATGCACGGCATGGGTATAATGCATCATATGCATAATAGTGCATTAAACTATATTCCACATGAGTATTAAGCATGTACATTAAATTATATATTGTACATAGTACATCAGTTCATTAATCGGACTAAGACCATTACAGTCATAAAGAATTTCTAGTCAATATGACTAATCATCAGTACAGGGTGTCCCTTAATCTACCAACCTCCGTGAAACCAGCAACCCGCCCAATACGTGTTACCCTTCTCGCCCCGGGCCCATTTAACTTGGGGGTAGCTAACTTGGGTCGTAAACGGCATCTGGTTCTTACTTCAGGGCCATAAAAATGCGTGATCGCCCATTCGTTCCCCTTAAATAAGACATCTCGATGGAATCGGAACTAACTACCTCGTTATCGCGGCAACCGTATTGGTACCGTGCCCTTGGTATTTTT-TAATTTTGGGTATGCCTCGGCTCAGCTATGGCCGTCAGAGGCCCTAACATGGCACATATTATCCCTACGAGCCTTTGTAATGTACCTTCTCCACCCTCATAATGAGCAAGATGCACACTTGA---ATTAAAAAGGACACAGGACGGTTTATGTGTT-AACGAAAC-
>KT721556
TATATTTAACCCTATTAACGTATGCACGGCATGGATATAATATATTATATGCATAATAGTGCATTAGACTATATCCCACATGAATATTAAGCATGTACATTAAATTATATATTGTACATAGTACATTAATTCATTAGTCGGACTAAGACCATTACAGTCATAAACAATTTCTAGTCAATATGACCGATCATCAGTACAGGGTGTCCCTTAGTCTACCAACCTCCGTGAAACCAGCAACCCGCCCAATACGTGTTACCCTTCTCGCCCCGGGCCCATTTAACTTGGGGGTAGCTAACTTGGGTCGTAAACGGCATCTGGTTCTTACTTCAGGGCCATAAGAATGCGTGATCGCCCATTCGTTCCCCTTAAATAAGACATCTCGATGGAATCGGAACTAACTACCTCGTTATCGCGGCAACCGTATTGGTACCGTGCCCTTGGTATTTTT-TAATTTTGGGTATGCCTCGGCTCAGCTATGGCCGTCAGAGGCCCTAACTTAGCGCATATTATCCCTACGAGCCTTTGTAATGTACCTTCTCCACCCTCATAATGAGCAAGACGCACGCTTGA---ATTAGAAAGGACACAGGACGGTTATGATGTATTAACGAGAC
>KT721557
TATATTTAACCCTGTTAACGTATGCACGGCATGGATATAATGTACTATATGTATAATAGTGCATTAAACTATATTCCACATGAATATTAAGCATGTACATTAAATTATATACTGTACATAATACATTAATTCATTAATCGGACTAAGACCATTACAGTCATAAACAATTTCCAGTCAATATGACTGATCATCAGTACAGGGTGTCCCTTAATCTACCAACCTCCGTGAAACCAGCAACCCGCCCAATACGTGTTACCCTTCTCGCCCCGGGCCCATTTAACTTGGGGGTAGCTAACTTGGGTCGTAAACGGCATCTGGTTCTTACTTCAGGGCCATAAGAATGCGTGATCGCCCATTCGTTCCCCTTAAATAAGACATCTCGATGGAGTCGGAACTAACTACCTCGTTATCGCGGCAACCGTATTGGTACCGTGCCCTTGGTATTTTT-TAATTTTGGGTATGCCTCGGCTCAGCTATGGCCGTCAGAGGCCCTAACGTAGCGCATATTATCCCTACGAGCCTTTGTAATGTACCTTCTCCACCCTCATAATGAGCAAGACGCACGCTTGA---ATTAGAAGGGACACAGGACGGTTTAATGTAT-TGACGAAAC
>KT721558
TATATTTAACCCTGTTAACGTATGCACGGCATGAGTTTAATGTATCCTATGCATAATAGTGCATTAAACTATATTCCACATGAATATTAAGCATGTACATTAGATTATATATTGTACATAGCACATCAACTCATTGATCGGACTAAGACCATTACAGTCATAAACAATTTCTAGTCAATATGACTGATCATCAGTACAGGGTGTCCCTTAATCTACCAACCTCCGTGAAACCAGCAACCCGCCCAATACGTGTCACTCTTCTCGCCCCGGGCCCATTTAACTTGGGGGTAGCTAACTTGGGTCGTAAACGGCATCTGGTTCTTACTTCAGGGCCATAAGAATGCGTGATCGCCCATTCGTTCCCCTTAAATAAGACATCTCGATGGAGTCGGAACTAACTACCTCGTTATCGCGGCAACCGTATTGGTACCGTGCCCTTGGTATTTTT-TAATTTTGGGTATGCCTCGGTTCAGCTATGGCCGTCAGAGGCCCTAACTTGGCGCATATTATCCCTACGAGCCTTTGTAATGTACCTTCTCCACCCTCATAATGAGCAAGATGCACACTTAA---ATTAGAAGGGACACAGGACAGTTTGATGTAT-TAACGAAAC
>KT721559
TATATTTAACCCTATTAACGTATGCACGGCATGGATATAATATATTATATGCATAATAGTGCATTAGACTATATCCCACATGAATATTAAGCATGTACATTAAATTATATATTGTACATAGTACATTAATTCATTAGTCGGACTAAGACCATTACAGTCATAAACAATTTCTAGTCAATATGACCGATCATCAGTACAGGGTGTCCCTTAGTCTACCAACCTCCGTGAAACCAGCAACCCGCCCAATACGTGTTACCCTTCTCGCCCCGGGCCCATTTAACTTGGGGGTAGCTAACTTGGGTCGTAAACGGCATCTGGTTCTTACTTCAGGGCCATAAGAATGCGTGATCGCCCATTCGTTCCCCTTAAATAAGACATCTCGATGGAATCGGAACTAACTACCTCGTTATCGCGGCAACCGTATTGGTACCGTGCCCTTGGTATTTTT-TAATTTTGGGTATGCCTCGGCTCAGCTATGGCCGTCAGAGGCCCTAACTTAGCGCATATTATCCCTACGAGCCTTTGTAATGTACCTTCTCCACCCTCATAATGAGCAAGACGCACGCTTGA---ATTAGAAAGGACACAGGACGGTTATGATGTATTAACGAGAC
>KT721560
TATATTTAACCCTATTAACGTATGCACGGCATGGATATAATATATTATATGCATAATAGTGCATTAGACTATATCCCACATGAATATTAAGCATGTACATTAAATTATATATTGTACATAGTACATTAATTCATTAGTCGGACTAAGACCATTACAGTCATAAACAATTTCTAGTCAATATGACCGATCATCAGTACAGGGTGTCCCTTAGTCTACCAACCTCCGTGAAACCAGCAACCCGCCCAATACGTGTTACCCTTCTCGCCCCGGGCCCATTTAACTTGGGGGTAGCTAACTTGGGTCGTAAACGGCATCTGGTTCTTACTTCAGGGCCATAAGAATGCGTGATCGCCCATTCGTTCCCCTTAAATAAGACATCTCGATGGAATCGGAACTAACTACCTCGTTATCGCGGCAACCGTATTGGTACCGTGCCCTTGGTATTTTT-TAATTTTGGGTATGCCTCGGCTCAGCTATGGCCGTCAGAGGCCCTAACTTAGCGCATATTATCCCTACGAGCCTTTGTAATGTACCTTCTCCACCCTCATAATGAGCAAGACGCACGCTTGA---ATTAGAAAGGACACAGGACGGTTATGATGTATTAACGAGAC
>KT721561
TATATTTAACCCTATTAACGTATGCACGGCATGGATATAATATATTATATGCATAATAGTGCATTAGACTATATCCCACATGAATATTAAGCATGTACATTAAATTATATATTGTACATAGTACATTAATTCATTAGTCGGACTAAGACCATTACAGTCATAAACAATTTCTAGTCAATATGACCGATCATCAGTACAGGGTGTCCCTTAGTCTACCAACCTCCGTGAAACCAGCAACCCGCCCAATACGTGTTACCCTTCTCGCCCCGGGCCCATTTAACTTGGGGGTAGCTAACTTGGGTCGTAAACGGCATCTGGTTCTTACTTCAGGGCCATAAGAATGCGTGATCGCCCATTCGTTCCCCTTAAATAAGACATCTCGATGGAATCGGAACTAACTACCTCGTTATCGCGGCAACCGTATTGGTACCGTGCCCTTGGTATTTTT-TAATTTTGGGTATGCCTCGGCTCAGCTATGGCCGTCAGAGGCCCTAACTTAGCGCATATTATCCCTACGAGCCTTTGTAATGTACCTTCTCCACCCTCATAATGAGCAAGACGCACGCTTGA---ATTAGAAAGGACACAGGACGGTTATGATGTATTAATGAGAC
>KT721562
TATATTTAACCCTATTAACGTATGCACGGCATGGATATAATATATTATATGCATAATAGTGCATTAGACTATATCCCACATGAATATTAAGCATGTACATTAAATTATATATTGTACATAGTACATTAATTCATTAGTCGGACTAAGACCATTACAGTCATAAACAATTTCTAGTCAATATGACCGATCATCAGTACAGGGTGTCCCTTAGTCTACCAACCTCCGTGAAACCAGCAACCCGCCCAATACGTGTTACCCTTCTCGCCCCGGGCCCATTTAACTTGGGGGTAGCTAACTTGGGTCGTAAACGGCATCTGGTTCTTACTTCAGGGCCATAAGAATGCGTGATCGCCCATTCGTTCCCCTTAAATAAGACATCTCGATGGAATCGGAACTAACTACCTCGTTATCGCGGCAACCGTATTGGTACCGTGCCCTTGGTATTTTT-TAATTTTGGGTATGCCTCGGCTCAGCTATGGCCGTCAGAGGCCCTAACTTAGCGCATATTATCCCTACGAGCCTTTGTAATGTACCTTCTCCACCCTCATAATGAGCAAGACGCACGCTTGA---ATTAGAAAGGACACAGGACGGTTATGATGTATTAACGAGAC
>KT721563
TATATTTAACCCTATTAACGTATGCACAGCATGGATATAATATATTATATGCATAATAGTGCATTAAACTATATTCCACATGAATATTAAGCATGTACATTAAATTATATACTGTACATAGTACATTAATTCATTGATCGGACTAAGACCATTACAGTCATAAACAATTCCTAGTCAATATGACTGATCACCAGTACAGGGTGTCCCTTAATCTACCAACCTCCGTGAAACCAGCAACCCGCCCAATACGTGTTACCCTTCTCGCCCCGGGCCCATTTAACTTGGGGGTAGCTAACTTGGGTCGTAAACGGCATCTGGTTCTTACTTCAGGGCCATAAGAATGCGTGATCGCCCATTCGTTCCCCTTAAATAAGACATCTCGATGGAATCGGAACTAACTACCTCGTTATCGCGGCAACCGTATTGGTACCGTGCCCTTGGTATTTTT-TAATTTTGGGTATGCCTCGGCTCAGCTATGGCCGTCAGAGGCCCTAACTTAGCGCATATCATCCCTACGAGCCTTTGTAATGTACCTTCTCCACCCTCATAATGAGCAAGACGCACGCTTGA---ATTAGAAGGGACACAGGACGGTTTGATGTGT-TAACGAAAC
