# Supplementary material for: The Value of Molecular vs. Morphometric and Acoustic Information for Species Identification Using Sympatric Molossid Bats
Source: PLoS One. 2016 Mar 4;11(3):e0150780. doi: 10.1371/journal.pone.0150780 (PMC4778951; doi:10.1371/journal.pone.0150780)
Supplement: S4 Dataset — The columns respectively represent the transponder number of each individual (1), date of capture (2), roost building (3), species name (4), species’ attribution based on the linear discriminant analysis (5), sex (6), mass in grams (7) and forearm length in mm (8). (CSV) [file pone.0150780.s004.csv]

Transponder	Date	Roost	Species	Species.lda	Sex	Mass	FA
00E53	2013-07-12	BapR	molossus	molossus	Female	11	38.4
2F3DF	2009-04-03	270	molossus	molossus	Female	10	37.48
2F3ED	2011-03-23	Escuelita	molossus	molossus	Male	9.75	38.29
2F3FB	2012-04-11	154	molossus	molossus	Female	11.5	35.8
2F57C	2011-12-15	BapR	molossus	molossus	Male	11	38
2F66C	2011-12-17	Escuelita	molossus	molossus	Female	10	37.4
2F787	2011-12-15	BapR	molossus	molossus	Male	14	37.2
2F7BC	2010-04-02	154	molossus	molossus	Female	10	36.29
2F82A	2010-04-02	154	molossus	molossus	Female	9.5	36.42
2F83B	2010-03-29	147	molossus	molossus	Female	12	38.42
2F863	2011-12-17	Escuelita	molossus	molossus	Female	9.75	36
2F887	2011-03-23	Escuelita	molossus	molossus	Female	9.5	36.04
2FA58	2011-03-23	Escuelita	molossus	molossus	Male	11.5	37.79
2FB46	2010-04-06	Escuelita	molossus	molossus	Female	9.5	37.91
2FC47	2011-12-15	BapR	molossus	molossus	Male	12	37.8
2FCAA	2012-04-19	BapR	molossus	molossus	Male	11.25	37.1
2FCB5	2009-03-26	147	molossus	molossus	Male	11.5	38.16
2FE6A	2009-03-30	BapR	coibensis	coibensis	Male	13	35.34
2FEE1	2011-03-25	271	molossus	molossus	Female	9	35.54
2FF39	2011-03-22	164	coibensis	coibensis	Female	12.25	34.23
2FFB5	2011-03-23	Escuelita	molossus	molossus	Male	11	37.42
30093	2009-04-03	270	molossus	coibensis	Male	9	31.36
300D2	2009-04-03	270	molossus	molossus	Male	10.5	37.21
30129	2011-03-25	271	molossus	molossus	Female	9.75	37.09
302AF	2011-03-22	164	coibensis	coibensis	Female	13.25	35.6
302E4	2012-04-19	BapR	molossus	molossus	Female	12.75	36.5
3031B	2010-03-30	271	molossus	molossus	Female	12	37.29
30323	2011-12-03	154	molossus	molossus	Female	7.75	38.6
30331	2009-04-03	270	molossus	molossus	Female	9	37.08
30406	2010-04-02	154	molossus	molossus	Female	10	36.47
304E5	2009-03-30	BapR	molossus	molossus	Female	9.5	37.24
3052B	2012-04-09	150	molossus	molossus	Male	12	37.8
30579	2009-03-30	BapR	molossus	molossus	Female	8	36.4
3061F	2010-04-06	Escuelita	molossus	molossus	Female	10.5	35.93
30654	2012-04-19	BapR	molossus	molossus	Male	12.25	37.8
30658	2010-03-30	271	molossus	molossus	Female	10	36.3
30788	2011-03-22	164	coibensis	coibensis	Male	15.5	35.58
30893	2011-12-08	150	molossus	molossus	Female	11	35.7
30901	2011-03-23	Escuelita	molossus	molossus	Female	9.5	36.77
30941	2012-04-19	BapR	molossus	molossus	Male	12.75	36.5
30944	2011-12-17	Escuelita	coibensis	coibensis	Male	14.5	35.7
309A1	2010-04-06	Escuelita	molossus	molossus	Female	11	37.17
30AB5	2012-04-15	272	molossus	molossus	Male	11.25	38.4
30CA3	2010-04-06	Escuelita	molossus	molossus	Female	9	37
30CA5	2011-03-20	154	molossus	molossus	Female	8.5	36.3
30D50	2009-04-03	270	molossus	molossus	Female	10.5	36.05
30D76	2011-12-15	BapR	molossus	molossus	Female	11.5	37.7
30E46	2010-04-06	Escuelita	molossus	molossus	Male	10	38.03
30E64	2011-12-09	154	molossus	molossus	Female	9.5	35
30EAD	2011-12-17	Escuelita	molossus	molossus	Male	10.5	38.2
30FA9	2011-03-23	Escuelita	coibensis	coibensis	Male	12.25	35.03
310F1	2010-03-30	271	molossus	bondae	Male	16	38.27
312F2	2012-04-09	150	molossus	molossus	Male	11.25	37.3
31412	2012-06-05	152	molossus	molossus	Female	10.25	36.2
3148F	2009-03-30	BapR	molossus	molossus	Female	9	37.06
314A7	2012-06-05	152	molossus	molossus	Female	11.25	37
31530	2009-03-30	BapR	molossus	molossus	Female	10	37.57
31586	2012-04-22	275	molossus	molossus	Male	10.75	36.9
3166B	2011-03-22	164	coibensis	coibensis	Female	11.25	34.63
3179E	2010-03-24	164	coibensis	coibensis	Male	15.5	36.03
31817	2011-03-23	Escuelita	molossus	molossus	Female	10	36.77
31819	2010-03-30	271	molossus	molossus	Female	11	36.6
31879	2010-04-06	Escuelita	molossus	molossus	Female	10	36.77
318B8	2010-04-02	157	molossus	molossus	Female	9.5	36.5
318C3	2009-04-03	270	molossus	molossus	Male	11.5	37.9
31A76	2010-04-06	Escuelita	molossus	molossus	Female	10.5	36.83
31AF4	2009-04-03	270	molossus	molossus	Female	9.5	37.87
31B1B	2010-04-06	Escuelita	molossus	molossus	Female	10.5	37.6
31B48	2010-04-06	Escuelita	molossus	molossus	Male	10	38.8
31B51	2009-03-30	BapR	molossus	molossus	Female	8.5	36.27
31B61	2010-04-06	Escuelita	molossus	molossus	Female	9.5	35.35
31BD5	2009-04-03	270	molossus	molossus	Male	10.5	36.96
31BD7	2010-04-06	Escuelita	molossus	molossus	Male	10	36.72
31C92	2009-04-03	270	molossus	molossus	Male	11	38.29
31C93	2011-03-23	Escuelita	molossus	molossus	Female	9.5	36.33
31CA1	2011-03-24	147	molossus	molossus	Female	10.25	37.36
31E1C	2009-03-26	147	molossus	molossus	Female	9	36.9
31ED5	2011-12-03	154	molossus	molossus	Female	9.5	36.36
320C7	2010-04-02	154	molossus	molossus	Female	10.5	37.36
320EF	2009-03-30	BapR	molossus	molossus	Female	8.5	36.68
323B5	2010-04-02	154	molossus	molossus	Female	10	36.44
323CD	2011-03-23	Escuelita	molossus	molossus	Female	7.5	37.06
32403	2011-03-22	164	coibensis	molossus	Female	12	35.43
3242E	2010-04-02	157	molossus	molossus	Female	8	36.13
324E0	2011-12-15	BapR	molossus	molossus	Female	11	36
324E4	2012-06-05	152	molossus	molossus	Female	9	35.9
32508	2010-04-06	Escuelita	molossus	molossus	Female	10.5	36.34
3252D	2011-03-22	164	coibensis	coibensis	Female	11.75	34.4
32581	2010-04-06	Escuelita	molossus	molossus	Female	11	36.24
325A4	2012-04-12	271	molossus	molossus	Male	13.75	38.8
327BE	2009-03-30	BapR	molossus	molossus	Female	9.5	37.4
32995	2011-03-22	164	coibensis	molossus	Female	10.5	36.2
32A21	2012-04-19	BapR	molossus	molossus	Female	11.25	36.6
32B62	2012-04-19	BapR	molossus	molossus	Female	14	36.5
32B97	2011-12-14	152	molossus	molossus	Male	12.5	37.4
32C2B	2012-04-08	152	molossus	molossus	Female	11.25	36.4
32CF7	2009-04-03	270	molossus	molossus	Female	9.5	37.65
32CO2	2009-03-30	BapR	molossus	molossus	Female	8.5	36.34
32COD	2010-03-29	BapR	molossus	molossus	Female	11	37.42
32E7F	2011-03-22	164	coibensis	coibensis	Female	10.25	33.72
34998	2013-04-11	BapR	molossus	molossus	Female	11	37.5
37550	2013-07-12	BapR	molossus	molossus	Female	10.5	37.8
378D9	2012-05-07	Escuelita	coibensis	coibensis	Female	12.25	33
37F86	2009-03-26	147	molossus	molossus	Male	11.25	38.39
3996A	2012-05-07	Escuelita	coibensis	coibensis	Female	12.25	33.4
422D8	2012-05-07	Escuelita	coibensis	coibensis	Female	11.25	34.4
454DC	2012-05-07	Escuelita	coibensis	coibensis	Female	13	34.8
6D2A1	2013-04-01	154	molossus	molossus	Female	11	37.1
6D4C0	2012-07-19	BapR	molossus	molossus	Female	12	36.4
6F48E	2013-07-22	451	molossus	bondae	Female	16	37.5
73AF4	2012-07-19	BapR	molossus	molossus	Female	9	36.8
73D92	2013-02-24	165	molossus	molossus	Female	11	36.8
74474	2012-07-15	164	coibensis	coibensis	Female	13.75	34.2
74EB5	2013-07-25	257	molossus	molossus	Male	13.25	37.6
7B647	2012-05-31	162	molossus	molossus	Female	10.75	37.3
7C248	2013-02-27	272	molossus	molossus	Male	11.5	36.8
7C31C	2013-03-16	267	molossus	molossus	Female	10.5	38
7C3AF	2013-04-16	451	molossus	molossus	Female	10.5	36
7C3F4	2013-04-18	152	molossus	molossus	Female	10.75	37
7C43D	2013-04-16	451	molossus	molossus	Male	13	38.4
7C472	2013-05-06	451	molossus	coibensis	Female	11.75	34.6
7C64C	2013-03-16	267	molossus	molossus	Female	10	36.8
7C6C6	2013-07-22	451	molossus	molossus	Female	13	36.5
7C7E3	2013-03-16	267	molossus	molossus	Female	9.5	36.7
7C84D	2013-04-03	257	molossus	molossus	Female	10	36.8
7CAD3	2013-04-03	257	molossus	molossus	Female	10	35.8
7CCF6	2012-06-05	152	molossus	molossus	Female	13	37.5
7D088	2013-04-17	275	molossus	molossus	Female	12	37.6
7D0BA	2013-04-03	257	molossus	molossus	Female	10	35.8
7D103	2013-04-09	270	molossus	molossus	Male	11.5	38
7D13D	2013-02-27	272	molossus	molossus	Male	11	38.2
7D141	2013-03-16	267	molossus	molossus	Female	8	36
7D247	2013-04-09	270	molossus	molossus	Female	8.5	35.5
7D248	2013-03-16	267	molossus	molossus	Male	12	38.7
7D3D7	2013-04-03	257	molossus	molossus	Female	10	37.2
7DC8E	2013-04-03	257	molossus	molossus	Female	10	36.1
7DEBA	2013-03-16	267	molossus	molossus	Female	10.5	36.3
7DEED	2013-04-09	270	molossus	molossus	Female	10.5	37.2
7E071	2013-07-12	BapR	molossus	molossus	Female	8.5	37.4
7E0C7	2013-04-17	275	molossus	molossus	Female	11.5	35.9
7E0CB	2013-03-16	267	molossus	molossus	Female	9	36.8
7E328	2013-04-03	257	molossus	molossus	Female	10.5	37.1
7E5E9	2013-03-16	267	molossus	molossus	Female	10	37.5
7E5FE	2013-03-16	267	molossus	molossus	Female	9	36.6
7E6E2	2013-04-09	270	molossus	molossus	Female	10	37.4
7E871	2013-04-16	451	molossus	molossus	Female	11.5	36
7EC51	2013-04-16	451	molossus	molossus	Female	11.5	36.9
7EC67	2013-03-16	267	molossus	molossus	Female	9.5	37.5
7EC6D	2013-03-16	267	molossus	molossus	Female	8	36.6
7EF36	2013-04-03	257	molossus	molossus	Female	9	36.6
7F130	2013-04-16	451	molossus	molossus	Female	11	36.8
7F2E9	2013-04-03	257	molossus	molossus	Female	10	36.4
7F364	2013-05-06	451	molossus	molossus	Male	13	37.8
7F40C	2013-07-12	BapR	molossus	molossus	Male	9	38.2
7F493	2013-04-11	BapR	molossus	molossus	Female	9.5	37.1
7F578	2013-04-16	451	molossus	molossus	Female	10.5	36.9
7F611	2013-07-12	BapR	molossus	molossus	Female	11	36.5
7F9F4	2013-03-16	267	molossus	molossus	Female	8.5	36
7FAD6	2013-04-16	451	molossus	molossus	Female	12	36.1
83B1B	2013-02-27	272	molossus	molossus	Female	9.5	38.2
83D08	2013-03-16	267	molossus	molossus	Male	12	37
83E43	2013-05-06	451	molossus	molossus	Female	12	35.9
840D5	2013-04-11	BapR	molossus	molossus	Male	10.5	37.5
84167	2013-07-12	BapR	molossus	molossus	Male	10	38.1
841C5	2013-04-11	BapR	molossus	molossus	Female	9.75	35.1
843C9	2013-04-11	BapR	molossus	molossus	Female	10	35.8
843E9	2013-04-17	275	molossus	molossus	Female	12	36.1
845EE	2013-05-06	451	molossus	molossus	Female	11.5	36.9
847E7	2013-05-06	451	molossus	molossus	Male	13.25	38.2
84913	2013-07-23	275	molossus	molossus	Female	9	36.7
84BA2	2013-04-16	451	molossus	molossus	Female	11	36.9
84C03	2013-04-11	BapR	molossus	molossus	Female	10.75	36.4
84D32	2013-07-12	BapR	molossus	molossus	Female	10.5	37.3
84F92	2013-04-17	275	molossus	molossus	Female	11	37.1
85019	2013-04-01	154	molossus	molossus	Female	10	36
850E3	2013-04-16	451	molossus	molossus	Female	11	36.7
851FD	2013-07-12	BapR	molossus	molossus	Female	8.5	37.5
8538D	2013-07-12	BapR	molossus	molossus	Male	9.5	36.6
85478	2013-04-11	BapR	molossus	molossus	Male	11	38.5
856B0	2013-07-12	BapR	molossus	molossus	Male	10	37.9
85734	2013-04-16	451	molossus	molossus	Female	12.5	36.7
85997	2013-05-06	451	molossus	molossus	Female	10.5	36.8
85A52	2013-02-27	272	molossus	molossus	Female	10	36.6
85B6D	2013-04-03	257	molossus	molossus	Male	13.5	36.5
85B89	2013-05-06	451	coibensis	coibensis	Male	17	35.8
85CA5	2013-04-11	BapR	molossus	molossus	Female	10.5	36.7
85EC3	2013-04-03	257	molossus	molossus	Female	11	36.1
85FE2	2013-04-11	BapR	molossus	molossus	Male	11	36.75
85FE7	2013-04-03	257	molossus	molossus	Female	10.5	36.6
86052	2013-04-11	BapR	molossus	molossus	Female	10	36.8
860EF	2013-07-12	BapR	molossus	molossus	Female	8	37
86186	2013-04-03	257	molossus	molossus	Female	10.5	37.7
86218	2013-04-16	451	molossus	molossus	Male	11.5	36.9
8629D	2013-02-23	162	coibensis	coibensis	Male	12.5	34.9
86327	2013-03-16	267	molossus	molossus	Female	10	37.4
8651E	2013-03-16	267	molossus	molossus	Female	10	37
86555	2012-07-20	165	molossus	molossus	Female	9.25	36.1
867C3	2013-04-11	BapR	molossus	molossus	Female	8.5	37.5
8693A	2013-04-17	275	molossus	molossus	Male	10.5	37.7
86B28	2013-04-16	451	molossus	molossus	Female	11	35.7
86BA1	2013-03-16	267	molossus	molossus	Female	10	35.7
86C8E	2013-04-16	451	molossus	molossus	Female	14	36.9
86D0F	2013-05-06	451	coibensis	coibensis	Male	14.5	36.1
86E80	2013-03-12	154	molossus	molossus	Female	8.5	36.1
86E87	2013-03-16	267	molossus	molossus	Female	9	36.4
8703F	2013-04-09	270	molossus	molossus	Female	10	35.5
8710D	2013-07-12	BapR	molossus	molossus	Female	8	36.5
871DC	2013-05-06	451	molossus	molossus	Female	14	37
8741A	2013-05-06	451	molossus	molossus	Female	11.5	35.8
875EA	2013-04-11	BapR	molossus	molossus	Female	10	37.1
8789A	2012-07-18	Escuelita	molossus	molossus	Male	10.5	38.6
87CC8	2013-04-18	152	molossus	molossus	Female	11	36.2
87D31	2013-02-27	272	molossus	molossus	Female	9.5	36.8
87D32	2013-04-03	257	molossus	molossus	Female	10.5	36.2
87E0E	2013-04-17	275	molossus	molossus	Female	11	37.7
87E1B	2013-04-03	257	molossus	molossus	Female	9	36.9
87E50	2012-07-19	BapR	molossus	molossus	Female	12.5	37.1
87F89	2013-02-27	272	molossus	molossus	Female	10	37.8
87FCB	2013-05-06	451	molossus	molossus	Female	12.5	35.8
87FFF	2012-07-19	BapR	molossus	molossus	Female	9.25	36.3
88001	2013-04-17	275	molossus	molossus	Female	10.5	36
88013	2012-07-20	165	molossus	molossus	Female	9.5	37.1
88016	2012-07-20	165	molossus	molossus	Female	9.75	36.6
88017	2013-05-06	451	molossus	molossus	Female	12	35.7
88067	2012-07-15	164	coibensis	coibensis	Male	15.75	35.2
880C3	2013-07-12	BapR	molossus	molossus	Female	9.5	37
880CC	2012-07-12	152	molossus	molossus	Female	9.75	35.6
88112	2013-04-16	451	molossus	molossus	Female	11.5	36.2
88170	2013-03-16	267	molossus	molossus	Female	11	38.3
88318	2012-07-20	165	molossus	molossus	Female	10.75	37.3
88386	2012-07-11	162	coibensis	coibensis	Male	14	34
88441	2012-07-15	164	coibensis	coibensis	Female	10.5	33.9
884BF	2012-07-19	BapR	molossus	molossus	Female	11	36.8
88596	2012-06-05	152	molossus	molossus	Female	9.25	36.4
8866F	2013-02-27	272	molossus	molossus	Female	8	37
88751	2013-02-27	272	molossus	molossus	Male	11	36.7
88829	2013-04-17	275	molossus	molossus	Female	11.5	36.8
888FB	2012-07-20	165	molossus	molossus	Female	9.25	38
88910	2012-07-24	271	molossus	molossus	Male	12.75	38.5
8898D	2012-06-05	152	molossus	molossus	Male	12	37.9
88A82	2013-02-27	272	molossus	molossus	Female	8.5	37.1
88A8E	2013-03-16	267	molossus	molossus	Female	11	37.5
88A91	2012-07-20	165	molossus	molossus	Female	10	35.2
88E9C	2012-06-05	152	molossus	molossus	Female	10.5	38.1
88EA7	2012-07-18	Escuelita	coibensis	coibensis	Female	15.25	34.8
88EAB	2013-04-11	BapR	molossus	molossus	Female	9.25	34.6
88F15	2013-02-27	272	molossus	molossus	Male	12	38.2
890CB	2012-07-23	162	coibensis	molossus	Male	13.5	36.9
890CE	2013-05-06	451	molossus	molossus	Male	13.5	37.7
891C9	2012-06-05	152	molossus	molossus	Female	9.25	35.3
8935F	2013-03-16	267	molossus	molossus	Female	9	36.5
89374	2013-03-16	267	molossus	molossus	Female	9.5	38.4
89581	2013-04-11	BapR	molossus	molossus	Female	11.5	36.5
8960D	2012-06-05	152	molossus	molossus	Female	10.25	36.9
898B0	2012-06-05	152	molossus	molossus	Female	10	36.6
89BE8	2013-04-01	154	molossus	molossus	Female	9.5	36.1
89C63	2013-03-16	267	molossus	molossus	Female	8	36.7
89F17	2012-06-05	152	molossus	molossus	Female	9.25	35.7
8A021	2013-03-16	267	molossus	molossus	Female	9	36.3
8A024	2013-03-12	154	molossus	molossus	Female	10.5	37.9
8A272	2013-04-17	275	molossus	molossus	Female	10.5	37.1
8A275	2013-04-16	451	molossus	molossus	Female	12.5	37.5
8A2E4	2013-03-16	267	molossus	molossus	Female	10	37
8A3FC	2012-07-18	Escuelita	coibensis	coibensis	Female	14.75	35
8A510	2013-04-17	275	molossus	molossus	Female	11.5	37.6
8A737	2013-04-09	270	molossus	molossus	Female	10.5	35.8
8A8D1	2013-03-16	267	molossus	molossus	Female	9	35.7
8A94E	2013-04-03	257	molossus	molossus	Female	10	36.7
8AA43	2012-07-20	165	molossus	molossus	Female	10.5	36.9
8AAB9	2013-04-11	BapR	molossus	molossus	Female	9.5	36.4
8AAC5	2012-06-05	152	molossus	molossus	Male	13.75	37.3
8ADB7	2013-05-06	451	molossus	molossus	Female	12.75	36.6
8B110	2012-07-19	BapR	molossus	molossus	Female	11.25	36
8B251	2012-07-18	Escuelita	molossus	molossus	Female	12	36.5
8B25D	2013-04-17	275	molossus	molossus	Female	10	36
8B2CA	2012-07-12	152	molossus	molossus	Female	9.25	36.4
8B4C4	2012-07-11	162	molossus	molossus	Male	12.75	38.1
8B627	2012-07-15	154	molossus	molossus	Female	8.25	36.1
8B877	2013-03-16	267	molossus	molossus	Male	11	36.5
8C71A	2012-07-09	150	molossus	molossus	Male	11.25	36.6
8C9AC	2013-03-16	267	molossus	molossus	Female	10	37
8DC43	2012-07-19	BapR	molossus	molossus	Female	9	37.6
8E099	2012-07-20	165	molossus	molossus	Female	10.25	37.5
8E11F	2013-04-03	257	molossus	molossus	Female	9.5	38.3
8E4D0	2013-04-17	275	molossus	molossus	Female	12.5	38.1
8F2D4	2012-07-15	164	coibensis	coibensis	Female	16.25	33.8
8F32F	2013-07-12	BapR	molossus	molossus	Female	9	37.1
948D4	2012-04-16	Escuelita	molossus	molossus	Female	12	36.3
957E0	2012-04-16	Escuelita	coibensis	coibensis	Male	15.25	35.1
963D8	2012-04-16	Escuelita	molossus	molossus	Female	11.5	36.6
978AB	2012-04-16	Escuelita	molossus	molossus	Female	11	36.3
A4E9D	2011-03-20	154	molossus	molossus	Female	8.5	36.3
A8FF3	2013-08-04	127	molossus	molossus	Male	11.5	37.5
A94F8	2013-08-03	164	molossus	molossus	Male	13	38.4
A95A3	2013-08-02	164	coibensis	coibensis	Female	13.5	34
A96FE	2013-12-01	275	molossus	molossus	Female	10.25	38
A9B6C	2013-07-12	BapR	molossus	molossus	Female	10.5	36.5
AA389	2013-08-04	127	molossus	molossus	Female	9	37.2
AA7FC	2013-11-15	162	coibensis	coibensis	Female	13.5	35.2
AA977	2013-08-02	164	coibensis	coibensis	Female	13.75	34.6
AAF45	2013-08-02	164	coibensis	coibensis	Female	16	34.3
AB224	2013-12-01	275	molossus	molossus	Female	8.75	36.7
AB907	2012-04-16	Escuelita	molossus	molossus	Female	11.75	37.8
ABA0B	2012-04-16	Escuelita	molossus	molossus	Female	10.5	37.6
ABC67	2013-08-02	164	coibensis	coibensis	Female	14.25	34.5
ABDFC	2012-04-16	Escuelita	molossus	molossus	Female	8.5	35.5
ABF84	2013-03-16	267	molossus	molossus	Female	9.5	38.2
AC3F1	2012-04-16	Escuelita	molossus	molossus	Female	11.5	35.9
AC7B5	2013-08-04	127	molossus	molossus	Female	12	38.2
AC86B	2013-08-07	Escuelita	molossus	molossus	Male	13	37.8
ACF76	2012-04-16	Escuelita	molossus	molossus	Male	9.75	36.3
AD049	2013-07-22	451	molossus	molossus	Female	11.5	37.5
AD3F4	2013-12-09	165	molossus	molossus	Male	12.25	36.9
AD770	2013-11-19	451	molossus	molossus	Male	9.75	36
B46AF	2012-07-15	154	molossus	molossus	Female	9	35.4
B4A68	2012-07-15	154	molossus	molossus	Male	10	36.9
B4DC3	2012-07-19	BapR	molossus	molossus	Female	9.5	36.7
B4DC8	2012-07-20	165	molossus	molossus	Female	10.25	35.7
B5056	2012-07-19	BapR	molossus	molossus	Female	9	37.1
B5664	2012-06-05	152	molossus	molossus	Female	9.75	35.7
B56C1	2012-05-07	Escuelita	coibensis	coibensis	Female	14.5	33.2
B56C4	2012-07-19	BapR	molossus	molossus	Female	12	36
B608E	2012-06-05	152	molossus	molossus	Female	10.25	36.2
B6192	2012-06-05	152	molossus	molossus	Female	9	35.1
B6212	2013-04-16	451	molossus	molossus	Female	11.5	37.5
B66CA	2012-06-05	152	molossus	molossus	Female	10.5	37.3
B67DA	2013-03-16	267	molossus	molossus	Female	9.1	36.6
B6A7A	2012-07-18	Escuelita	coibensis	coibensis	Male	12	35.1
B715A	2012-07-18	Escuelita	molossus	molossus	Male	10.5	38.4
B75B1	2013-04-09	270	molossus	molossus	Female	10.5	36.1
B7754	2012-07-20	165	molossus	molossus	Male	11.75	37.8
B7758	2012-07-15	164	coibensis	coibensis	Female	11.75	34.8
B7C2B	2013-05-06	451	molossus	molossus	Female	10	36.6
B8445	2013-04-17	275	molossus	molossus	Male	11.5	36.8
B8534	2013-04-11	BapR	molossus	molossus	Male	11	37.8
B85AD	2012-07-20	165	molossus	molossus	Female	11.5	36.9
B8621	2012-07-20	165	molossus	molossus	Female	8.5	36.5
B8996	2013-04-03	257	molossus	molossus	Female	11.5	36
B8E32	2012-07-18	Escuelita	coibensis	coibensis	Female	14.5	33.5
C64E5	2012-04-16	Escuelita	molossus	molossus	Female	11	36.9
D6780	2012-05-31	162	molossus	molossus	Female	12.75	36.5
D7999	2012-06-05	152	molossus	molossus	Female	11.25	38.3
D8391	2012-05-31	162	molossus	molossus	Female	11	36.6
D83C6	2013-11-17	154	molossus	molossus	Male	11.5	35.4
D84AC	2012-05-31	162	molossus	molossus	Female	11	37.2
D922D	2013-07-25	257	molossus	molossus	Male	13	38
D9238	2012-06-05	152	molossus	molossus	Female	12	36.7
D951A	2013-07-23	275	molossus	molossus	Female	11	37.5
D964F	2013-12-01	275	molossus	molossus	Female	10.5	37.4
D9784	2013-11-23	152	molossus	molossus	Female	9	35.6
D9AFC	2012-05-31	162	molossus	molossus	Female	14	36.8
D9DA3	2013-08-08	270	molossus	coibensis	Female	14.75	36.6
DA09F	2013-07-23	275	molossus	molossus	Female	11.5	37.9
DA215	2012-05-31	162	molossus	molossus	Female	11.25	37.3
DA26C	2012-06-05	152	molossus	molossus	Female	11	36.8
DA742	2013-08-04	127	molossus	molossus	Female	9.5	37
DA83F	2013-11-15	162	coibensis	coibensis	Male	15	36.3
DAA60	2013-07-12	BapR	molossus	molossus	Female	9	36
DABCB	2013-08-02	164	coibensis	molossus	Female	12.25	35.7
DB5A2	2013-08-02	164	coibensis	coibensis	Female	13.75	34.7
DB978	2013-08-02	164	coibensis	coibensis	Female	13.75	33.8
DB997	2012-06-05	152	molossus	molossus	Female	9.5	36.5
DBC4D	2013-07-12	BapR	molossus	molossus	Male	9	36.4
DC57F	2013-12-01	275	molossus	molossus	Male	10.25	37
DC861	2013-08-04	127	molossus	molossus	Female	9.5	36.8
DCC64	2013-11-27	270	molossus	molossus	Male	12.75	38.2
DCD18	2013-07-23	275	molossus	molossus	Female	8.5	35.8
DCD27	2012-06-05	152	molossus	molossus	Female	11.5	36.8
DCFDF	2013-08-02	164	coibensis	coibensis	Female	15.75	35.5
DD751	2013-11-20	152	molossus	molossus	Female	10.75	37.7
DDC6E	2013-08-04	127	molossus	molossus	Female	9.25	38.1
DDCC2	2013-08-02	164	molossus	coibensis	Female	15	34.4
DDDA1	2012-05-31	162	molossus	molossus	Female	10	36.6
DE153	2012-05-31	162	molossus	molossus	Female	10	36.2
DE477	2013-11-23	152	molossus	molossus	Female	10.75	35.9
DEAB3	2012-05-31	162	molossus	molossus	Female	10	36.8
DEF04	2013-11-20	152	molossus	molossus	Female	9.5	36.5
DEF6E	2012-05-31	162	molossus	molossus	Female	13	36.3
DEFF5	2013-07-12	BapR	molossus	molossus	Male	9	38.1
E0CB0	2012-05-31	162	molossus	molossus	Female	11.75	36.7
E726A	2009-03-26	147	molossus	molossus	Female	9	37.11
E72F3	2012-06-05	152	molossus	molossus	Female	10	36.3
E7332	2009-03-26	147	molossus	molossus	Female	9.25	37.1
E7398	2010-04-02	157	molossus	molossus	Female	10.5	36.52
E7448	2011-12-05	154	molossus	molossus	Female	9	36.9
E74F5	2012-06-05	152	molossus	molossus	Female	9.25	36.3
E75C2	2009-03-30	BapR	molossus	molossus	Female	7.75	36.71
E7637	2011-03-23	Escuelita	molossus	molossus	Female	10.5	37.3
E76D6	2010-04-03	BapL	coibensis	coibensis	Female	13	34.32
E773F	2009-04-03	270	molossus	molossus	Female	9.5	36.25
E7798	2010-04-02	154	molossus	molossus	Male	12	37.68
E779A	2012-04-16	Escuelita	molossus	molossus	Female	11.5	36.9
E780D	2011-12-08	150	molossus	molossus	Female	11	36.8
E7859	2012-04-16	Escuelita	molossus	molossus	Male	12.25	36.5
E786B	2011-03-21	157	molossus	molossus	Female	9.5	36.39
E7880	2012-04-16	Escuelita	molossus	molossus	Male	11.25	37.7
E792C	2012-04-19	BapR	molossus	molossus	Male	12.75	37.7
E7937	2012-04-19	BapR	molossus	molossus	Female	10.75	37.1
E7980	2012-04-16	Escuelita	molossus	molossus	Female	11.5	36.4
E79DF	2011-12-17	Escuelita	molossus	molossus	Female	8	35.5
E7C47	2012-05-07	Escuelita	coibensis	coibensis	Female	13.5	33.8
E7CCE	2010-03-25	164	molossus	molossus	Male	10.5	38.49
E7D98	2010-03-24	164	molossus	coibensis	Female	10.5	34.32
E7E0D	2011-12-05	154	molossus	molossus	Female	8.75	36.8
E7E3C	2009-03-30	BapR	molossus	molossus	Female	8.5	38.09
E7EB3	2011-03-22	164	coibensis	coibensis	Female	12.25	34.69
E7EC7	2011-12-09	154	molossus	molossus	Female	9.5	36.3
E7EFF	2010-04-06	Escuelita	molossus	molossus	Female	9.5	36.94
E7F23	2011-03-23	Escuelita	molossus	molossus	Female	8.75	36.53
E7F67	2011-03-23	Escuelita	molossus	molossus	Female	10.5	36.94
E8013	2011-12-15	BapR	molossus	molossus	Female	10	37.3
E8035	2009-04-03	270	molossus	molossus	Male	10.5	36.22
E80CE	2011-03-20	154	molossus	molossus	Female	8	36.6
E815A	2011-03-25	271	molossus	molossus	Female	8.5	37.15
E824F	2012-05-07	Escuelita	coibensis	coibensis	Female	12	35.2
E828E	2011-03-20	154	molossus	molossus	Female	9.25	37.22
E82D1	2010-04-06	Escuelita	molossus	molossus	Female	8	36.5
E82FD	2012-04-12	271	molossus	molossus	Female	11.5	37.4
E8333	2011-12-08	150	molossus	molossus	Female	10	36.7
E836A	2010-04-02	157	molossus	molossus	Female	11	38.78
E83DC	2011-12-15	BapR	molossus	molossus	Female	10.5	36.2
E83EE	2011-12-09	154	molossus	molossus	Female	10.25	36.9
E83FB	2011-12-15	BapR	molossus	molossus	Female	10	37.5
E8472	2009-03-30	BapR	coibensis	molossus	Female	9.5	37.02
E8501	2011-12-17	Escuelita	molossus	molossus	Male	11	37.1
E850A	2011-12-08	150	molossus	molossus	Female	9.5	35.3
E850C	2009-04-03	270	molossus	molossus	Female	10	37.35
E854E	2010-04-02	154	molossus	molossus	Female	8.5	37.17
E8596	2010-04-06	Escuelita	molossus	molossus	Female	10	35.52
E8658	2010-04-06	Escuelita	molossus	molossus	Female	10	37.37
E8688	2012-04-16	Escuelita	molossus	molossus	Female	8	34.1
E86DB	2011-03-25	271	molossus	molossus	Female	8.5	38
E87E1	2010-04-06	Escuelita	molossus	molossus	Female	10	35.99
E8802	2010-04-02	157	molossus	molossus	Female	8	35.47
E884E	2012-04-19	BapR	molossus	molossus	Female	11.5	37.1
E886A	2010-04-02	154	molossus	molossus	Female	9.5	36.36
E88B5	2011-03-23	Escuelita	molossus	coibensis	Female	8.75	31.91
E892A	2011-03-25	271	molossus	molossus	Female	9.5	36.61
E897E	2010-04-03	BapL	coibensis	coibensis	Male	16	37.05
E8A45	2011-03-24	147	molossus	molossus	Male	9.5	36.34
E8A89	2010-03-30	271	molossus	molossus	Female	10	36.84
E8ABB	2010-04-03	BapL	molossus	molossus	Female	9	35.81
E8ACD	2010-04-06	Escuelita	molossus	molossus	Female	10	36.27
E8AD8	2011-12-08	150	molossus	molossus	Female	10.5	36.3
E8B50	2011-03-25	271	molossus	molossus	Female	9.5	37.82
E8B54	2012-04-11	154	molossus	molossus	Male	12.25	37.5
E8BAA	2009-04-01	BapL	molossus	coibensis	Female	13.5	35.52
E8D37	2012-04-08	152	molossus	molossus	Female	11.5	36.7
E8DDC	2012-04-16	Escuelita	molossus	molossus	Female	12	37
E8E47	2012-04-16	Escuelita	molossus	molossus	Female	11	35.1
E8EA2	2012-04-12	271	molossus	molossus	Female	10	36.8
E8FE6	2011-03-22	164	coibensis	coibensis	Female	12.25	34.98
E8FF9	2011-12-09	154	molossus	molossus	Male	14	37.4
E9051	2012-06-05	152	molossus	molossus	Female	9	36.1
E907B	2010-04-02	154	molossus	molossus	Female	9.5	36.59
E908C	2012-04-09	150	molossus	molossus	Female	11.5	36.8
E90A6	2009-03-26	147	molossus	molossus	Female	9	38.68
E90FD	2011-12-09	154	molossus	molossus	Male	15	37.6
E9154	2011-12-12	150	molossus	bondae	Male	17	38.4
E918D	2012-04-19	BapR	molossus	molossus	Female	12.25	36.6
E91C4	2011-03-22	164	coibensis	coibensis	Female	12	35.05
E91F7	2011-12-03	154	molossus	molossus	Female	10.5	36.4
E9209	2011-12-15	BapR	molossus	molossus	Male	12.75	36.8
E9230	2012-04-19	BapR	molossus	molossus	Male	12.75	37.2
E92F8	2011-03-20	154	molossus	molossus	Female	9.5	38.2
E9398	2009-04-03	270	molossus	molossus	Male	11	36.75
E94B7	2012-04-16	Escuelita	molossus	molossus	Male	10	36.35
E94C1	2011-12-15	BapR	molossus	molossus	Female	11.5	38.4
E9550	2010-04-06	Escuelita	molossus	molossus	Female	10	37.91
E9556	2010-04-02	154	molossus	molossus	Female	10	35.88
E956F	2012-04-16	Escuelita	coibensis	molossus	Male	12.25	36
E9616	2011-12-17	Escuelita	molossus	molossus	Female	8.95	37.2
E9636	2012-05-07	Escuelita	coibensis	coibensis	Female	11.25	33.5
E966B	2011-03-24	147	molossus	molossus	Male	7.75	37.77
E96AA	2010-04-06	Escuelita	molossus	molossus	Female	10	36.77
E96D0	2011-12-09	154	molossus	molossus	Female	9.5	36.6
E96D3	2011-12-17	Escuelita	molossus	molossus	Female	9	36.2
E9754	2010-04-06	Escuelita	molossus	molossus	Female	10	37.89
E9755	2010-04-06	Escuelita	molossus	molossus	Female	8.5	37.03
E97E9	2011-03-21	157	molossus	molossus	Female	9	37.77
E981E	2012-04-16	Escuelita	molossus	molossus	Male	11.75	36.9
E98DF	2011-12-15	BapR	molossus	molossus	Female	9.5	36.1
E98E4	2009-03-30	BapR	molossus	molossus	Female	9.5	37.13
E9932	2011-03-21	157	molossus	molossus	Male	10.5	38
E9935	2010-04-06	Escuelita	molossus	coibensis	Female	9	33.61
E99E2	2012-04-20	275	molossus	molossus	Male	11	36.6
E99FF	2010-04-06	Escuelita	molossus	molossus	Female	10.5	37.84
E9A25	2011-12-15	BapR	molossus	molossus	Female	10.25	36.8
E9B7D	2012-04-08	152	molossus	molossus	Female	10.25	35.8
E9C26	2011-12-17	Escuelita	molossus	molossus	Female	9	37.1
E9C94	2010-03-29	BapR	molossus	molossus	Female	10.5	37.04
E9CD7	2009-03-30	BapR	coibensis	molossus	Male	13	36.33
E9CEE	2011-12-15	BapR	molossus	molossus	Female	11.5	37.5
E9D85	2010-04-02	154	molossus	molossus	Female	10	36.41
E9DE3	2011-03-23	Escuelita	molossus	molossus	Female	7.75	36.98
E9DF5	2009-04-03	270	molossus	molossus	Female	8	35.52
E9EA5	2012-04-16	Escuelita	molossus	molossus	Female	12	38
E9EC5	2010-04-02	157	molossus	molossus	Male	10	35.55
E9EED	2011-03-20	154	molossus	molossus	Female	9	36.4
E9EF7	2012-04-19	BapR	molossus	molossus	Female	12	36.4
E9F6C	2009-04-01	BapL	coibensis	molossus	Female	10.5	36.06
E9FB2	2010-04-06	Escuelita	molossus	molossus	Female	11	37.36
EA045	2011-03-24	147	molossus	molossus	Female	8.5	36.47
EA057	2012-04-15	272	molossus	molossus	Male	10.75	36.8
EA072	2011-12-01	271	molossus	molossus	Male	12	37.5
EA086	2009-03-30	BapR	molossus	molossus	Female	9	36.14
EA1B6	2010-04-06	Escuelita	molossus	molossus	Female	9	37.62
EA26D	2011-12-08	150	molossus	molossus	Female	11	36
EA2FA	2012-04-16	Escuelita	molossus	molossus	Male	10	34.9
EA3A3	2009-04-03	270	molossus	molossus	Female	8	37.76
EA3C4	2011-12-15	BapR	molossus	molossus	Male	13	37.6
EA464	2011-12-08	150	molossus	molossus	Female	13.25	38.5
EA50F	2010-03-29	BapR	molossus	molossus	Male	11.5	39.63
EA535	2011-12-14	152	molossus	molossus	Male	13.75	38.3
EA5EE	2012-04-19	BapR	molossus	molossus	Female	11.25	36.6
EA631	2009-04-01	BapL	coibensis	coibensis	Female	12	34.7
EA6CD	2010-04-02	154	molossus	molossus	Female	10.5	37.78
EA71F	2011-12-12	150	molossus	molossus	Male	12.5	35.9
EA74D	2011-03-23	Escuelita	molossus	molossus	Female	9.5	37.08
EA888	2010-04-06	Escuelita	molossus	molossus	Female	10	37.17
EA905	2011-03-23	Escuelita	molossus	molossus	Female	9	38.09
EA930	2010-04-06	Escuelita	molossus	molossus	Female	10	34.26
EA943	2009-03-30	BapR	molossus	molossus	Male	10	37.37
EA951	2010-04-02	154	molossus	molossus	Female	10.5	37.79
EA965	2010-04-02	154	molossus	molossus	Male	11	37.58
EA9DF	2011-03-23	Escuelita	molossus	molossus	Female	9	36.13
EAA07	2012-04-15	272	molossus	molossus	Male	10.25	36.8
EAA0C	2009-03-30	BapR	molossus	molossus	Female	8	37.48
EAA81	2011-12-15	BapR	molossus	molossus	Female	10	36.3
EAAEB	2012-04-11	154	molossus	molossus	Female	10	37.5
EAB2C	2010-03-29	147	molossus	molossus	Female	9.5	36.54
EAB89	2010-04-06	Escuelita	molossus	molossus	Female	10.5	38.19
EABEC	2010-04-02	154	molossus	molossus	Female	10.5	36.35
EAC28	2011-12-15	BapR	molossus	molossus	Male	10.5	36.7
EAC87	2010-04-03	BapL	coibensis	coibensis	Male	15	36.36
EAC9D	2009-03-30	BapR	molossus	molossus	Female	10	38.27
EADDD	2010-04-06	Escuelita	molossus	molossus	Female	10.5	37.94
EB3E9	2012-04-16	Escuelita	molossus	molossus	Female	11.75	37
ED15F	2013-07-19	257	molossus	molossus	Female	9.5	37.8
ED491	2013-07-12	BapR	molossus	molossus	Male	13.5	37.7
ED8B1	2013-07-12	BapR	molossus	molossus	Female	8	37
EE37C	2013-08-07	Escuelita	coibensis	coibensis	Male	11.75	34.8
EEF24	2013-07-12	BapR	molossus	molossus	Female	9	35.5
EF053	2013-07-12	BapR	molossus	molossus	Male	10	37.7
EF362	2013-11-19	451	molossus	molossus	Female	9.25	36.9
EF99C	2013-07-12	BapR	molossus	molossus	Female	11	36.2
EFC7E	2013-07-12	BapR	molossus	molossus	Female	9.5	36.6
EFD33	2013-12-01	275	molossus	molossus	Male	12.5	38
EFDF4	2013-07-12	BapR	molossus	molossus	Male	9	37.8
F0016	2013-07-19	257	molossus	molossus	Male	10	37
F00CC	2013-07-19	257	molossus	molossus	Female	9	37.4
F0278	2013-08-07	Escuelita	coibensis	coibensis	Male	14	35.6
F05CF	2013-07-14	152	molossus	molossus	Female	9.25	35.4
F07EF	2013-07-17	162	coibensis	molossus	Male	12.5	35.8
F0EFD	2013-07-20	271	molossus	molossus	Female	13	37.5
F161C	2013-11-15	162	coibensis	coibensis	Male	14	35.6
F16D8	2013-08-02	164	coibensis	coibensis	Female	15	35
F1B3D	2013-07-12	BapR	molossus	molossus	Male	10	36.1
F306A	2013-11-16	164	molossus	molossus	Male	12.75	36.1
F48AC	2013-07-23	275	molossus	molossus	Female	12.5	36.8
F4A31	2013-08-02	164	coibensis	coibensis	Male	15.75	34.9
F4F14	2013-07-22	451	molossus	molossus	Male	10.5	37.3
F5F30	2013-08-04	127	molossus	molossus	Female	9.5	38.2
F6538	2013-11-19	451	molossus	molossus	Male	9.5	37
F65E8	2013-07-12	BapR	molossus	molossus	Female	10	36.8
F6FDA	2013-08-02	164	coibensis	molossus	Female	10.25	34.5
F7BAD	2013-07-22	451	molossus	molossus	Female	12.25	36.5
F811D	2013-07-23	275	molossus	molossus	Female	12.5	37.6
F85EC	2013-12-01	275	molossus	molossus	Male	10.75	36.7
F8799	2013-07-12	BapR	molossus	molossus	Female	9	37
F9C34	2013-07-23	275	molossus	molossus	Female	9.75	37.4
F9EF9	2013-08-02	164	molossus	coibensis	Female	14.75	34.3
FA33F	2013-07-22	451	molossus	molossus	Female	13	37.6
FA589	2013-07-12	BapR	molossus	molossus	Female	11	37.4
FA76F	2013-07-22	451	molossus	molossus	Female	13	37.9
FA773	2013-07-12	BapR	molossus	molossus	Male	9.5	36.7
FA8AE	2013-11-19	451	molossus	molossus	Male	9.5	37.8
FAF22	2013-11-23	152	molossus	molossus	Female	9.25	37.2
FB291	2013-07-12	BapR	molossus	molossus	Male	12	37.8
FB89A	2013-07-20	271	molossus	molossus	Female	10.5	36.7
FB9C2	2013-07-12	BapR	molossus	molossus	Male	9.5	38
FC165	2013-07-12	BapR	molossus	molossus	Female	8	37.1
FC4BB	2013-07-14	152	molossus	molossus	Female	8.25	36.7
FD09A	2013-11-19	451	molossus	molossus	Male	9.75	37.4
FD43A	2013-08-04	127	molossus	molossus	Female	10.5	36.2
FD93A	2013-07-19	257	molossus	molossus	Female	10	37.1
FDF53	2013-07-12	BapR	molossus	molossus	Male	12.5	37.4
FE835	2013-08-02	164	coibensis	coibensis	Female	12.75	33.6
FF445	2013-07-12	BapR	molossus	molossus	Male	10	37.4
FFDB5	2013-07-12	BapR	molossus	molossus	Male	9.5	38.9
n	2008-04-07	251	bondae	bondae	Female	16	39.54
n	2008-04-07	251	bondae	bondae	Male	17.5	40.07
n	2008-04-07	251	bondae	bondae	Female	17	38.75
n	2008-04-07	251	bondae	bondae	Male	20	40.71
n	2008-04-07	251	bondae	bondae	Male	18.5	41.38
n	2008-04-07	251	bondae	bondae	Female	15	39.56
31DE7	2008-10-18	100	bondae	bondae	Female	17.25	39.58
3293B	2008-11-05	100	bondae	bondae	Female	17	41.45
n	2008-04-29	Bohio_tree_in_water	bondae	bondae	Male	15	39
n	2008-10-09	dorm_roof	bondae	bondae	Female	17	39.5
n	2008-10-09	dorm_roof	bondae	bondae	Female	16	39
n	2008-10-09	dorm_roof	bondae	bondae	Female	16	39.1
n	2008-10-09	dorm_roof	bondae	bondae	Male	21.5	40.4
n	2008-10-09	dorm_roof	bondae	molossus	Female	10.5	39.6
n	2008-10-09	dorm_roof	bondae	molossus	Female	12	38.6
n	2008-10-10	dorm_roof	bondae	molossus	Female	11.5	39.3
88B91	2012-04-07	267	bondae	bondae	Male	13.5	40
B6861	2012-04-07	267	bondae	bondae	Female	16.5	38.3
88366	2012-04-07	267	bondae	bondae	Female	16.75	40.9
89E92	2012-04-07	267	bondae	bondae	Male	21.5	42.2
8ACC2	2012-04-07	267	bondae	bondae	Female	19.5	38.3
89E06	2012-04-07	267	bondae	bondae	Female	17	40
B892B	2012-04-07	267	bondae	bondae	Female	17.75	39.2
NA	2014-08-06	Ridgeroost	bondae	bondae	Female	18	38.9
NA	2014-08-06	Ridgeroost	bondae	bondae	Female	25	39
NA	2014-08-06	Ridgeroost	bondae	bondae	Male	16.5	39.9
NA	2014-08-06	Ridgeroost	bondae	bondae	Male	17	41.4
