# Supplementary material for: The Value of Molecular vs. Morphometric and Acoustic Information for Species Identification Using Sympatric Molossid Bats
Source: PLoS One. 2016 Mar 4;11(3):e0150780. doi: 10.1371/journal.pone.0150780 (PMC4778951; doi:10.1371/journal.pone.0150780)
Supplement: S5 Dataset — The columns respectively represent the transponder number of each individual (1), date of capture (2), species name (3), sex (4), mass of the bat in g (5), forearm length in mm (6), total area in mm2 (7), total wing length in mm (8), arm wing area in mm2 (9), arm wing length in mm (10), hand wing area in mm2 (11), hand wing length in mm (12), circularity (13), tip area ratio (14), tip length ratio (15), tip shape index (16), aspect ratio (17) and wing loading in Nm-2 (18). (CSV) [file pone.0150780.s005.csv]

Transponder	Date	Species	Sex	Mass	FA	Total.Area	Total.wing.length	Arm.wing.area	Arm.wing.length	Hand.wing.area	Hand.wing.length	Circularity	Tip.area.ratio	Tip.length.ratio	Tip.shape.index	Aspect.Ratio	Wing.loading
2F3FB	2012-04-11	molossus	f	11.5	35.8	2581.201	94.506	1180.505	36.737	1400.517	57.338	0.48	1.18637108695008	1.56076979611835	3.16873711874056	3.46016603743761	43.7063986880526
EAAEB	2012-04-11	molossus	f	10	37.5	2564.42	96.958	1057.483	33.684	1501.248	62.217	0.548	1.41964267983504	1.84707873174207	3.32129841060721	3.66587913212344	38.2542641221017
86327	2013-03-16	molossus	f	9.5	37.7	3010.089	103.453	1497.635	37.575	1482.677	64.658	0.514	0.990012252651681	1.72077178975383	1.35477157996133	3.55555042026997	30.9608785653846
B72EE	2013-03-16	molossus	f	10	36	2676.441	103.637	1345.678	40.967	1335.234	62.914	0.512	0.992238856546663	1.53572387531428	1.8256967943599	4.01302616758599	36.6531524513337
8A2E4	2013-03-16	molossus	f	11.5	36.6	2800.998	100.162	1404.136	37.084	1397.119	63.944	0.499	0.995002620828752	1.72430158558947	1.36432748283855	3.58173274097304	40.2767156563482
8B877	2013-03-16	molossus	m	12.75	36.3	2736.518	105.125	1395.771	38.648	1331.789	67.094	0.497	0.954160102194414	1.73602773752846	1.22036014674882	4.03844068447567	45.7068069714871
88A8E	2013-03-16	molossus	f	9.5	37.4	2943.029	105.275	1400.024	37.971	1502.582	66.327	0.515	1.073254458495	1.74678043770246	1.59348635632125	3.76578879277099	31.6663546298728
89374	2013-03-16	molossus	f	10	38.5	2997.019	105.914	1498.825	40.348	1460.327	65.566	0.53	0.974314546394676	1.62501239218796	1.49733790067624	3.74297773754521	32.7325252192262
F6227	2013-04-09	molossus	f	8.5	37.3	2583.661	96.604	1200.823	36.88	1370.51	59.724	0.528	1.14130891896641	1.61941431670282	2.38714920260247	3.61205778002609	32.2739709273005
7D088	2013-04-18	molossus	f	12	37.6	2781.646	103.394	1340.412	38.109	1450.112	65.286	0.527	1.0818405087391	1.71313862867039	1.71367611368279	3.84316308976771	42.3202664896971
7E0C7	2013-04-18	molossus	f	11.5	35.9	3133.735	113.426	1619.836	42.268	1621.512	70.731	0.491	1.00103467264587	1.67339358379862	1.48883974918934	4.10547078039464	36.0001723183358
84F92	2013-04-18	molossus	f	21	37	3233.445	114.676	1527.888	42.446	1726.58	72.518	0.529	1.13004356340255	1.70847665268812	1.95362883682586	4.06705076968991	63.7122326187704
843E9	2013-04-18	molossus	f	12	36.1	2617.908	104.016	1329.94	40.269	1319.769	63.909	0.481	0.992352286569319	1.58705207479699	1.66866090456621	4.13281454352101	44.9672028199616
32B97	2012-04-08	molossus	m	12.25	37.7	2327.954	95.485	1114.221	34.817	1245.681	59.772	0.48	1.11798377521156	1.71674756584427	1.86715327930935	3.91647997554934	51.6215097033704
8A272	2013-04-18	molossus	f	18.5	37.3	2726.706	106.467	1222.92	38.597	1504.243	67.61	0.505	1.23004203054983	1.75169054589735	2.35799009171988	4.15711194716262	66.5583308211446
8A510	2013-04-18	molossus	f	11.5	37.6	3159.034	112.443	1486.845	40.734	1667.982	72.639	0.525	1.12182641768308	1.7832523199293	1.69607270273712	4.00230837939699	35.7118663490168
8B25D	2013-04-18	molossus	f	10.5	36.1	2407.567	94.069	1238.09	38.023	1173.148	56.279	0.503	0.947546624235718	1.48013044736081	1.77915021653439	3.67548515202277	42.7838560671416
87E0E	2013-04-18	molossus	f	11	37.7	2696.704	104.418	1222.947	36.81	1445.774	67.754	0.521	1.18220495246319	1.84064113012768	1.79547387061344	4.04312773074093	40.0155152363774
88001	2013-04-18	molossus	f	10.5	36	2659.862	103.018	1334.265	39.389	1325.615	62.872	0.487	0.993517029975305	1.59618167508695	1.64854042465233	3.98994696867732	38.7256932878473
88829	2013-04-18	molossus	f	11.5	36.8	3198.973	113.441	1561.09	41.942	1639.716	71.664	0.512	1.05036609035994	1.70864527204234	1.59562404461198	4.02280997088753	35.2660056836991
7C3AF	2013-04-17	molossus	f	10.5	36	2813.79	107.908	1379.6	38.987	1414.245	69.213	0.474	1.0251123514062	1.77528406904866	1.36650359817323	4.13823933697966	36.6072094932458
7E871	2013-04-17	molossus	f	11.5	36	2797.006	105.37	1355.343	38.244	1442.792	67.127	0.519	1.06452167458717	1.75522957849597	1.54120384110694	3.96954346898076	40.334200212656
7FAD6	2013-04-17	molossus	f	12	36.1	2745.858	105.533	1391.377	38.321	1393.067	67.511	0.487	1.00121462407385	1.76172333707367	1.316506447539	4.05600511352007	42.8718455215091
86B28	2013-04-17	molossus	f	11.5	36	2877.861	105.49	1496.091	40.662	1369.992	64.445	0.486	0.91571435160027	1.58489498794944	1.36841131057843	3.86680944632142	39.200989901875
86C8E	2013-04-17	molossus	f	12	37.1	3085.265	107.774	1565.288	39.86	1534.819	66.664	0.524	0.980534572551505	1.67245358755645	1.41712332120906	3.76474470620838	38.1555555195421
850E3	2013-04-17	molossus	f	11	36.7	2892.433	107.365	1358.095	39.805	1521.761	67.56	0.522	1.12051145170257	1.69727421178244	1.94275970859734	3.98531036846834	37.3076921747193
85734	2013-04-17	molossus	f	12.5	36.7	2934.343	104.709	1544.605	40.814	1444.166	66.112	0.531	0.934974313821333	1.61983633067085	1.36520100519281	3.73643254418451	41.7895931048279
2F787	2013-04-12	molossus	m	13	37.7	2743.089	107.396	1403.414	40.156	1362.226	67.398	0.496	0.970651568247146	1.67840422352824	1.37145591896316	4.20471257622337	46.4913825253209
31AF4	2013-04-12	molossus	f	12	37.5	2957.801	108.814	1488.238	40.121	1509.268	68.101	0.511	1.01413080434715	1.69739039405797	1.48425403699986	4.00313834365463	39.7998377848949
7D247	2013-04-12	molossus	f	8.5	35.5	2793.858	105.571	1437.617	39.723	1361.286	65.849	0.517	0.946904495425416	1.65770460438537	1.33216706566201	3.98919202085432	29.8458260942396
84C03	2013-04-12	molossus	f	10.75	36.4	2990.748	105.482	1498.01	40.504	1474.918	64.634	0.533	0.98458488261093	1.59574363025874	1.61101331920772	3.72029081821671	35.2612456816823
84C05	2013-04-12	molossus	f	9.25	36.5	2826.582	105.99	1376.944	40.276	1443.435	65.216	0.52	1.04828881929839	1.61922733141325	1.83608006300948	3.97436907897949	32.1032611118305
85FE2	2013-04-12	molossus	m	13	37.2	2889.72	103.158	1540.317	40	1375.832	62.456	0.524	0.893213539810312	1.5614	1.33677288156474	3.68256196586521	44.1323034757693
841C5	2013-04-12	molossus	f	9.75	35.1	2420.124	94.508	1306.954	38.331	1081.493	56.68	0.494	0.827491250648454	1.47869870339934	1.27070297975384	3.69062166401391	39.5217352499293
843C9	2013-04-12	molossus	f	10	35.8	2742.835	104.577	1307.9	38.552	1430.366	66.469	0.522	1.09363559905192	1.72413882548246	1.73454401691691	3.98724273570958	35.7659137352411
867C3	2013-04-12	molossus	f	8.5	37.5	2714.831	103.672	1385.1	40.517	1317.485	63.011	0.525	0.951184030033933	1.55517437125157	1.57483318047165	3.95895125110918	30.7146190683693
E9EF7	2013-04-12	molossus	f	11	36.5	2640.031	101.401	1258.616	36.48	1417.799	64.674	0.521	1.12647463563152	1.77286184210526	1.74272421290144	3.89471290337121	40.8745200340451
E81AD	2013-04-12	molossus	f	9.5	36.3	2673.234	100.081	1272.946	37.74	1330.631	63.114	0.538	1.04531614066897	1.67233704292528	1.66711530175061	3.74684990576957	34.8622679496071
E96D3	2013-04-12	molossus	f	11	36.2	2496.361	101.943	1273.882	38.551	1237.108	61.628	0.506	0.971132334078039	1.59860963399134	1.54767723742712	4.16300977663086	43.2269211063624
E98DF	2013-04-12	molossus	f	10	36.3	2465.353	95.737	1348.881	37.884	1114.3	56.972	0.514	0.826092146008432	1.50385386970753	1.21885334789899	3.71775286094932	39.7914619123509
E850C	2013-04-12	molossus	f	11	37.3	2887.196	104.485	1358.816	37.62	1492.949	67.221	0.506	1.09871314438452	1.78684210526316	1.59666749526373	3.78121721732782	37.3753635014734
E918D	2013-04-12	molossus	f	11	36.8	2915.501	105.474	1445.132	38.505	1471.119	66.843	0.521	1.01798244035839	1.73595636930269	1.4178543249547	3.81573001552735	37.0125065983514
E8472	2013-04-12	coibensis	f	11	36.8	2690.632	104.421	1341.221	41.664	1322.843	63.151	0.475	0.986297560208198	1.51572100614439	1.86296539712951	4.05248478461566	40.1058190046056
EAC28	2013-04-12	molossus	m	11	36.6	2708.443	103.873	1297.069	38.789	1422.714	65.811	0.506	1.09686840098715	1.69664080022687	1.82880773169548	3.98369104647947	39.8420790099699
B75B1	2013-04-12	molossus	m	10.5	36.65	2788.767	103.89	1362.397	37.516	1414.722	66.375	0.509	1.03840657312076	1.76924512208125	1.42084263972903	3.87021651504052	36.93567802545
B8053	2013-04-12	molossus	f	11	35.9	2278.799	93.834	995.358	34.185	1264.618	59.533	0.528	1.2705157340374	1.74149480766418	2.69760548861287	3.8637982358251	47.3538912383233
B8534	2013-04-12	molossus	m	11	37.8	2989.07	109.33	1462.457	40.249	1495.712	68.509	0.501	1.02273913010776	1.70212924544709	1.505378290052	3.99891902832654	36.1015299072956
8A726	2013-04-12	molossus	m	11.7	38	2733.372	106.548	1368.412	40.452	1405.839	66.096	0.487	1.02735068093527	1.6339365173539	1.69366084609048	4.15328623546301	41.9909913469517
8AAB9	2013-04-12	molossus	f	9.5	36.4	3063.701	108.829	1520.614	40.213	1555.964	67.5	0.476	1.02324718830683	1.67856165916495	1.56145977818392	3.86583130697153	30.4190911580471
8DC43	2013-04-12	molossus	f	9.5	37.3	2957.383	107.064	1359.44	39.908	1509.319	66.468	0.531	1.11025054434179	1.66553072065751	1.99944206852167	3.87596063681978	31.5126583198727
87CE1	2013-04-12	molossus	m	11	37.95	2743.557	108.585	1358.682	41.206	1448.845	66.977	0.494	1.06636063479166	1.62541862835509	1.90742400085307	4.29759696080672	39.3321516556791
30331	2013-04-12	molossus	f	11	37.25	3031.647	106.59	1419.827	39.285	1589.918	67.165	0.519	1.11979698935152	1.70968563064783	1.89831929445312	3.74760917085663	35.5945134773277
89581	2013-04-12	molossus	f	11.5	36.5	2773.385	104.181	1433.054	38.765	1363.725	66.271	0.517	0.951621502050865	1.70955759061009	1.25554320003396	3.91351390484913	40.6777277586776
34998	2013-04-12	molossus	f	11	37.5	2970.822	105.987	1549.114	41.655	1419.164	64.653	0.527	0.916113339625102	1.55210658984516	1.44044506652881	3.78119058260643	36.3232802234533
2F66C	2012-04-16	molossus	f	10	37.4	2584.106	105.721	1161.938	36.407	1416.157	67.563	0.467	1.21878878218976	1.85576949487736	1.91338412280544	4.32525981558032	37.9628389857072
2F863	2012-04-16	molossus	f	9.75	36	2586.743	97.961	1224.887	35.739	1372.277	63.251	0.509	1.12032946712636	1.76980329611909	1.72498015641966	3.70982255330352	36.9760351144277
948D4	2012-04-16	molossus	f	12	36.3	2627.21	108.036	1188.69	40.712	1386.683	66.849	0.475	1.16656403267462	1.64199744547062	2.45368541898249	4.44265106177276	44.8079902253722
963D8	2012-04-16	molossus	f	11.5	36.6	2770.718	104.205	1288.13	38.607	1476.771	65.599	0.507	1.14644562272441	1.69914782293366	2.0742555797505	3.91908596436014	40.7168827719024
31879	2012-04-16	molossus	f	8.5	36.4	2959.061	107.13	1320.464	41.384	1607.6	66.247	0.51	1.2174508354639	1.60078774405567	3.17592908007819	3.8785401517576	28.1795474983449
AB907	2012-04-16	molossus	f	11.75	37.8	3003.953	109.719	1432.367	41.048	1586.359	69.134	0.512	1.10750875997562	1.68422334827519	1.92037583658337	4.00747247410329	38.3719385756036
AC3F1	2012-04-16	molossus	f	11.5	35.9	3099.4	108.306	1577.825	44.752	1422.692	63.243	0.517	0.901679210305325	1.41318823739721	1.76278259531742	3.78466465638511	36.3989804478286
C64E5	2012-04-16	molossus	f	11	36.9	2862.032	105.49	1444.989	41.376	1373.685	63.731	0.486	0.950654295638237	1.54028905645785	1.61227654610592	3.88819555476668	37.7039809478021
E8E47	2012-04-16	molossus	f	11	35.1	2475.632	100.257	1154.097	36.395	1357.278	63.727	0.527	1.17605192631122	1.75098227778541	2.0455554717118	4.0601616270108	43.5888694280895
E9EA5	2012-04-16	molossus	f	12	38	2744.653	102.961	1215.432	37.807	1533.706	65.154	0.527	1.26186080340159	1.72333165815854	2.73443228406306	3.86240720448086	42.8906677820475
E7980	2012-04-16	molossus	f	11.5	36.4	2515.876	97.348	1109.328	35.986	1406.134	61.362	0.543	1.26755477189794	1.70516311899072	2.89655071782534	3.76673298048075	44.8412401883082
EA2FA	2012-04-16	molossus	m	10	34.9	2004.15	89.797	826.713	29.147	1194.277	60.474	0.487	1.44460895135313	2.07479328918928	2.29235933776686	4.02340204525609	48.9484320035925
31B1B	2013-03-28	molossus	f	10.5	37.3	2960.824	105.12	1369.904	37.26	1574.968	68.221	0.491	1.14969224120814	1.83094471282877	1.68761551568855	3.732141593016	34.7893018970395
31879	2013-03-28	molossus	f	10	36	2854.385	95.42	1285.665	35.718	1513.664	61.748	0.596	1.17733935356411	1.72876420852231	2.13508575643248	3.18982071444462	34.3681738798375
E8688	2013-03-28	molossus	f	8.5	34.4	2512.287	93.27	1141.315	36.132	1310.887	56.97	0.567	1.14857598471938	1.57671869810694	2.68269422509049	3.46269868848583	33.190873494947
EABA1	2013-03-28	molossus	f	10.5	37.7	3345.361	100.821	1651.097	40.328	1694.872	61.641	0.63	1.02651267611776	1.52849137075977	2.0449327572554	3.03849839852859	30.7903990032765
8CB4B	2013-03-28	molossus	m	11	37.4	2697.063	102.789	1403.699	41.903	1275.395	61.732	0.489	0.908595788698289	1.47321194186574	1.60922740803844	3.91743853258155	40.0101888609944
8902F	2013-03-28	molossus	f	9.5	35.9	2521.588	98.465	1248.829	38.257	1296.471	59.582	0.514	1.03814933830012	1.55741432940377	1.99926695634464	3.84494065842636	36.9588529133229
87C90	2014-05-09	coibensis	f	12.5	33.5	2287.99	94.351	1133.539	36.58	1087.328	57.772	0.492	0.95923298624926	1.57933296883543	1.54690052118485	3.89079987281413	53.5950769015599
85631	2013-03-28	coibensis	m	13	35.3	2644.096	104.212	1290.37	42.281	1307.039	61.755	0.474	1.01291800026349	1.46058513280197	2.26265885216943	4.10731718666796	48.2319855254877
B6A7A	2013-08-07	coibensis	m	14.25	35.1	2327.58	93.892	1140.011	35.23	1186.388	58.335	0.47	1.0406811864096	1.65583309679251	1.69174665451633	3.78749931860559	60.0591601577604
B8E32	2014-05-09	coibensis	f	13	32.3	2188.796	92.657	1050.183	33.946	1121.089	59.073	0.495	1.06751775642912	1.74020503152065	1.58694507233522	3.92239370366174	58.2649091098485
E9636	2013-08-07	coibensis	f	12	33.7	2719.846	104	1345.271	37.99	1325.901	64.505	0.488	0.985601414138861	1.69794682811266	1.38360042025218	3.97669573939113	43.2818622819086
F5A6C	2013-08-07	molossus	m	9	37.4	2601.724	101.26	1177.989	37.461	1395.05	63.307	0.475	1.18426402963016	1.68994420864366	2.34192297578376	3.94107430303906	33.9351906658815
FE835	2014-05-09	coibensis	f	12	33.3	1965.705	85.243	866.664	29.889	1104.217	55.02	0.517	1.27410045877064	1.8408110007026	2.2482385000765	3.69657148402227	59.8869108029944
85B6D	2014-05-10	molossus	m	13	36.6	3033.997	105.942	1603.024	41.073	1431.272	64.341	0.507	0.892857499326273	1.56650354247316	1.32541044129846	3.69931392944686	42.0336605474561
DA26C	2014-05-14	molossus	f	14	37.2	3014.081	104.147	1618.262	39.917	1372.76	64.428	0.502	0.84829279807596	1.61404915199038	1.10778421065608	3.59864171168592	45.566127784887
DB997	2014-05-14	molossus	f	10	36.7	2543.022	104.512	1240.42	40.047	1338.453	64.186	0.432	1.07903210202996	1.60276674906984	2.06026488438101	4.29518822251636	38.5761507371938
E9EFE	2014-05-18	molossus	f	11.5	36.6	2856.665	108.04	1389.607	41.592	1412.078	66.614	0.478	1.01617075907073	1.60160607809194	1.73575239835148	4.08610796155657	39.4918550127509
E88CD	2014-05-18	molossus	f	12	37.9	3033.416	108.622	1602.826	41.41	1451.361	67.42	0.489	0.905501283358269	1.62810915237865	1.25310188579295	3.88958813562004	38.8077335914362
E9465	2014-05-18	molossus	f	11	36.2	2607.003	102.099	1139.132	37.066	1426.818	65.434	0.489	1.25254843161284	1.76533750607025	2.44261918594537	3.99854000973532	41.3923574311192
B5664	2014-05-14	molossus	f	10	36.7	2366.531	95.986	1124.402	35.347	1263.268	60.954	0.429	1.12350209266792	1.72444620476985	1.86956169474436	3.89317198718293	41.4530804794021
FAF22	2014-05-14	molossus	f	14	37.6	2896.789	108.462	1467.387	40.849	1402.849	67.211	0.437	0.956018419135511	1.64535239540748	1.38687262204283	4.06105016416453	47.4111162393947
D83C6	2014-05-14	molossus	m	12	36	2696.832	102.174	1426.415	39.831	1378.073	61.997	0.472	0.966109442203006	1.55650121764455	1.6363870270389	3.87103322565143	43.6512174284494
DEF04	2014-05-14	molossus	f	15	36.5	3068.139	104.626	1622.659	38.739	1423.916	66.449	0.506	0.877520169055852	1.71529982704768	1.04743551682704	3.56783049138256	47.9606693177851
F225A	2014-05-14	molossus	m	12	37.2	2585.172	102.394	1372.177	40.306	1299.185	62.432	0.485	0.946805696349669	1.5489505284573	1.57238864449879	4.05564165014939	45.5366219346334
7CCF6	2014-05-14	molossus	f	12	38	3053.465	111.361	1512.851	40.949	1558.794	70.412	0.512	1.03036848969264	1.71950474981074	1.49515930204581	4.06137693440075	38.5529226632694
89F17	2014-05-14	molossus	f	10	36	2634.255	101.502	1310.465	39.354	1366.997	61.289	0.445	1.04313888581534	1.55737663261676	2.02851481110383	3.91103215292369	37.2401305112831
85631	2014-05-09	coibensis	m	15	35.5	2539.813	102.288	1379.52	40.964	1190.036	60.481	0.483	0.86264497796335	1.47644273020213	1.40542218477816	4.11952964411159	57.9373363314543
88596	2014-05-14	molossus	f	14	36.9	2898.948	108.23	1442.935	39.609	1472.91	67.579	0.513	1.02077363152186	1.7061526420763	1.48935642294636	4.04068403434625	47.3758066719376
B6A7A	2014-05-09	coibensis	m	14	35.3	2365.53	98.447	1240.308	38.88	1161.243	59.24	0.483	0.936253736975009	1.52366255144033	1.59387076584341	4.09709951216007	58.0588705279578
B8E32	2014-05-09	coibensis	f	13	32.3	2147.645	92.613	997.896	35.367	1098.004	57.821	0.482	1.10031907132607	1.63488562784517	2.05833877542012	3.9937549124739	59.3813223321359
F5A6C	2014-05-09	molossus	m	12.5	37.3	2622.574	102.655	1229.687	38.124	1410.639	64.374	0.48	1.14715289337856	1.68854265029902	2.118903948061	4.01820845665365	46.7574985491353
FE835	2014-05-09	coibensis	f	12	33.3	2231.079	90.185	948.876	31.971	1253.563	59.527	0.526	1.32110307353121	1.8619061024053	2.44285442757529	3.64547119353461	52.7637076051543
7CCF6	2014-05-14	molossus	f	12	38	3053.465	111.361	1512.851	40.949	1558.794	70.412	0.512	1.03036848969264	1.71950474981074	1.49515930204581	4.06137693440075	38.5529226632694
86186	2013-04-04	molossus	f	10.5	37.7	2816.68	101.987	1354.67	38.582	1476.903	62.837	0.51	1.09023083112492	1.62866103364263	2.02483223642914	3.69276885162674	36.5696493744408
87E1B	2013-04-04	molossus	f	9	36.9	2955.014	106.098	1315.872	40.488	1590.269	66.946	0.526	1.20852864108363	1.65347757360205	2.71610639504926	3.80938486382806	29.8780310347091
7DEBA	2013-03-16	molossus	f	12.25	36.3	2705.299	100.64	1339.066	37.306	1333.837	62.755	0.49	0.996095039378193	1.68216908808235	1.45187686556517	3.74391503490002	44.421152708074
32B97	2012-04-08	molossus	m	12.25	37.7	2327.954	95.485	1114.221	34.817	1245.681	59.772	0.48	1.11798377521156	1.71674756584427	1.86715327930935	3.91647997554934	51.6215097033704
E9EFE	2012-04-08	molossus	f	11.5	36.6	2109.976	91.046	830.172	30.523	1268.652	60.785	0.46	1.52817970251948	1.99144907119222	3.29868496787883	3.92865801127596	53.4674328049229
E88CD	2012-04-08	molossus	f	12	37.9	2369.537	98.885	1149.879	33.765	1190.991	61.368	0.469	1.0357533270892	1.81750333185251	1.32491630416144	4.12664719943179	49.6805916092469
7C3F4	2013-04-18	molossus	f	10.75	37	2673.155	103.637	1329.195	41.211	1326.384	62.426	0.518	0.997885186146502	1.51478974060324	1.93050182580666	4.0179592163567	39.4505743213544
87CC8	2013-04-18	molossus	f	11	36.2	2579.426	104.264	1273.223	39.264	1297.512	64.853	0.492	1.01907678387839	1.65171658516707	1.61083254926823	4.21449644068099	41.8348888473637
2F3FB	2012-04-11	molossus	f	11.5	35.8	2581.201	94.506	1180.505	36.737	1400.517	57.338	0.48	1.18637108695008	1.56076979611835	3.16873711874056	3.46016603743761	43.7063986880526
EAAEB	2012-04-11	molossus	f	10	37.5	2564.42	96.958	1057.483	33.684	1501.248	62.217	0.548	1.41964267983504	1.84707873174207	3.32129841060721	3.66587913212344	38.2542641221017
302AF	2012-04-13	coibensis	f	13.75	35.3	2105.04	94.74	1005.72	33.271	1116.498	62.066	0.478	1.11014795370481	1.86546842595654	1.46977077212707	4.26389408277277	64.0783548056094
B4DC8	2013-11-14	molossus	f	11.5	36.5	2392.263	97.581	1227.736	37.859	1155.812	58.788	0.513	0.941417373116044	1.55281439023746	1.53978077542549	3.98035314720831	47.158276493847
F6E06	2013-11-14	molossus	f	11.25	37.4	3295.667	110.537	1751.573	45.143	1563.484	65.704	0.53	0.89261709332126	1.45546374853244	1.58589748212388	3.70742200865561	33.4871514628147
B8996	2013-04-04	molossus	f	12.5	36.3	3182.537	111.707	1418.195	38.861	1724.868	73.317	0.493	1.21624177211173	1.88664728133604	1.81418821202556	3.92091399063074	38.5305811055771
87D32	2013-04-04	molossus	f	11.5	36.5	3060.433	111.017	1497.791	39.255	1591.646	72.223	0.515	1.06266228065197	1.83984205833652	1.36733135776894	4.02713416336839	36.8624309043851
87E1B	2013-04-04	molossus	f	9	36.9	2955.014	106.098	1315.872	40.488	1590.269	66.946	0.526	1.20852864108363	1.65347757360205	2.71610639504926	3.80938486382806	29.8780310347091
7DEBA	2013-03-16	molossus	f	12.25	36.3	2705.299	100.64	1339.066	37.306	1333.837	62.755	0.49	0.996095039378193	1.68216908808235	1.45187686556517	3.74391503490002	44.421152708074
