# Supplementary material for: The Value of Molecular vs. Morphometric and Acoustic Information for Species Identification Using Sympatric Molossid Bats
Source: PLoS One. 2016 Mar 4;11(3):e0150780. doi: 10.1371/journal.pone.0150780 (PMC4778951; doi:10.1371/journal.pone.0150780)
Supplement: S6 Dataset — The columns respectively represent the transponder number of each individual (1), species name (2), type of echolocation call (approach calls or search calls (3), subtype of call, either SI or SII for “search call” (4), start frequency of the pulse in kHz (5), end frequency of the pulse in kHz (6), bandwidth of the pulse in kHz (7), duration of the pulse in ms (8) and pulse interval in ms (9). (CSV) [file pone.0150780.s006.csv]

Transponder	Species	Type	Subtype	Start Frequency	End Frequency	Bandwidth	Duration	Pulse interval
31CA1	molossus	search	sII	37.1	33.2	3.9	0.114	78.7
31CA1	molossus	search	sII	40.2	36.6	3.6	0.121	145.7
31CA1	molossus	search	sII	35.7	33	2.7	0.88	151
31CA1	molossus	search	sII	38.3	35.3	3	0.93	140.6
31CA1	molossus	search	sII	36	30.6	5.4	0.15	81.6
31CA1	molossus	search	sII	38.7	35.5	3.2	0.129	142
31CA1	molossus	search	sII	36.9	32.1	4.8	0.121	72.3
31CA1	molossus	search	sII	39.2	36.2	3	0.103	154.1
31CA1	molossus	search	sII	36.6	31.9	4.7	0.111	151.9
31CA1	molossus	search	sII	38	35.3	2.7	0.1	154.3
E8A45	molossus	search	sII	38.2	34.6	3.6	0.105	141.4
E8A45	molossus	search	sII	35.5	30.8	4.7	0.142	141.4
E8A45	molossus	search	sII	40.9	35.5	5.4	0.127	138.2
E8A45	molossus	search	sII	34.6	30.1	4.5	0.129	219
E8A45	molossus	search	sII	35.5	30.4	5.1	0.114	137.4
E8A45	molossus	search	sII	38.9	34.8	4.1	0.112	145.5
E8A45	molossus	search	sII	36.6	31.5	5.1	0.104	148.6
E8A45	molossus	search	sII	36.2	31.9	4.3	0.112	71.3
E8A45	molossus	search	sII	42.5	37.1	5.4	0.98	140
E8A45	molossus	search	sII	36.9	31.9	5	0.12	48
30788	coibensis	search	sII	37.1	31.7	5.4	0.97	61.6
30788	coibensis	search	sII	40.9	36.4	4.5	0.102	82.3
30788	coibensis	search	sII	36.6	31.7	4.9	0.1	79.8
30788	coibensis	search	sII	40	36.2	3.8	0.118	145.3
30788	coibensis	search	sII	36.2	32.1	4.1	0.103	80.5
30788	coibensis	search	sII	39.1	34.6	4.5	0.106	82.8
30788	coibensis	search	sII	35.5	29.9	5.6	0.122	149.8
30788	coibensis	search	sII	38.2	34.4	3.8	0.116	153.9
30788	coibensis	search	sII	35.5	30.8	4.7	0.112	83.6
30788	coibensis	search	sII	38.9	34.9	4	0.103	84.2
2FF39	coibensis	search	sII	38.9	33.3	5.6	0.103	59.7
2FF39	coibensis	search	sII	43.6	37.5	6.1	0.103	118.3
2FF39	coibensis	search	sII	39.2	31.5	7.7	0.106	61.5
2FF39	coibensis	search	sII	36.2	29.7	6.5	0.11	60.5
2FF39	coibensis	search	sII	40.9	33.9	7	0.11	120
2FF39	coibensis	search	sII	43.2	36.2	7	0.102	118.1
2FF39	coibensis	search	sII	33.9	27.9	6	0.12	58
2FF39	coibensis	search	sII	39.6	34.8	4.8	0.139	230
2FF39	coibensis	search	sII	34.4	27.1	7.3	0.117	112.6
2FF39	coibensis	search	sII	33.7	29.2	4.5	0.11	64.2
3166B	coibensis	search	sII	39.6	33	6.6	0.49	58.5
3166B	coibensis	search	sII	44.1	38.4	5.7	0.47	56.5
3166B	coibensis	search	sII	48.1	40.7	7.4	0.57	61.3
3166B	coibensis	search	sII	44.1	35.7	8.4	0.62	115.4
3166B	coibensis	search	sII	36.2	28.3	7.9	0.72	60.5
3166B	coibensis	search	sII	41.6	35.7	5.9	0.79	117.2
3166B	coibensis	search	sII	40	35.7	4.3	0.81	118.4
3166B	coibensis	search	sII	32.4	27.9	4.5	0.101	122.4
3166B	coibensis	search	sII	36.6	29.7	6.9	0.52	57.9
3252D	coibensis	search	sII	34.3	30	4.3	0.124	78.8
3252D	coibensis	search	sII	37.1	34.6	2.5	0.111	146.4
3252D	coibensis	search	sII	34.2	30.4	3.8	0.112	80.8
3252D	coibensis	search	sII	37.5	30.1	7.4	0.102	243.3
3252D	coibensis	search	sII	35.3	31.7	3.6	0.106	77.6
3252D	coibensis	search	sII	38.7	35.7	3	0.109	147.3
3252D	coibensis	search	sII	35.3	31.7	3.6	0.104	79.7
3252D	coibensis	search	sII	38.9	35.7	3.2	0.104	167.9
3252D	coibensis	search	sII	35.1	31.7	3.4	0.101	82.3
3252D	coibensis	search	sII	38.4	36	2.4	0.101	254.5
32E7F	coibensis	search	sII	35.3	31.5	3.8	0.14	146
32E7F	coibensis	search	sII	35.7	32.8	2.9	0.112	152.4
32E7F	coibensis	search	sII	36.6	32.4	4.2	0.116	62.5
32E7F	coibensis	search	sII	35.5	31.9	3.6	0.13	70.7
32E7F	coibensis	search	sII	40.7	37.3	3.4	0.132	143.2
32E7F	coibensis	search	sII	36.6	32.6	4	0.119	153.5
32E7F	coibensis	search	sII	35.7	32.1	3.6	0.121	72.7
32E7F	coibensis	search	sII	41.8	38	3.8	0.101	155.9
32E7F	coibensis	search	sII	36.5	33	3.5	0.116	76.6
32E7F	coibensis	search	sII	40.7	37.1	3.6	0.112	150.5
E8FE6	coibensis	search	sII	38.2	32.1	6.1	0.135	128.3
E8FE6	coibensis	search	sII	33.7	26.1	7.6	0.113	56.1
E8FE6	coibensis	search	sII	38.2	32.1	6.1	0.113	189.4
E8FE6	coibensis	search	sII	33	25.4	7.6	0.129	119.6
E8FE6	coibensis	search	sII	33.9	25.4	8.5	0.141	124.1
E8FE6	coibensis	search	sII	38.7	31.3	7.4	0.135	122
E8FE6	coibensis	search	sII	33.9	24.6	9.3	0.141	116.3
E8FE6	coibensis	search	sII	39.1	31.5	7.6	0.143	190.1
E8FE6	coibensis	search	sII	33.7	25.2	8.5	0.139	120.6
E8FE6	coibensis	search	sII	37.1	32.1	5	0.138	261
7D3D7	molossus	search	sII	41.8	38.2	3.6	0.49	70.4
7D3D7	molossus	search	sII	52.6	44.3	8.3	0.55	84.2
7D3D7	molossus	search	sII	40.7	34.8	5.9	0.71	63.8
7D3D7	molossus	search	sII	50.4	42.9	7.5	0.54	83.6
7D3D7	molossus	search	sII	41.4	35.1	6.3	0.63	66.1
7D3D7	molossus	search	sII	50.6	42.3	8.3	0.64	144.1
7D3D7	molossus	search	sII	41.1	35.3	5.8	0.71	82.6
7D3D7	molossus	search	sII	47.7	39.6	8.1	0.66	67.8
7D3D7	molossus	search	sII	56.4	27	29.4	0.56	91.3
7D3D7	molossus	search	sII	41.6	35.7	5.9	0.69	69.4
7DC8E	molossus	approach	NA	44.3	41.8	2.5	0.49	89.6
7DC8E	molossus	approach	NA	42	38.2	3.8	0.58	67.6
7DC8E	molossus	approach	NA	45.4	43.2	2.2	0.45	95.4
7DC8E	molossus	approach	NA	41.2	37.3	3.9	0.66	72.8
7DC8E	molossus	approach	NA	44.3	42.5	1.8	0.46	88.6
7DC8E	molossus	approach	NA	43.2	39.1	4.1	0.63	163.1
7DC8E	molossus	approach	NA	40.9	37.3	3.6	0.66	74.7
7DC8E	molossus	approach	NA	44.1	40.8	3.3	0.49	94
7DC8E	molossus	approach	NA	41.1	37.1	4	0.7	81.1
7DC8E	molossus	approach	NA	43.8	41.1	2.7	0.57	81
7E328	molossus	approach	NA	40.9	35.3	5.6	0.4	67.8
7E328	molossus	approach	NA	43.8	39.8	4	0.44	87.1
7E328	molossus	approach	NA	39.8	36	3.8	0.38	71.5
7E328	molossus	approach	NA	42.3	38	4.3	0.39	81.1
7E328	molossus	approach	NA	39.3	35.1	4.2	0.44	73.5
7E328	molossus	approach	NA	42.7	38.4	4.3	0.48	83.5
7E328	molossus	approach	NA	38.9	34.4	4.5	0.45	77.2
7E328	molossus	approach	NA	41.8	37.3	4.5	0.47	82.6
7E328	molossus	approach	NA	42.3	38.9	3.4	0.42	82.8
7E328	molossus	approach	NA	38.2	34.8	3.4	0.47	74
85FE7	molossus	approach	NA	45.2	35.7	9.5	0.37	41
85FE7	molossus	approach	NA	45.6	41.1	4.5	0.43	77.3
85FE7	molossus	approach	NA	39.1	35.3	3.8	0.53	30
85FE7	molossus	approach	NA	44.3	40.9	3.4	0.47	135.1
85FE7	molossus	approach	NA	40.5	36.6	3.9	0.57	34
85FE7	molossus	approach	NA	43.4	40	3.4	0.58	141.7
85FE7	molossus	approach	NA	41.8	38	3.8	0.64	51.7
85FE7	molossus	approach	NA	40.5	37.3	3.2	0.52	44.4
85FE7	molossus	approach	NA	47.2	44.5	2.7	0.49	85.5
85FE7	molossus	approach	NA	44.3	40.5	3.8	0.55	53.4
87E1B	molossus	approach	NA	39.3	35.5	3.8	0.67	63.2
87E1B	molossus	approach	NA	47.4	43.8	3.6	0.51	89.5
87E1B	molossus	approach	NA	40.2	36.6	3.6	0.58	67.9
87E1B	molossus	approach	NA	45.2	42.3	2.9	0.49	78.4
87E1B	molossus	approach	NA	39.6	37.1	2.5	0.53	66
87E1B	molossus	approach	NA	45	42	3	0.55	79.8
87E1B	molossus	approach	NA	39.1	36	3.1	0.63	64.4
87E1B	molossus	approach	NA	44.3	41.3	3	0.65	151.7
87E1B	molossus	approach	NA	39.1	35.7	3.4	0.75	72.1
87E1B	molossus	approach	NA	43.8	41.6	2.2	0.64	167.4
8A94E	molossus	approach	NA	41.6	37.1	4.5	0.48	76.3
8A94E	molossus	approach	NA	47.2	43.2	4	0.5	93.7
8A94E	molossus	approach	NA	40.5	37.5	3	0.52	78.6
8A94E	molossus	approach	NA	45.9	41.1	4.8	0.57	89.1
8A94E	molossus	approach	NA	44.5	39.6	4.9	0.56	72.4
8A94E	molossus	approach	NA	50.6	42.5	8.1	0.53	90.4
8A94E	molossus	approach	NA	40.2	35.5	4.7	0.66	77
8A94E	molossus	approach	NA	46.5	41.8	4.7	0.66	88.3
8A94E	molossus	approach	NA	42.9	37.3	5.6	0.67	76.8
8A94E	molossus	approach	NA	47.7	43.2	4.5	0.64	89
8E11F	molossus	approach	NA	40.9	33.9	7	0.55	72
8E11F	molossus	approach	NA	44.5	37.5	7	0.61	75.1
8E11F	molossus	approach	NA	44.3	38.9	5.4	0.6	83.4
8E11F	molossus	approach	NA	40.7	34.8	5.9	0.57	67.7
8E11F	molossus	approach	NA	43.8	38.9	4.9	0.61	157.4
8E11F	molossus	approach	NA	40.7	35.3	5.4	0.68	71.8
8E11F	molossus	approach	NA	40	34.6	5.4	0.64	72.1
8E11F	molossus	approach	NA	43.8	40	3.8	0.71	160
8E11F	molossus	approach	NA	39.3	34.6	4.7	0.78	72.5
7D247	molossus	approach	NA	35.3	31.9	3.4	0.11	79.3
7D247	molossus	approach	NA	38.7	34.6	4.1	0.139	78.7
7D247	molossus	approach	NA	35.3	30.4	4.9	0.103	97.6
7D247	molossus	approach	NA	41.4	35.5	5.9	0.13	83.9
7D247	molossus	approach	NA	34.6	28.6	6	0.137	75.2
7D247	molossus	approach	NA	38.4	34.6	3.8	0.131	166
7D247	molossus	approach	NA	34.4	30.8	3.6	0.122	78
7D247	molossus	approach	NA	38	35.5	2.5	0.113	172.4
7D247	molossus	approach	NA	33.5	29.9	3.6	0.118	86.9
7D247	molossus	approach	NA	37.8	35.5	2.3	0.1	188.4
8A737	molossus	approach	NA	41.4	36	5.4	0.45	74.2
8A737	molossus	approach	NA	43.8	38.9	4.9	0.44	82.7
8A737	molossus	approach	NA	40	36.9	3.1	0.49	74.2
8A737	molossus	approach	NA	43.6	39.1	4.5	0.41	80.7
8A737	molossus	approach	NA	39.6	34.2	5.4	0.47	66
8A737	molossus	approach	NA	43.9	40	3.9	0.44	85
8A737	molossus	approach	NA	40.5	36.2	4.3	0.43	75.9
8A737	molossus	approach	NA	43.2	39.1	4.1	0.44	76.2
8A737	molossus	approach	NA	43.2	39.6	3.6	0.44	81.8
8A737	molossus	approach	NA	40.2	35.7	4.5	0.49	72
B75B1	molossus	approach	NA	39.1	36.2	2.9	0.42	63
B75B1	molossus	approach	NA	42	38.9	3.1	0.52	96.1
B75B1	molossus	approach	NA	40.9	37.5	3.4	0.65	82
B75B1	molossus	approach	NA	43.2	40.9	2.3	0.69	160.9
B75B1	molossus	approach	NA	40.7	38.2	2.5	0.71	54.3
B75B1	molossus	approach	NA	42	39.8	2.2	0.92	138.6
B75B1	molossus	approach	NA	40.5	38	2.5	0.69	75.7
B75B1	molossus	approach	NA	43.2	40.5	2.7	0.74	153.8
B75B1	molossus	approach	NA	38.7	36.2	2.5	0.87	73.8
B75B1	molossus	approach	NA	42.7	40.7	2	0.64	160.5
E815A	molossus	approach	NA	36.9	29.5	7.4	0.113	83.2
E815A	molossus	approach	NA	40.7	36.4	4.3	0.116	83.3
E815A	molossus	approach	NA	35.7	29	6.7	0.119	81.9
E815A	molossus	approach	NA	36.2	27	9.2	0.119	79
E815A	molossus	approach	NA	40.7	32.4	8.3	0.114	61.7
E815A	molossus	approach	NA	40.5	32.6	7.9	0.113	96.6
E815A	molossus	approach	NA	46.5	38.4	8.1	0.111	91.8
E815A	molossus	approach	NA	36.6	28.3	8.3	0.118	202.5
E815A	molossus	approach	NA	40	32.1	7.9	0.111	78.4
E8A89	molossus	approach	NA	36.4	32.6	3.8	0.79	52.7
E8A89	molossus	approach	NA	42.7	37.8	4.9	0.94	108.8
E8A89	molossus	approach	NA	37.5	29	8.5	0.83	84
E8A89	molossus	approach	NA	41.1	35.1	6	0.8	87.1
E8A89	molossus	approach	NA	36	25.6	10.4	0.83	82.1
E8A89	molossus	approach	NA	40.7	37	3.7	0.78	167.8
E8A89	molossus	approach	NA	36	25.6	10.4	0.85	73
E8A89	molossus	approach	NA	41.1	36.6	4.5	0.9	161.4
E8A89	molossus	approach	NA	35.5	26.6	8.9	0.82	83
E8A89	molossus	approach	NA	38.9	33.7	5.2	0.81	167.2
E8B50	molossus	approach	NA	46.3	41.4	4.9	0.102	64.6
E8B50	molossus	approach	NA	45	37.3	7.7	0.77	54.8
E8B50	molossus	approach	NA	47	40.7	6.3	0.75	74.6
E8B50	molossus	approach	NA	44.5	36.2	8.3	0.73	53.4
E8B50	molossus	approach	NA	46.5	40	6.5	0.75	82.8
E8B50	molossus	approach	NA	44.5	36.4	8.1	0.67	81.8
E8B50	molossus	approach	NA	47	40.7	6.3	0.76	117.2
E8B50	molossus	approach	NA	45.2	37.8	7.4	0.84	78.5
E8B50	molossus	approach	NA	47.2	40.2	7	0.83	77.6
E8B50	molossus	approach	NA	44.5	36.9	7.6	0.63	59.6
7C3F4	molossus	approach	NA	43.4	40.4	3	0.42	63.1
7C3F4	molossus	approach	NA	47.9	46.3	1.6	0.2	90.5
7C3F4	molossus	approach	NA	42.9	39	3.9	0.44	69.7
7C3F4	molossus	approach	NA	44.8	43.7	1.1	0.22	91.9
7C3F4	molossus	approach	NA	42.9	40.2	2.7	0.46	72.4
7C3F4	molossus	approach	NA	44.2	41	3.2	0.44	89.9
7C3F4	molossus	approach	NA	41.3	37.3	4	0.56	77
7C3F4	molossus	approach	NA	43.8	40.6	3.2	0.52	86.3
7C3F4	molossus	approach	NA	40.8	37.3	3.5	0.54	81
7C3F4	molossus	approach	NA	43.8	39.6	4.2	0.62	75.2
7CCF6	molossus	approach	NA	38.9	35.5	3.4	0.51	144
7CCF6	molossus	approach	NA	41.1	37.5	3.6	0.49	181.7
7CCF6	molossus	approach	NA	37.5	33.3	4.2	0.54	78
7CCF6	molossus	approach	NA	42.7	40	2.7	0.5	86
7CCF6	molossus	approach	NA	37.4	33.3	4.1	0.57	77.5
7CCF6	molossus	approach	NA	43.2	41.1	2.1	0.4	88.2
7CCF6	molossus	approach	NA	46.4	33.2	13.2	0.57	167.9
7CCF6	molossus	approach	NA	37.5	33.7	3.8	0.63	85.1
7CCF6	molossus	approach	NA	42.5	39.6	2.9	0.57	172.3
7CCF6	molossus	approach	NA	37.3	33	4.3	0.66	82.8
E72F3	molossus	approach	NA	36.5	33.6	2.9	0.81	72.1
E72F3	molossus	approach	NA	41.9	39.9	2	0.59	87.1
E72F3	molossus	approach	NA	35	33.3	1.7	0.57	76.7
E72F3	molossus	approach	NA	40.8	38.3	2.5	0.95	83.6
E72F3	molossus	approach	NA	33.5	28.2	5.3	0.121	156.8
E72F3	molossus	approach	NA	38.5	36.4	2.1	0.101	169.1
E72F3	molossus	approach	NA	35.3	29	6.3	0.122	77.6
E72F3	molossus	approach	NA	40.5	36.5	4	0.101	165.7
E72F3	molossus	approach	NA	34	30.4	3.6	0.129	165.5
E72F3	molossus	approach	NA	38.3	31.1	7.2	0.12	166
87E0E	molossus	approach	NA	39.1	34.8	4.3	0.65	75.4
87E0E	molossus	approach	NA	44.1	40.9	3.2	0.71	161.7
87E0E	molossus	approach	NA	40	34.2	5.8	0.74	78.4
87E0E	molossus	approach	NA	42.3	36.9	5.4	0.68	85.5
87E0E	molossus	approach	NA	40	33.7	6.3	0.69	78.3
87E0E	molossus	approach	NA	42	35.3	6.7	0.71	85.8
87E0E	molossus	approach	NA	38.7	32.4	6.3	0.71	163.1
87E0E	molossus	approach	NA	39.3	32.4	6.9	0.79	159.2
87E0E	molossus	approach	NA	39.8	33	6.8	0.83	91.6
87E0E	molossus	approach	NA	43.2	38.4	4.8	0.85	85.5
8A2E4	molossus	approach	NA	39.4	36.7	2.7	0.45	78.5
8A2E4	molossus	approach	NA	42.6	39.1	3.5	0.45	72
8A2E4	molossus	approach	NA	45.1	43.1	2	0.45	86.1
8A2E4	molossus	approach	NA	39.3	36.7	2.6	0.56	77.6
8A2E4	molossus	approach	NA	43	39.8	3.2	0.52	81
8A2E4	molossus	approach	NA	43.3	40.6	2.7	0.56	76.2
8A2E4	molossus	approach	NA	45.7	42.4	3.3	0.49	89
8A2E4	molossus	approach	NA	38.3	35.6	2.7	0.65	65.8
8A2E4	molossus	approach	NA	38.5	35.9	2.6	0.28	96.2
8A2E4	molossus	approach	NA	37.6	34.8	2.8	0.7	176
86218	molossus	approach	NA	43.4	39.3	4.1	0.49	45.9
86218	molossus	approach	NA	47	42.5	4.5	0.48	88
86218	molossus	approach	NA	44.5	40.2	4.3	0.5	50.8
86218	molossus	approach	NA	51.3	41.8	9.5	0.56	101.1
86218	molossus	approach	NA	42.9	37.3	5.6	0.62	48.4
86218	molossus	approach	NA	47.9	42.5	5.4	0.63	86.9
86218	molossus	approach	NA	43.6	39.1	4.5	0.61	38.6
86218	molossus	approach	NA	52.4	43.6	8.8	0.51	37.1
86218	molossus	approach	NA	60.9	44.5	16.4	0.6	48.3
86218	molossus	approach	NA	53.3	44.3	9	0.63	73.1
7E871	molossus	approach	NA	35.5	32.1	3.4	0.99	81.6
7E871	molossus	approach	NA	38.9	36	2.9	0.87	94.1
7E871	molossus	approach	NA	34.6	31.5	3.1	0.103	172.5
7E871	molossus	approach	NA	34.6	30.4	4.2	0.114	73.1
7E871	molossus	approach	NA	38.7	35.1	3.6	0.106	99.9
7E871	molossus	approach	NA	33.7	29.7	4	0.119	183.6
7E871	molossus	approach	NA	33.5	29.7	3.8	0.125	177
7E871	molossus	approach	NA	34.8	29.5	5.3	0.125	98.8
7E871	molossus	approach	NA	38	34.6	3.4	0.13	169.6
7E871	molossus	approach	NA	33.3	29	4.3	0.138	86.1
7EC51	molossus	approach	NA	38.8	36.4	2.4	0.41	84.3
7EC51	molossus	approach	NA	40.9	38.4	2.5	0.48	78.4
7EC51	molossus	approach	NA	42.8	39.6	3.2	0.55	84.1
7EC51	molossus	approach	NA	38	35.2	2.8	0.55	79.5
7EC51	molossus	approach	NA	41.2	37.3	3.9	0.63	78.7
7EC51	molossus	approach	NA	43	40.7	2.3	0.56	86.9
7EC51	molossus	approach	NA	36.3	33.3	3	0.7	77.7
7EC51	molossus	approach	NA	41	38.7	2.3	0.69	85.9
7EC51	molossus	approach	NA	41.6	38.7	2.9	0.75	78.9
7EC51	molossus	approach	NA	42.9	40.7	2.2	0.6	85.3
7F130	molossus	approach	NA	39.6	37	2.6	0.48	62.5
7F130	molossus	approach	NA	43.5	41.7	1.8	0.45	84.6
7F130	molossus	approach	NA	40.7	38.4	2.3	0.47	65.9
7F130	molossus	approach	NA	43.8	40.5	3.3	0.5	79.9
7F130	molossus	approach	NA	39.6	35.5	4.1	0.58	80.7
7F130	molossus	approach	NA	42.6	38.6	4	0.56	78.7
7F130	molossus	approach	NA	42.8	39.1	3.7	0.68	78.4
7F130	molossus	approach	NA	39.8	32.1	7.7	0.62	42.7
7F130	molossus	approach	NA	45.8	34	11.8	0.43	36.1
7F130	molossus	NA	NA	48.8	41.6	7.2	0.45	55.9
7F578	molossus	NA	NA	39.8	34.8	5	0.52	71.9
7F578	molossus	NA	NA	42.3	38	4.3	0.57	145.1
7F578	molossus	NA	NA	38	33.3	4.7	0.68	76.2
7F578	molossus	NA	NA	42.7	40.2	2.5	0.58	79.1
7F578	molossus	NA	NA	36.2	31.9	4.3	0.69	71.8
7F578	molossus	NA	NA	41.4	37.3	4.1	0.64	221.3
7F578	molossus	NA	NA	37.3	33.3	4	0.69	80.5
7F578	molossus	NA	NA	41.4	38	3.4	0.62	235.8
7F578	molossus	NA	NA	35.3	32.4	2.9	0.75	69.9
7F578	molossus	NA	NA	40.2	36.3	3.9	0.81	88.6
86C8E	molossus	NA	NA	38.9	34.6	4.3	0.81	78.1
86C8E	molossus	NA	NA	44.3	39.2	5.1	0.75	173.3
86C8E	molossus	NA	NA	39.3	33.9	5.4	0.74	69.9
86C8E	molossus	NA	NA	44.7	40	4.7	0.82	78.7
86C8E	molossus	NA	NA	36.2	31.9	4.3	0.92	72.9
86C8E	molossus	NA	NA	42.7	39.1	3.6	0.9	80
86C8E	molossus	NA	NA	35.1	31.9	3.2	0.98	74.1
86C8E	molossus	NA	NA	41.7	38.2	3.5	0.93	81
86C8E	molossus	NA	NA	34.4	30.6	3.8	0.111	71.8
86C8E	molossus	NA	NA	41.6	36.2	5.4	0.1	159
840D5	molossus	NA	NA	40.9	36.2	4.7	0.55	74.2
840D5	molossus	NA	NA	46.5	40.2	6.3	0.49	95.5
840D5	molossus	NA	NA	39.8	36	3.8	0.58	62.9
840D5	molossus	NA	NA	49.9	44.3	5.6	0.32	106.5
840D5	molossus	NA	NA	39.6	35.3	4.3	0.68	53.8
840D5	molossus	NA	NA	47.9	42.5	5.4	0.54	36.9
840D5	molossus	NA	NA	40.5	36	4.5	0.21	75.7
840D5	molossus	NA	NA	46	42	4	0.59	48.8
31879	molossus	NA	NA	37.5	33	4.5	0.72	88.7
31879	molossus	NA	NA	40.5	36.2	4.3	0.66	85.5
31879	molossus	NA	NA	41.1	36.6	4.5	0.64	78.4
31879	molossus	NA	NA	45.2	42.5	2.7	0.57	93.8
31879	molossus	NA	NA	37.8	34.2	3.6	0.66	86
31879	molossus	NA	NA	40.7	36.9	3.8	0.61	85.8
31879	molossus	NA	NA	41.1	37.1	4	0.64	93
31879	molossus	NA	NA	36.6	32.4	4.2	0.69	85.5
31879	molossus	NA	NA	42.2	36.9	5.3	0.65	88.8
31879	molossus	NA	NA	38.4	35.3	3.1	0.65	88.9
31B1B	molossus	NA	NA	39.6	33.7	5.9	0.63	80.5
31B1B	molossus	NA	NA	41.8	35.5	6.3	0.55	81.4
31B1B	molossus	NA	NA	38.4	33	5.4	0.6	72.7
31B1B	molossus	NA	NA	42	37.5	4.5	0.69	78.7
31B1B	molossus	NA	NA	38	32.1	5.9	0.72	152.1
31B1B	molossus	NA	NA	38.9	33.5	5.4	0.73	160.9
31B1B	molossus	NA	NA	40	34.2	5.8	0.76	161.9
31B1B	molossus	NA	NA	37.8	32.6	5.2	0.79	160.6
31B1B	molossus	NA	NA	38.7	33.5	5.2	0.85	165.3
31B1B	molossus	NA	NA	36	31.3	4.7	0.89	182.2
378D9	coibensis	NA	NA	38.6	34.4	4.2	0.87	130.8
378D9	coibensis	NA	NA	35.7	29.8	5.9	0.95	200
378D9	coibensis	NA	NA	37	31	6	0.88	201.8
378D9	coibensis	NA	NA	36.4	30.6	5.8	0.84	196
378D9	coibensis	NA	NA	37.8	31.9	5.9	0.86	128.4
378D9	coibensis	NA	NA	45.2	38.7	6.5	0.8	134.1
378D9	coibensis	NA	NA	38.9	30.8	8.1	0.9	129
378D9	coibensis	NA	NA	41.8	34.8	7	0.71	132.4
378D9	coibensis	NA	NA	37.8	29.7	8.1	0.79	134.6
378D9	coibensis	NA	NA	42	34.2	7.8	0.74	141.4
3996A	coibensis	NA	NA	38	32.6	5.4	0.54	59.5
3996A	coibensis	NA	NA	42	36.9	5.1	0.55	60.7
3996A	coibensis	NA	NA	36.2	31.7	4.5	0.54	59.4
3996A	coibensis	NA	NA	42.5	38.7	3.8	0.48	129.5
3996A	coibensis	NA	NA	37.5	31.9	5.6	0.56	60.8
3996A	coibensis	NA	NA	43.2	38	5.2	0.56	118
3996A	coibensis	NA	NA	36.6	30.8	5.8	0.61	74
3996A	coibensis	NA	NA	40.7	35.3	5.4	0.68	120.5
3996A	coibensis	NA	NA	35.7	30.8	4.9	0.61	58.3
454DC	coibensis	NA	NA	35.1	29	6.1	0.95	60.7
454DC	coibensis	NA	NA	40.7	35.5	5.2	0.95	119.6
454DC	coibensis	NA	NA	35.5	28.8	6.7	0.95	61.1
454DC	coibensis	NA	NA	40.7	34.8	5.9	0.105	119.2
454DC	coibensis	NA	NA	34.8	27.7	7.1	0.1	58.9
454DC	coibensis	NA	NA	39.1	33.7	5.4	0.102	244
454DC	coibensis	NA	NA	34.6	27.4	7.2	0.108	60.8
454DC	coibensis	NA	NA	38.7	33.5	5.2	0.113	244.7
454DC	coibensis	NA	NA	33.6	26.5	7.1	0.122	59.1
454DC	coibensis	NA	NA	37.8	32.6	5.2	0.12	179
88EA7	coibensis	NA	NA	48.6	41.4	7.2	0.22	61.3
88EA7	coibensis	NA	NA	55.1	45.4	9.7	0.21	75.8
88EA7	coibensis	NA	NA	52.4	42.7	9.7	0.3	65.1
88EA7	coibensis	NA	NA	55.3	39.6	15.7	0.27	177.8
88EA7	coibensis	NA	NA	52.4	42.5	9.9	0.36	64.7
88EA7	coibensis	NA	NA	53.7	42.3	11.4	0.37	67.9
88EA7	coibensis	NA	NA	53.7	41	12.7	0.35	61.7
88EA7	coibensis	NA	NA	56.9	42.7	14.2	0.34	60.9
88EA7	coibensis	NA	NA	57.6	42.7	14.9	0.33	98.4
88EA7	coibensis	NA	NA	51	39.7	11.3	0.39	61.1
B6A7A	coibensis	NA	NA	34.8	27.7	7.1	0.1	120.4
B6A7A	coibensis	NA	NA	39.1	34.8	4.3	0.88	128.4
B6A7A	coibensis	NA	NA	35.3	28.3	7	0.93	122.6
B6A7A	coibensis	NA	NA	40.9	34.8	6.1	0.106	122
B6A7A	coibensis	NA	NA	35.7	29.2	6.5	0.9	60.1
B6A7A	coibensis	NA	NA	43.4	37.3	6.1	0.83	122.4
B6A7A	coibensis	NA	NA	36.4	29.7	6.7	0.74	65.6
B6A7A	coibensis	NA	NA	42.9	36.4	6.5	0.75	114.6
B6A7A	coibensis	NA	NA	35.3	27.2	8.1	0.101	64.3
B6A7A	coibensis	NA	NA	43.4	37.5	5.9	0.106	109.8
E7F67	molossus	NA	NA	45.5	41.4	4.1	0.94	92.8
E7F67	molossus	NA	NA	43.4	39.3	4.1	0.97	66.9
E7F67	molossus	NA	NA	45.4	41.9	3.5	0.103	109.1
E7F67	molossus	NA	NA	43.2	38.2	5	0.92	49.7
E7F67	molossus	NA	NA	45.4	40.9	4.5	0.87	93.6
E7F67	molossus	NA	NA	43.2	38.4	4.8	0.95	53.2
E7F67	molossus	NA	NA	45.2	41.6	3.6	0.89	83.1
E7F67	molossus	NA	NA	42.9	38.9	4	0.83	65.1
E7F67	molossus	NA	NA	45.2	41.8	3.4	0.85	116.7
E7F67	molossus	NA	NA	42.9	39.3	3.6	0.86	61.3
E88B5	molossus	NA	NA	43.8	39.3	4.5	0.89	59.6
E88B5	molossus	NA	NA	46.1	42.9	3.2	0.8	79.1
E88B5	molossus	NA	NA	43.8	39.1	4.7	0.88	57.9
E88B5	molossus	NA	NA	46.1	42.9	3.2	0.79	53.5
E88B5	molossus	NA	NA	43.8	38.9	4.9	0.79	41.5
E88B5	molossus	NA	NA	45.9	42.3	3.6	0.83	61.3
E88B5	molossus	NA	NA	43.6	36.9	6.7	0.85	42.4
E88B5	molossus	NA	NA	46.5	42	4.5	0.83	56.8
E88B5	molossus	NA	NA	43.8	36	7.8	0.79	41.7
E88B5	molossus	NA	NA	46.1	41.6	4.5	0.81	52.2
E9636	coibensis	NA	NA	38.4	33.5	4.9	0.103	251
E9636	coibensis	NA	NA	35.5	29.9	5.6	0.97	60.4
E9636	coibensis	NA	NA	38.7	33.7	5	0.116	270.7
E9636	coibensis	NA	NA	35.1	30.1	5	0.87	60.5
E9636	coibensis	NA	NA	38.9	34.2	4.7	0.107	121.5
E9636	coibensis	NA	NA	31.9	26.3	5.6	0.122	122
E9636	coibensis	NA	NA	36	32.6	3.4	0.125	188.9
E9636	coibensis	NA	NA	33	26.5	6.5	0.13	65.5
E9636	coibensis	NA	NA	36.6	32.8	3.8	0.122	188.7
E9FB2	molossus	NA	NA	34.6	30.4	4.2	0.121	158.2
E9FB2	molossus	NA	NA	34.8	27	7.8	0.125	74.3
E9FB2	molossus	NA	NA	39.1	34.8	4.3	0.126	158.7
E9FB2	molossus	NA	NA	35.3	27	8.3	0.125	74.4
E9FB2	molossus	NA	NA	39.8	32.6	7.2	0.115	77.9
E9FB2	molossus	NA	NA	34.8	29.5	5.3	0.117	77.5
E9FB2	molossus	NA	NA	41.1	30.4	10.7	0.123	74.5
E9FB2	molossus	NA	NA	37.3	30.6	6.7	0.127	155.2
E9FB2	molossus	NA	NA	35.3	29.6	5.7	0.139	82.7
E9FB2	molossus	NA	NA	40.9	31.3	9.6	0.127	159
EADDD	molossus	NA	NA	44.1	37.8	6.3	0.5	81.2
EADDD	molossus	NA	NA	41.4	35.3	6.1	0.5	165.2
EADDD	molossus	NA	NA	41.4	36.4	5	0.56	159.2
EADDD	molossus	NA	NA	40.7	35.3	5.4	0.67	76.1
EADDD	molossus	NA	NA	43.6	38	5.6	0.64	82.8
EADDD	molossus	NA	NA	42	37.8	4.2	0.57	162.3
EADDD	molossus	NA	NA	39.8	34.8	5	0.65	80.9
EADDD	molossus	NA	NA	43.6	39.2	4.4	0.62	169.9
EADDD	molossus	NA	NA	39.8	35.3	4.5	0.67	82.9
EADDD	molossus	NA	NA	42.5	39.6	2.9	0.62	169.1
31CA1	molossus	NA	NA	50.8	30.8	20	0.34	56.5
31CA1	molossus	NA	NA	52.2	31.5	20.7	0.3	47.1
31CA1	molossus	NA	NA	51.7	30.6	21.1	0.22	46
31CA1	molossus	NA	NA	54	29.7	24.3	0.31	50.3
31CA1	molossus	NA	NA	53.3	29.6	23.7	0.3	148.4
31CA1	molossus	NA	NA	54	29.7	24.3	0.37	53.4
31CA1	molossus	NA	NA	52.6	28.6	24	0.28	54.4
31CA1	molossus	NA	NA	53.5	28.6	24.9	0.35	46.3
31CA1	molossus	NA	NA	54.9	27.7	27.2	0.36	133
31CA1	molossus	NA	NA	53.7	28.8	24.9	0.34	43.2
EA045	molossus	NA	NA	56.2	27.4	28.8	0.35	93.3
EA045	molossus	NA	NA	53.7	28.6	25.1	0.34	102.8
EA045	molossus	NA	NA	56	27.9	28.1	0.38	102.5
EA045	molossus	NA	NA	51.7	28.1	23.6	0.34	53.2
EA045	molossus	NA	NA	52.4	27.9	24.5	0.36	73.4
EA045	molossus	NA	NA	51.9	27.7	24.2	0.35	48.8
EA045	molossus	NA	NA	53.3	26.8	26.5	0.38	61.3
EA045	molossus	NA	NA	52.4	26.9	25.5	0.39	73.4
EA045	molossus	NA	NA	52.2	26.8	25.4	0.39	56.2
EA045	molossus	NA	NA	53.1	26.8	26.3	0.36	72.3
320C7	molossus	NA	NA	58.5	29	29.5	0.278	226.2
320C7	molossus	NA	NA	58	32.8	25.2	0.29	142.5
320C7	molossus	NA	NA	56.4	30.8	25.6	0.254	124.6
320C7	molossus	NA	NA	60.3	35.3	25	0.327	117.5
320C7	molossus	NA	NA	55.8	27.7	28.1	0.274	71.4
320C7	molossus	NA	NA	40.2	29	11.2	0.126	66.6
320C7	molossus	NA	NA	53.5	28.3	25.2	0.24	60.5
320C7	molossus	NA	NA	40.7	30.6	10.1	0.106	248.1
320C7	molossus	NA	NA	54.4	35.1	19.3	0.251	337.7
E886A	molossus	NA	NA	56.1	30.4	25.7	0.381	64.4
E886A	molossus	NA	NA	58.3	28.6	29.7	0.42	63.8
E886A	molossus	NA	NA	56.2	29.5	26.7	0.43	60.3
E886A	molossus	NA	NA	56	27.4	28.6	0.43	63.1
E886A	molossus	NA	NA	56	27.7	28.3	0.44	60.6
E886A	molossus	NA	NA	58.2	27	31.2	0.46	63.3
E886A	molossus	NA	NA	58.7	27.7	31	0.41	64.4
E886A	molossus	NA	NA	56.2	28.3	27.9	0.45	64.2
32995	coibensis	NA	NA	55.8	45	10.8	0.35	124.1
32995	coibensis	NA	NA	55.1	42.5	12.6	0.38	44.4
32995	coibensis	NA	NA	56.2	31.5	24.7	0.34	64.5
32995	coibensis	NA	NA	56.2	34.8	21.4	0.46	114.1
32995	coibensis	NA	NA	56.2	43.3	12.9	0.27	41.5
32995	coibensis	NA	NA	56.7	32.4	24.3	0.33	39.7
32995	coibensis	NA	NA	62.4	31.7	30.7	0.36	54.1
32995	coibensis	NA	NA	60.1	24.3	35.8	0.47	41.4
32995	coibensis	NA	NA	55.8	24.1	31.7	0.42	48.8
32995	coibensis	NA	NA	54.6	26.5	28.1	0.33	32.2
2FF39	coibensis	NA	NA	55.8	38	17.8	0.28	42
2FF39	coibensis	NA	NA	59.4	39.3	20.1	0.32	44.6
2FF39	coibensis	NA	NA	56	31	25	0.28	46
2FF39	coibensis	NA	NA	59.4	32.1	27.3	0.33	50.6
2FF39	coibensis	NA	NA	56.7	34.4	22.3	0.32	69.2
2FF39	coibensis	NA	NA	58.6	38.2	20.4	0.33	71.6
2FF39	coibensis	NA	NA	57.5	44	13.5	0.33	49
2FF39	coibensis	NA	NA	58.4	42.7	15.7	0.34	47.5
2FF39	coibensis	NA	NA	57.8	34.4	23.4	0.31	46.9
2FF39	coibensis	NA	NA	59	34.3	24.7	0.31	50
302AF	coibensis	NA	NA	48	31.3	16.7	0.28	27.7
302AF	coibensis	NA	NA	52.4	28.6	23.8	0.31	42.8
302AF	coibensis	NA	NA	51	28.8	22.2	0.42	30.1
302AF	coibensis	NA	NA	50.9	32.8	18.1	0.27	45.9
302AF	coibensis	NA	NA	50.8	33.3	17.5	0.36	51.9
302AF	coibensis	NA	NA	51.9	32.6	19.3	0.43	50.9
302AF	coibensis	NA	NA	51.7	26.5	25.2	0.43	56
302AF	coibensis	NA	NA	52.8	37.8	15	0.47	58.5
302AF	coibensis	NA	NA	47.4	40.6	6.8	0.47	113.6
3166B	coibensis	NA	NA	59.8	23.2	36.6	0.39	28
3166B	coibensis	NA	NA	56	23.4	32.6	0.34	32.5
3166B	coibensis	NA	NA	53.3	22.9	30.4	0.34	30.5
3166B	coibensis	NA	NA	56	23.2	32.8	0.33	37
3166B	coibensis	NA	NA	55.5	24.7	30.8	0.31	28.7
3166B	coibensis	NA	NA	53.5	25	28.5	0.24	31.3
3166B	coibensis	NA	NA	55.1	22.9	32.2	0.39	39.3
3166B	coibensis	NA	NA	56	24.3	31.7	0.39	35.9
3166B	coibensis	NA	NA	55	26.3	28.7	0.37	26.7
3166B	coibensis	NA	NA	55.3	22.9	32.4	0.38	16.4
32E7F	coibensis	NA	NA	56.8	41.9	14.9	0.37	43
32E7F	coibensis	NA	NA	64.1	31.2	32.9	0.38	64
32E7F	coibensis	NA	NA	63.9	39.3	24.6	0.47	57.7
32E7F	coibensis	NA	NA	63.9	44.5	19.4	0.4	79.5
32E7F	coibensis	NA	NA	60.6	43	17.6	0.47	95.5
32E7F	coibensis	NA	NA	59.6	43	16.6	0.48	69
32E7F	coibensis	NA	NA	60.1	41.7	18.4	0.43	58.4
32E7F	coibensis	NA	NA	64.5	41.5	23	0.4	72.9
32E7F	coibensis	NA	NA	59.7	41.7	18	0.48	60.1
32E7F	coibensis	NA	NA	62.3	43.7	18.6	0.46	75.6
E8FE6	coibensis	NA	NA	47.9	33.7	14.2	0.5	108.6
E8FE6	coibensis	NA	NA	50	36.4	13.6	0.49	126.8
E8FE6	coibensis	NA	NA	49.5	34.5	15	0.49	159.4
E8FE6	coibensis	NA	NA	47.7	37.5	10.2	0.42	82.7
E8FE6	coibensis	NA	NA	53.5	37.1	16.4	0.47	67.7
E8FE6	coibensis	NA	NA	53.5	39.1	14.4	0.44	70.9
E8FE6	coibensis	NA	NA	51.7	39.1	12.6	0.45	59.3
E8FE6	coibensis	NA	NA	58.9	31.5	27.4	0.38	67.1
E8FE6	coibensis	NA	NA	61.6	39.2	22.4	0.46	61.3
E8FE6	coibensis	NA	NA	58.5	27	31.5	0.35	89.4
E8FE6	coibensis	NA	NA	47.2	34.2	13	0.49	108.8
E8FE6	coibensis	NA	NA	49.2	36.8	12.4	0.47	127
E8FE6	coibensis	NA	NA	48.6	35.1	13.5	0.49	159.5
E8FE6	coibensis	NA	NA	53	37.3	15.7	0.44	68
E8FE6	coibensis	NA	NA	52.6	39.6	13	0.41	71.1
E8FE6	coibensis	NA	NA	51	39.6	11.4	0.43	59.4
E8FE6	coibensis	NA	NA	57.6	32.1	25.5	0.37	69.7
E8FE6	coibensis	NA	NA	60.3	39.3	21	0.48	60.7
E8FE6	coibensis	NA	NA	57.6	39.4	18.2	0.37	89.4
7C84D	molossus	NA	NA	51.7	31.3	20.4	0.35	44.5
7C84D	molossus	NA	NA	41.2	31.3	9.9	0.4	27.4
7C84D	molossus	NA	NA	52.2	26.3	25.9	0.43	35
7C84D	molossus	NA	NA	50.1	28.6	21.5	0.41	27.3
7C84D	molossus	NA	NA	52.2	26.3	25.9	0.37	36.5
7C84D	molossus	NA	NA	50.1	27.7	22.4	0.39	24.1
7C84D	molossus	NA	NA	52.4	26.5	25.9	0.39	39.5
7C84D	molossus	NA	NA	50.8	27.4	23.4	0.4	25.2
7C84D	molossus	NA	NA	52.4	27.4	25	0.41	40.1
7C84D	molossus	NA	NA	51.7	25.9	25.8	0.44	31.8
7D0BA	molossus	NA	NA	54.2	25.9	28.3	0.4	47.5
7D0BA	molossus	NA	NA	52.6	27.7	24.9	0.34	18
7D0BA	molossus	NA	NA	54.9	25.6	29.3	0.45	57.2
7D0BA	molossus	NA	NA	54.6	27.7	26.9	0.32	60.2
7D0BA	molossus	NA	NA	54.9	26.1	28.8	0.36	71.1
7D0BA	molossus	NA	NA	53.3	26.1	27.2	0.35	24.3
7D0BA	molossus	NA	NA	55.3	26.1	29.2	0.38	52.4
7D0BA	molossus	NA	NA	54.2	26.8	27.4	0.33	62.3
7D0BA	molossus	NA	NA	52.4	26.1	26.3	0.36	28.7
7D0BA	molossus	NA	NA	53.5	25.6	27.9	0.35	124.4
7F2E9	molossus	NA	NA	49.5	40.2	9.3	0.31	112.6
7F2E9	molossus	NA	NA	49.2	30.4	18.8	0.3	18.3
7F2E9	molossus	NA	NA	50.1	26.8	23.3	0.43	56.6
7F2E9	molossus	NA	NA	52.6	31.7	20.9	0.34	48
7F2E9	molossus	NA	NA	54	28.6	25.4	0.34	24.3
7F2E9	molossus	NA	NA	51.7	30.1	21.6	0.29	34.6
7F2E9	molossus	NA	NA	52.8	27.1	25.7	0.42	60.8
7F2E9	molossus	NA	NA	52.6	29	23.6	0.35	61.5
7F2E9	molossus	NA	NA	47.9	43.6	4.3	0.39	44.6
7F2E9	molossus	NA	NA	50.4	27.2	23.2	0.35	59.7
85FE7	molossus	NA	NA	54.6	29.2	25.4	0.37	29.9
85FE7	molossus	NA	NA	50.4	27.9	22.5	0.39	22.2
85FE7	molossus	NA	NA	51.5	27	24.5	0.29	28.7
85FE7	molossus	NA	NA	49.2	25.4	23.8	0.39	21.5
85FE7	molossus	NA	NA	48.3	26.8	21.5	0.37	34.8
85FE7	molossus	NA	NA	49.5	24.5	25	0.41	45
85FE7	molossus	NA	NA	47.9	26.8	21.1	0.36	26.5
85FE7	molossus	NA	NA	48.6	27.4	21.2	0.38	41.2
85FE7	molossus	NA	NA	49.9	25.2	24.7	0.42	45.4
87E1B	molossus	NA	NA	65	27.4	37.6	0.41	20.6
87E1B	molossus	NA	NA	65	28.3	36.7	0.41	34
87E1B	molossus	NA	NA	64.3	26.5	37.8	0.41	36.7
87E1B	molossus	NA	NA	61.6	26.3	35.3	0.43	21.4
87E1B	molossus	NA	NA	60.5	27.4	33.1	0.47	34.6
87E1B	molossus	NA	NA	59.8	25	34.8	0.42	40.1
87E1B	molossus	NA	NA	57.7	27	30.7	0.43	20.3
87E1B	molossus	NA	NA	56.4	28.6	27.8	0.45	39.1
87E1B	molossus	NA	NA	56.4	31.5	24.9	0.43	52.3
87E1B	molossus	NA	NA	56.2	32.1	24.1	0.41	45.4
8A94E	molossus	NA	NA	55.1	29.5	25.6	0.35	19.5
8A94E	molossus	NA	NA	54.9	31.7	23.2	0.35	25.5
8A94E	molossus	NA	NA	52.4	31	21.4	0.21	19.1
8A94E	molossus	NA	NA	53.5	28.8	24.7	0.42	32.4
8A94E	molossus	NA	NA	52.6	30.1	22.5	0.27	25.6
8A94E	molossus	NA	NA	53.5	28.8	24.7	0.39	28.2
8A94E	molossus	NA	NA	53.5	28.6	24.9	0.42	47.4
8A94E	molossus	NA	NA	52.4	30.6	21.8	0.37	43.4
8A94E	molossus	NA	NA	52.4	31	21.4	0.41	30.3
8A94E	molossus	NA	NA	53.1	32.4	20.7	0.39	38.4
8E11F	molossus	NA	NA	51.9	33.7	18.2	0.4	58
8E11F	molossus	NA	NA	53.5	31.9	21.6	0.45	62.6
8E11F	molossus	NA	NA	53.5	28.1	25.4	0.42	62.5
8E11F	molossus	NA	NA	53.1	28.1	25	0.47	101.2
8E11F	molossus	NA	NA	52.8	34.6	18.2	0.48	121.1
8E11F	molossus	NA	NA	52.1	32.6	19.5	0.48	60.8
8E11F	molossus	NA	NA	53.5	32.8	20.7	0.46	38.4
8E11F	molossus	NA	NA	51.5	26.3	25.2	0.45	21.3
8E11F	molossus	NA	NA	52.4	27.9	24.5	0.41	45
8E11F	molossus	NA	NA	52.8	27	25.8	0.45	59.4
B8996	molossus	NA	NA	52.8	23.8	29	0.49	78.2
B8996	molossus	NA	NA	51.9	33.9	18	0.51	60.5
B8996	molossus	NA	NA	53.3	27.9	25.4	0.47	90
B8996	molossus	NA	NA	51.7	27.2	24.5	0.5	29.3
B8996	molossus	NA	NA	48.8	36.2	12.6	0.34	105.1
B8996	molossus	NA	NA	51.9	24.3	27.6	0.51	29.6
B8996	molossus	NA	NA	50.4	23.8	26.6	0.43	33.7
B8996	molossus	NA	NA	50.4	26.5	23.9	0.42	98.4
B8996	molossus	NA	NA	51.7	27.4	24.3	0.48	17.9
B8996	molossus	NA	NA	50.6	22.5	28.1	0.54	26.7
32CF7	molossus	NA	NA	53.3	37.8	15.5	0.36	31.6
32CF7	molossus	NA	NA	54.9	29.9	25	0.34	40
32CF7	molossus	NA	NA	53.7	30.7	23	0.34	30.7
32CF7	molossus	NA	NA	52.8	31.7	21.1	0.26	35.5
32CF7	molossus	NA	NA	53.5	31.7	21.8	0.28	29.3
32CF7	molossus	NA	NA	53.5	29.9	23.6	0.24	27.2
32CF7	molossus	NA	NA	52.8	29.7	23.1	0.29	40.8
32CF7	molossus	NA	NA	52.4	31	21.4	0.26	26.2
32CF7	molossus	NA	NA	53.5	29.9	23.6	0.27	27.3
32CF7	molossus	NA	NA	52.6	30.1	22.5	0.29	40.9
8A737	molossus	NA	NA	57.4	33.5	23.9	0.4	24.9
8A737	molossus	NA	NA	55.6	32.9	22.7	0.36	45.7
8A737	molossus	NA	NA	55.8	32.4	23.4	0.4	24.1
8A737	molossus	NA	NA	54	32.7	21.3	0.39	46.6
8A737	molossus	NA	NA	55	31.5	23.5	0.41	62.9
8A737	molossus	NA	NA	55.6	31.1	24.5	0.45	64.5
8A737	molossus	NA	NA	55	32.7	22.3	0.5	66.6
8A737	molossus	NA	NA	51.6	43.9	7.7	0.48	68
8A737	molossus	NA	NA	43.3	39.5	3.8	0.48	58.1
8A737	molossus	NA	NA	51.3	32.7	18.6	0.52	57.6
32B97	molossus	NA	NA	44.7	31	13.7	0.35	134.8
32B97	molossus	NA	NA	45	31.5	13.5	0.42	166.2
32B97	molossus	NA	NA	44.4	38.4	6	0.51	78.8
32B97	molossus	NA	NA	46.8	32.4	14.4	0.32	54.7
32B97	molossus	NA	NA	49.6	31.5	18.1	0.37	69.4
32B97	molossus	NA	NA	47.3	33	14.3	0.36	173.9
32B97	molossus	NA	NA	47.9	31.5	16.4	0.39	115.3
32B97	molossus	NA	NA	46.8	39.1	7.7	0.31	66.1
32B97	molossus	NA	NA	47	38.7	8.3	0.28	79.1
32B97	molossus	NA	NA	47.7	38.4	9.3	0.26	160.6
7CCF6	molossus	NA	NA	49.9	40.2	9.7	0.29	32.7
7CCF6	molossus	NA	NA	51	36.6	14.4	0.27	56
7CCF6	molossus	NA	NA	51.5	27	24.5	0.36	48
7CCF6	molossus	NA	NA	51.5	27.7	23.8	0.38	65.5
7CCF6	molossus	NA	NA	52.2	27.4	24.8	0.38	71.3
7CCF6	molossus	NA	NA	42.9	37.1	5.8	0.41	36.7
7CCF6	molossus	NA	NA	51.3	26.8	24.5	0.28	24.7
7CCF6	molossus	NA	NA	49.2	27	22.2	0.29	14.5
7CCF6	molossus	NA	NA	49	26.8	22.2	0.22	9.4
7CCF6	molossus	NA	NA	51.3	26.8	24.5	0.23	11.5
87CC8	molossus	NA	NA	46	29.6	16.4	0.32	20
87CC8	molossus	NA	NA	48	28.2	19.8	0.29	21.7
87CC8	molossus	NA	NA	47.7	28.8	18.9	0.29	18.2
87CC8	molossus	NA	NA	46	28.2	17.8	0.25	16.9
87CC8	molossus	NA	NA	47.8	27.7	20.1	0.33	35.5
87CC8	molossus	NA	NA	47.3	27.5	19.8	0.39	46.5
87CC8	molossus	NA	NA	47.1	27.5	19.6	0.36	33.8
87CC8	molossus	NA	NA	48.9	29.1	19.8	0.34	40.9
87CC8	molossus	NA	NA	48.9	23.7	25.2	0.4	41.5
87CC8	molossus	NA	NA	47.7	23.4	24.3	0.39	45.8
89F17	molossus	NA	NA	48.7	29.2	19.5	0.37	23.5
89F17	molossus	NA	NA	50.1	28.1	22	0.32	18.4
89F17	molossus	NA	NA	49.9	26.3	23.6	0.39	38
89F17	molossus	NA	NA	49	29	20	0.37	21.4
89F17	molossus	NA	NA	51.9	25.6	26.3	0.43	25.8
89F17	molossus	NA	NA	51.9	25.1	26.8	0.43	31.6
89F17	molossus	NA	NA	52.8	27.2	25.6	0.44	53.4
89F17	molossus	NA	NA	52	26	26	0.45	55.2
89F17	molossus	NA	NA	51	25.9	25.1	0.44	24.5
89F17	molossus	NA	NA	51.9	26.5	25.4	0.46	38.9
B66CA	molossus	NA	NA	50.4	32.1	18.3	0.33	36.7
B66CA	molossus	NA	NA	54.2	27.9	26.3	0.37	29.7
B66CA	molossus	NA	NA	51.5	29	22.5	0.31	35.5
B66CA	molossus	NA	NA	49.2	29	20.2	0.35	28.4
B66CA	molossus	NA	NA	49.2	28.6	20.6	0.39	24.6
B66CA	molossus	NA	NA	51	27.7	23.3	0.33	29.7
B66CA	molossus	NA	NA	50.1	27.4	22.7	0.34	20.3
B66CA	molossus	NA	NA	50	28.3	21.7	0.39	41.6
B66CA	molossus	NA	NA	53.4	27.4	26	0.34	22.4
B66CA	molossus	NA	NA	49.5	29.5	20	0.42	47.8
DB997	molossus	NA	NA	48.1	27.4	20.7	0.45	31.1
DB997	molossus	NA	NA	45.4	29.2	16.2	0.24	35.6
DB997	molossus	NA	NA	46.5	27	19.5	0.42	19.8
DB997	molossus	NA	NA	45	27.8	17.2	0.39	106.6
DB997	molossus	NA	NA	45.2	26.1	19.1	0.52	36.3
DB997	molossus	NA	NA	45.6	26.3	19.3	0.49	37.6
DB997	molossus	NA	NA	45.4	26.8	18.6	0.54	50.3
DB997	molossus	NA	NA	36.9	32.1	4.8	0.46	53.5
DB997	molossus	NA	NA	42.9	25	17.9	0.48	64.8
E72F3	molossus	NA	NA	52.6	31.3	21.3	0.43	26.8
E72F3	molossus	NA	NA	51.5	34.2	17.3	0.33	21.8
E72F3	molossus	NA	NA	53.7	28.8	24.9	0.33	31.3
E72F3	molossus	NA	NA	49.2	34.4	14.8	0.2	21.3
E72F3	molossus	NA	NA	53.1	29.7	23.4	0.37	33.7
E72F3	molossus	NA	NA	50.6	31	19.6	0.35	21.5
E72F3	molossus	NA	NA	53.3	29.9	23.4	0.38	36.4
E72F3	molossus	NA	NA	50	30.4	19.6	0.35	29.8
E72F3	molossus	NA	NA	50.1	34.6	15.5	0.31	37.4
E72F3	molossus	NA	NA	51.7	32	19.7	0.39	46.9
843E9	molossus	NA	NA	49.5	40.6	8.9	0.28	110.3
843E9	molossus	NA	NA	50.4	28.7	21.7	0.41	45.9
843E9	molossus	NA	NA	49.6	32	17.6	0.3	70.6
843E9	molossus	NA	NA	49.4	35.4	14	0.39	82.3
843E9	molossus	NA	NA	50.6	27.2	23.4	0.45	28.5
843E9	molossus	NA	NA	51.1	27	24.1	0.49	47
843E9	molossus	NA	NA	50.6	25.9	24.7	0.53	62.6
843E9	molossus	NA	NA	52	26.1	25.9	0.57	51.8
843E9	molossus	NA	NA	52.2	26.1	26.1	0.59	65.5
843E9	molossus	NA	NA	50.4	32.6	17.8	0.34	61
87E0E	molossus	NA	NA	43.8	29.5	14.3	0.34	98
87E0E	molossus	NA	NA	46.1	29.5	16.6	0.43	85.9
87E0E	molossus	NA	NA	48.1	27.9	20.2	0.46	77.1
87E0E	molossus	NA	NA	47	27.4	19.6	0.37	46.7
87E0E	molossus	NA	NA	49.9	27.2	22.7	0.4	63.7
87E0E	molossus	NA	NA	47.9	27.2	20.7	0.36	33.4
87E0E	molossus	NA	NA	48.6	31.5	17.1	0.36	46.1
87E0E	molossus	NA	NA	50.4	27.2	23.2	0.45	50.7
87E0E	molossus	NA	NA	49.2	29.2	20	0.46	46.1
87E0E	molossus	NA	NA	49.9	25.6	24.3	0.45	41
8B25D	molossus	NA	NA	49.4	27.6	21.8	0.53	24
8B25D	molossus	NA	NA	53.3	26.1	27.2	0.5	78.3
8B25D	molossus	NA	NA	52.8	28.8	24	0.46	27.9
8B25D	molossus	NA	NA	55.1	26.5	28.6	0.51	46.9
8B25D	molossus	NA	NA	59	27.1	31.9	0.53	57.6
8B25D	molossus	NA	NA	58.1	27.1	31	0.51	60
8B25D	molossus	NA	NA	50	28.8	21.2	0.56	63.5
8B25D	molossus	NA	NA	44.5	39.5	5	0.55	64
8B25D	molossus	NA	NA	49.1	29.7	19.4	0.56	39
8B25D	molossus	NA	NA	50.8	29.5	21.3	0.38	29.9
8E4D0	molossus	NA	NA	52.4	30.8	21.6	0.33	133.8
8E4D0	molossus	NA	NA	50.6	37.8	12.8	0.37	136.8
8E4D0	molossus	NA	NA	50.6	29	21.6	0.38	112.1
8E4D0	molossus	NA	NA	50.9	25	25.9	0.49	45.3
8E4D0	molossus	NA	NA	51.7	27.4	24.3	0.42	119.1
8E4D0	molossus	NA	NA	52.7	21.8	30.9	0.43	37.4
8E4D0	molossus	NA	NA	51.7	24.7	27	0.42	44.9
8E4D0	molossus	NA	NA	51.9	25.3	26.6	0.4	63.3
8E4D0	molossus	NA	NA	51.7	23.8	27.9	0.43	66
8E4D0	molossus	NA	NA	51.3	23.6	27.7	0.46	60.5
86218	molossus	NA	NA	48.8	36	12.8	0.22	80.7
86218	molossus	NA	NA	47.4	36.4	11	0.18	119.6
86218	molossus	NA	NA	50.4	30.1	20.3	0.3	98.2
86218	molossus	NA	NA	51.9	35.1	16.8	0.23	26.8
86218	molossus	NA	NA	53.7	31	22.7	0.29	30.3
86218	molossus	NA	NA	41.6	35.1	6.5	0.13	22.4
86218	molossus	NA	NA	55.8	27.2	28.6	0.3	37.2
86218	molossus	NA	NA	52.2	29.9	22.3	0.21	24.3
86218	molossus	NA	NA	58.2	27.4	30.8	0.29	32.6
86218	molossus	NA	NA	54.4	26.5	27.9	0.32	51.7
7E871	molossus	NA	NA	54	44.1	9.9	0.21	28.7
7E871	molossus	NA	NA	53.7	42.9	10.8	0.23	25.7
7E871	molossus	NA	NA	56	43.2	12.8	0.2	30.1
7E871	molossus	NA	NA	54.2	42.9	11.3	0.19	41.1
7E871	molossus	NA	NA	55.3	38.9	16.4	0.23	38.8
7E871	molossus	NA	NA	56.7	35.3	21.4	0.22	23.8
7E871	molossus	NA	NA	58.2	34.8	23.4	0.22	31.5
7E871	molossus	NA	NA	55.8	29.7	26.1	0.21	22.6
7E871	molossus	NA	NA	56	34.4	21.6	0.21	29.7
7E871	molossus	NA	NA	54.6	30.6	24	0.25	26.2
84BA2	molossus	NA	NA	51	41.1	9.9	0.26	71.3
84BA2	molossus	NA	NA	53.3	40.5	12.8	0.26	41.4
84BA2	molossus	NA	NA	54.6	34.3	20.3	0.31	63.7
84BA2	molossus	NA	NA	53.5	35.1	18.4	0.32	33.3
84BA2	molossus	NA	NA	51.7	37.5	14.2	0.27	43.9
84BA2	molossus	NA	NA	53.7	34.4	19.3	0.37	53.9
84BA2	molossus	NA	NA	53.7	34.4	19.3	0.39	48.4
84BA2	molossus	NA	NA	53.3	35.5	17.8	0.34	61.8
84BA2	molossus	NA	NA	52.6	42.5	10.1	0.29	68.9
84BA2	molossus	NA	NA	51	45.2	5.8	0.33	85.7
86052	molossus	NA	NA	50.1	39.8	10.3	0.51	52.7
86052	molossus	NA	NA	52.8	32.4	20.4	0.44	63.2
86052	molossus	NA	NA	55.5	30.6	24.9	0.48	33.8
86052	molossus	NA	NA	58.2	27.4	30.8	0.46	51.3
86052	molossus	NA	NA	56.4	32.4	24	0.43	52.7
86052	molossus	NA	NA	56.4	29.7	26.7	0.45	19.3
86052	molossus	NA	NA	59.1	29.3	29.8	0.53	46
86052	molossus	NA	NA	54	28.8	25.2	0.45	20.5
86052	molossus	NA	NA	54.4	29.2	25.2	0.53	49.8
86052	molossus	NA	NA	55.5	29	26.5	0.49	19
87E50	molossus	NA	NA	51.9	40	11.9	0.26	75.5
87E50	molossus	NA	NA	52.4	40.7	11.7	0.3	64.5
87E50	molossus	NA	NA	52.2	41.8	10.4	0.25	66.8
87E50	molossus	NA	NA	51.9	41.8	10.1	0.26	62.4
87E50	molossus	NA	NA	53.3	39.6	13.7	0.35	60.7
87E50	molossus	NA	NA	51.7	42.9	8.8	0.24	42.4
87E50	molossus	NA	NA	51.3	48	3.3	0.33	30.4
87E50	molossus	NA	NA	51.7	38.9	12.8	0.27	26.7
87E50	molossus	NA	NA	51.4	29.7	21.7	0.38	21.8
87E50	molossus	NA	NA	52.6	37.6	15	0.34	44.2
2F787	molossus	NA	NA	56.2	32.8	23.4	0.32	29.1
2F787	molossus	NA	NA	54	30.4	23.6	0.35	31.2
2F787	molossus	NA	NA	57.1	29	28.1	0.3	47
2F787	molossus	NA	NA	58.2	30.1	28.1	0.33	23.7
2F787	molossus	NA	NA	58.9	27	31.9	0.38	47.1
2F787	molossus	NA	NA	58.2	29	29.2	0.34	39.8
2F787	molossus	NA	NA	56.4	28.3	28.1	0.34	30
2F787	molossus	NA	NA	56.2	27.2	29	0.35	39.4
2F787	molossus	NA	NA	55.8	28.6	27.2	0.34	51.1
2F787	molossus	NA	NA	53.5	29	24.5	0.34	46.9
7F493	molossus	NA	NA	53.5	27.2	26.3	0.58	33.4
7F493	molossus	NA	NA	54.6	26.3	28.3	0.54	49.1
7F493	molossus	NA	NA	53.5	28.1	25.4	0.56	61.3
7F493	molossus	NA	NA	54.4	27	27.4	0.58	68.4
7F493	molossus	NA	NA	53.1	26.3	26.8	0.54	73.7
7F493	molossus	NA	NA	53.7	26.9	26.8	0.59	79
7F493	molossus	NA	NA	53.3	26.1	27.2	0.61	77.4
7F493	molossus	NA	NA	53.3	25	28.3	0.57	80
7F493	molossus	NA	NA	51.3	27.3	24	0.66	86
840D5	molossus	NA	NA	50.6	34.2	16.4	0.35	50.9
840D5	molossus	NA	NA	52.2	30.8	21.4	0.42	31.2
840D5	molossus	NA	NA	52.4	31.7	20.7	0.29	24.7
840D5	molossus	NA	NA	50.2	32.8	17.4	0.26	32.6
840D5	molossus	NA	NA	52.2	27.4	24.8	0.35	24.9
840D5	molossus	NA	NA	50.6	31.6	19	0.32	49.2
840D5	molossus	NA	NA	53.1	25.9	27.2	0.37	38.6
840D5	molossus	NA	NA	50.6	31.9	18.7	0.38	31.1
840D5	molossus	NA	NA	51.7	31	20.7	0.35	50
840D5	molossus	NA	NA	53.2	25.9	27.3	0.35	44.2
84C03	molossus	NA	NA	49.7	32.8	16.9	0.42	61.2
84C03	molossus	NA	NA	52.8	32.8	20	0.41	67.6
84C03	molossus	NA	NA	52.8	31	21.8	0.48	53.3
84C03	molossus	NA	NA	49.8	30.4	19.4	0.45	50.5
84C03	molossus	NA	NA	50.6	32.1	18.5	0.38	85.6
84C03	molossus	NA	NA	54.4	26.8	27.6	0.57	38.1
84C03	molossus	NA	NA	52.2	27.9	24.3	0.51	39.2
84C03	molossus	NA	NA	48.3	29.2	19.1	0.48	53.6
84C03	molossus	NA	NA	48.8	29.7	19.1	0.41	55.3
84C03	molossus	NA	NA	49.2	28.3	20.9	0.54	54.2
8DC43	molossus	NA	NA	55.5	29.9	25.6	0.38	65.6
8DC43	molossus	NA	NA	53.7	29.5	24.2	0.39	31.6
8DC43	molossus	NA	NA	51	27.4	23.6	0.39	42.3
8DC43	molossus	NA	NA	53.3	27.1	26.2	0.41	35.6
8DC43	molossus	NA	NA	52.2	28.6	23.6	0.39	55.9
8DC43	molossus	NA	NA	52.6	27.9	24.7	0.39	31.3
8DC43	molossus	NA	NA	53.5	25.9	27.6	0.45	33.4
8DC43	molossus	NA	NA	53.7	26.5	27.2	0.39	49.5
8DC43	molossus	NA	NA	47.9	28.3	19.6	0.33	30.6
8DC43	molossus	NA	NA	50.4	28.6	21.8	0.42	28.2
E918D	molossus	NA	NA	45.9	42	3.9	0.39	42.4
E918D	molossus	NA	NA	53.5	27.4	26.1	0.38	71.4
E918D	molossus	NA	NA	52.8	27	25.8	0.42	60.3
E918D	molossus	NA	NA	52.6	27	25.6	0.39	70.2
E918D	molossus	NA	NA	42.7	38.9	3.8	0.45	53.2
E918D	molossus	NA	NA	52.4	32.6	19.8	0.36	64.6
E918D	molossus	NA	NA	51.5	32.1	19.4	0.33	58.1
E918D	molossus	NA	NA	51.9	32.1	19.8	0.38	78.7
E918D	molossus	NA	NA	43.3	39.1	4.2	0.48	49
E918D	molossus	NA	NA	52	28.1	23.9	0.38	86
E9EF7	molossus	NA	NA	52.2	37.4	14.8	0.36	44.3
E9EF7	molossus	NA	NA	52.2	34.8	17.4	0.34	38.8
E9EF7	molossus	NA	NA	50.8	30.4	20.4	0.42	25.2
E9EF7	molossus	NA	NA	50.8	32.4	18.4	0.37	40.5
E9EF7	molossus	NA	NA	51.6	30.8	20.8	0.42	55.4
E9EF7	molossus	NA	NA	52.6	28.8	23.8	0.49	79.5
E9EF7	molossus	NA	NA	51.9	31	20.9	0.43	55.3
E9EF7	molossus	NA	NA	52.5	30.1	22.4	0.44	57.4
E9EF7	molossus	NA	NA	52.4	29.5	22.9	0.42	72
E9EF7	molossus	NA	NA	49.9	47	2.9	0.35	52.7
31879	molossus	NA	NA	55.1	31.7	23.4	0.36	60
31879	molossus	NA	NA	56.7	28.1	28.6	0.48	76.3
31879	molossus	NA	NA	56.4	28.6	27.8	0.52	59.1
31879	molossus	NA	NA	57.1	26.5	30.6	0.46	54.4
31879	molossus	NA	NA	56.6	26.5	30.1	0.48	58.9
31879	molossus	NA	NA	56.9	28.1	28.8	0.45	70.8
31879	molossus	NA	NA	56.9	32.8	24.1	0.37	163.8
31879	molossus	NA	NA	55.5	29.2	26.3	0.5	126.1
31879	molossus	NA	NA	53.7	29	24.7	0.53	148.8
31879	molossus	NA	NA	54	31.9	22.1	0.52	58.9
30FA9	coibensis	NA	NA	53.3	39.1	14.2	0.38	54.1
30FA9	coibensis	NA	NA	55.5	30.8	24.7	0.36	107
30FA9	coibensis	NA	NA	54.9	33.5	21.4	0.38	59.8
30FA9	coibensis	NA	NA	56.2	33.7	22.5	0.39	116.1
30FA9	coibensis	NA	NA	54.9	30.8	24.1	0.47	65.6
30FA9	coibensis	NA	NA	55.5	32	23.5	0.43	55.9
30FA9	coibensis	NA	NA	58.2	28.8	29.4	0.38	60.1
30FA9	coibensis	NA	NA	59.1	28.6	30.5	0.42	69.7
30FA9	coibensis	NA	NA	56.9	34.4	22.5	0.38	62
30FA9	coibensis	NA	NA	58.5	30.8	27.7	0.42	74.3
31B1B	molossus	NA	NA	52.2	29	23.2	0.28	33.1
31B1B	molossus	NA	NA	53.1	28.6	24.5	0.29	37.9
31B1B	molossus	NA	NA	54	29	25	0.25	27.4
31B1B	molossus	NA	NA	54.2	28.3	25.9	0.24	39.1
31B1B	molossus	NA	NA	56	27.9	28.1	0.27	19.4
31B1B	molossus	NA	NA	58.9	25.4	33.5	0.31	41.8
31B1B	molossus	NA	NA	57.1	28.1	29	0.25	52.8
31B1B	molossus	NA	NA	56.7	27.3	29.4	0.28	70.8
31B1B	molossus	NA	NA	54.6	27.7	26.9	0.26	61.4
31B1B	molossus	NA	NA	55.1	27.2	27.9	0.24	70.8
323CD	molossus	NA	NA	54.2	28.1	26.1	0.4	75.6
323CD	molossus	NA	NA	54.9	23.6	31.3	0.44	75
323CD	molossus	NA	NA	54.6	24.1	30.5	0.42	36.1
323CD	molossus	NA	NA	55.5	25.9	29.6	0.41	27.1
323CD	molossus	NA	NA	53.5	25.4	28.1	0.3	46.3
323CD	molossus	NA	NA	55.1	25.8	29.3	0.35	33.4
323CD	molossus	NA	NA	55.3	25.4	29.9	0.37	31.7
323CD	molossus	NA	NA	55.5	24.1	31.4	0.36	158.5
323CD	molossus	NA	NA	50.4	41.8	8.6	0.51	171.3
323CD	molossus	NA	NA	50.1	40.9	9.2	0.62	143.7
378D9	coibensis	NA	NA	54.4	40	14.4	0.35	52.3
378D9	coibensis	NA	NA	56.2	30.8	25.4	0.35	36.1
378D9	coibensis	NA	NA	57.8	31.5	26.3	0.28	42.3
378D9	coibensis	NA	NA	56.9	29.7	27.2	0.31	41
378D9	coibensis	NA	NA	55.1	28.6	26.5	0.35	63.6
378D9	coibensis	NA	NA	52.4	29.5	22.9	0.35	47.3
378D9	coibensis	NA	NA	53.1	31.7	21.4	0.36	47.3
378D9	coibensis	NA	NA	52.7	30.4	22.3	0.37	47.8
378D9	coibensis	NA	NA	51.7	31.9	19.8	0.38	47.8
378D9	coibensis	NA	NA	50.8	37.8	13	0.35	43.8
3996A	coibensis	NA	NA	55.5	29.2	26.3	0.26	38.2
3996A	coibensis	NA	NA	56	27.2	28.8	0.31	31.4
3996A	coibensis	NA	NA	57.6	26.3	31.3	0.36	39.8
3996A	coibensis	NA	NA	56	27	29	0.4	30.3
3996A	coibensis	NA	NA	57.1	27.4	29.7	0.34	39.7
3996A	coibensis	NA	NA	59.4	25.9	33.5	0.34	41.3
3996A	coibensis	NA	NA	58.9	25.9	33	0.36	46.3
3996A	coibensis	NA	NA	58	25.9	32.1	0.35	44.2
3996A	coibensis	NA	NA	61.4	25.9	35.5	0.38	53.5
3996A	coibensis	NA	NA	61.8	26.1	35.7	0.37	46.7
454DC	coibensis	NA	NA	47.7	30.6	17.1	0.29	103.4
454DC	coibensis	NA	NA	49.9	29.5	20.4	0.31	98.7
454DC	coibensis	NA	NA	52.8	28.8	24	0.35	106.1
454DC	coibensis	NA	NA	50.6	29.2	21.4	0.31	124.7
454DC	coibensis	NA	NA	50.6	30	20.6	0.31	107.3
454DC	coibensis	NA	NA	53.7	29	24.7	0.35	43.8
454DC	coibensis	NA	NA	59.4	28	31.4	0.38	114
454DC	coibensis	NA	NA	56.2	28.6	27.6	0.39	456
454DC	coibensis	NA	NA	62.9	27.4	35.5	0.41	125.3
454DC	coibensis	NA	NA	56	28.8	27.2	0.39	45.1
B6A7A	coibensis	NA	NA	55.3	33	22.3	0.4	81.1
B6A7A	coibensis	NA	NA	56	35.1	20.9	0.39	82
B6A7A	coibensis	NA	NA	56	38	18	0.39	87.4
B6A7A	coibensis	NA	NA	54.6	37.5	17.1	0.37	79.3
B6A7A	coibensis	NA	NA	58.7	32.8	25.9	0.43	85.3
B6A7A	coibensis	NA	NA	56.7	34.8	21.9	0.43	90.1
B6A7A	coibensis	NA	NA	55.3	37.8	17.5	0.39	99.8
B6A7A	coibensis	NA	NA	53.3	41.8	11.5	0.42	84.7
B6A7A	coibensis	NA	NA	58	39.1	18.9	0.42	91.1
B6A7A	coibensis	NA	NA	55.5	42	13.5	0.43	96
E7F23	molossus	NA	NA	53.7	30.8	22.9	0.26	36.8
E7F23	molossus	NA	NA	53.3	29.5	23.8	0.27	24
E7F23	molossus	NA	NA	54.2	27.9	26.3	0.28	34.6
E7F23	molossus	NA	NA	53.3	29.5	23.8	0.26	29.1
E7F23	molossus	NA	NA	52.4	28.1	24.3	0.24	31.8
E7F23	molossus	NA	NA	53.6	29	24.6	0.3	25.6
E7F23	molossus	NA	NA	53.5	27.2	26.3	0.29	29.5
E7F23	molossus	NA	NA	52.8	29.5	23.3	0.28	27.2
E7F23	molossus	NA	NA	51.9	28.7	23.2	0.25	32.4
E7F23	molossus	NA	NA	53.3	27.2	26.1	0.27	31.6
EADDD	molossus	NA	NA	51.3	29	22.3	0.3	31.6
EADDD	molossus	NA	NA	49	29.5	19.5	0.28	24.4
EADDD	molossus	NA	NA	51.5	28.6	22.9	0.34	40.1
EADDD	molossus	NA	NA	50.4	29.5	20.9	0.28	48.3
EADDD	molossus	NA	NA	50.1	29.2	20.9	0.29	24.6
EADDD	molossus	NA	NA	50.8	28.6	22.2	0.34	47.6
EADDD	molossus	NA	NA	52.6	28.1	24.5	0.35	58.8
EADDD	molossus	NA	NA	50.8	28.8	22	0.33	66.3
EADDD	molossus	NA	NA	45.2	38	7.2	0.35	64.4
EADDD	molossus	NA	NA	48.1	28.8	19.3	0.29	72.7
32995	coibensis	NA	NA	43	38.7	4.3	0.41	197.8
32995	coibensis	NA	NA	43.7	40.1	3.6	0.42	208.2
32995	coibensis	NA	NA	45.2	40.6	4.6	0.48	233.7
32995	coibensis	NA	NA	44.7	40.9	3.8	0.36	226.1
32995	coibensis	NA	NA	45.5	41	4.5	0.32	214.8
32995	coibensis	NA	NA	45.9	41.3	4.6	0.4	222.4
32995	coibensis	NA	NA	44.3	40.7	3.6	0.26	239.1
32995	coibensis	NA	NA	45.3	41	4.3	0.34	219
32995	coibensis	NA	NA	45.2	40.3	4.9	0.31	241.6
32E7F	coibensis	NA	NA	36.4	32.1	4.3	0.85	71.8
32E7F	coibensis	NA	NA	41.1	35.3	5.8	0.89	77.4
32E7F	coibensis	NA	NA	35.7	31.3	4.4	0.89	70.1
32E7F	coibensis	NA	NA	40.3	37.2	3.1	0.84	150.6
32E7F	coibensis	NA	NA	37.1	31	6.1	0.87	152
32E7F	coibensis	NA	NA	36.9	30.8	6.1	0.82	153.3
32E7F	coibensis	NA	NA	36.2	29	7.2	0.94	148
32E7F	coibensis	NA	NA	35.7	28.6	7.1	0.94	151.2
32E7F	coibensis	NA	NA	35.3	30.1	5.2	0.1	152.8
32E7F	coibensis	NA	NA	35.3	29.5	5.8	0.9	67.7
7D860	molossus	NA	NA	40.7	36.9	3.8	0.53	73.6
7D860	molossus	NA	NA	42.9	36.5	6.4	0.48	76
7D860	molossus	NA	NA	42	37.3	4.7	0.48	137.7
7D860	molossus	NA	NA	41.1	37.8	3.3	0.47	79.5
7D860	molossus	NA	NA	42.9	38.4	4.5	0.51	75.2
7D860	molossus	NA	NA	42.3	38.4	3.9	0.52	74.8
7D860	molossus	NA	NA	39.8	36.9	2.9	0.46	69.3
7D860	molossus	NA	NA	42.9	38.2	4.7	0.53	70.6
7D860	molossus	NA	NA	39.3	36	3.3	0.52	70.4
7E328	molossus	NA	NA	40.2	35.5	4.7	0.44	80.9
7E328	molossus	NA	NA	41.4	36.4	5	0.41	94
7E328	molossus	NA	NA	40	35.5	4.5	0.41	75.9
7E328	molossus	NA	NA	41.6	37.1	4.5	0.4	85.4
7E328	molossus	NA	NA	42.3	37.5	4.8	0.4	100.5
7E328	molossus	NA	NA	39.6	35.7	3.9	0.37	83.2
7E328	molossus	NA	NA	40.7	36.2	4.5	0.39	156.6
7E328	molossus	NA	NA	40.2	35.3	4.9	0.43	152.2
7E328	molossus	NA	NA	39.1	34.6	4.5	0.43	98.3
7E328	molossus	NA	NA	40.7	36.2	4.5	0.39	97.3
7F2E9	molossus	NA	NA	41.1	38.2	2.9	0.45	80.4
7F2E9	molossus	NA	NA	42	38.2	3.8	0.49	85.7
7F2E9	molossus	NA	NA	42.3	38.2	4.1	0.47	135.3
7F2E9	molossus	NA	NA	42.5	38.4	4.1	0.54	109.3
7F2E9	molossus	NA	NA	39.8	35.3	4.5	0.46	124.8
7F2E9	molossus	NA	NA	46.3	43.6	2.7	0.31	103.5
7F2E9	molossus	NA	NA	40.2	37.3	2.9	0.54	78.9
7F2E9	molossus	NA	NA	42.7	39.8	2.9	0.55	159.1
7F2E9	molossus	NA	NA	40.2	37.3	2.9	0.65	76.2
7F2E9	molossus	NA	NA	43.6	41.4	2.2	0.53	150.8
7D103	molossus	NA	NA	45.6	43.6	2	0.23	75.2
7D103	molossus	NA	NA	44.1	41.8	2.3	0.27	71.9
7D103	molossus	NA	NA	44.5	40.9	3.6	0.35	75.7
7D103	molossus	NA	NA	44.5	42	2.5	0.37	77.3
7D103	molossus	NA	NA	42.7	42.5	0.2	0.27	74
7D103	molossus	NA	NA	44.3	42	2.3	0.29	72.2
7D103	molossus	NA	NA	44.3	41.6	2.7	0.36	69.6
7D103	molossus	NA	NA	45.2	42.9	2.3	0.39	79
7D103	molossus	NA	NA	42.3	40	2.3	0.4	74.1
7D103	molossus	NA	NA	43.8	41.6	2.2	0.37	64
8703F	molossus	NA	NA	45.6	41.4	4.2	0.54	163.2
8703F	molossus	NA	NA	44.3	40.2	4.1	0.53	269.9
8703F	molossus	NA	NA	43.2	39.1	4.1	0.61	250
8703F	molossus	NA	NA	47.2	42.7	4.5	0.56	159.4
8703F	molossus	NA	NA	44.6	41.6	3	0.6	186.8
8703F	molossus	NA	NA	43.2	40	3.2	0.49	328.4
8703F	molossus	NA	NA	41.6	39.1	2.5	0.52	237.1
8703F	molossus	NA	NA	42	37.5	4.5	0.5	185.4
8703F	molossus	NA	NA	45.2	40.9	4.3	0.61	167.6
8703F	molossus	NA	NA	45	41.1	3.9	0.53	102.9
B75B1	molossus	NA	NA	39.7	37.9	1.8	0.57	123.4
B75B1	molossus	NA	NA	40.1	37.3	2.8	0.7	120.3
B75B1	molossus	NA	NA	39.9	37.4	2.5	0.67	124.8
B75B1	molossus	NA	NA	39.8	38	1.8	0.66	141.9
B75B1	molossus	NA	NA	40.1	37.8	2.3	0.78	141.9
B75B1	molossus	NA	NA	39.8	37.6	2.2	0.71	133.6
B75B1	molossus	NA	NA	40.1	37.4	2.7	0.83	134.6
7C3F4	molossus	NA	NA	36.1	33.1	3	0.122	171.7
7C3F4	molossus	NA	NA	36	33.3	2.7	0.122	265
7C3F4	molossus	NA	NA	37.3	34.6	2.7	0.12	242.2
7C3F4	molossus	NA	NA	37.5	35	2.5	0.155	433
7C3F4	molossus	NA	NA	37.5	35	2.5	0.13	380
7C3F4	molossus	NA	NA	37.3	35.7	1.6	0.103	172.5
7C3F4	molossus	NA	NA	37.7	35.6	2.1	0.87	160.6
7C3F4	molossus	NA	NA	37.1	34.8	2.3	0.91	176.3
7C3F4	molossus	NA	NA	37.5	35.6	1.9	0.8	168.9
7C3F4	molossus	NA	NA	38.3	36.3	2	0.83	58.7
7E0C7	molossus	NA	NA	40.8	39.3	1.5	0.36	71
7E0C7	molossus	NA	NA	41.2	39.3	1.9	0.32	67.5
7E0C7	molossus	NA	NA	42.5	39.3	3.2	0.39	71.3
7E0C7	molossus	NA	NA	40.3	38	2.3	0.41	75.2
7E0C7	molossus	NA	NA	42.2	39.8	2.4	0.42	71.9
7E0C7	molossus	NA	NA	41.9	40.6	1.3	0.4	141.3
7E0C7	molossus	NA	NA	39	37	2	0.49	82.9
7E0C7	molossus	NA	NA	41.7	40.3	1.4	0.41	83.3
7E0C7	molossus	NA	NA	39.5	38.3	1.2	0.41	80.9
7E0C7	molossus	NA	NA	41.9	41.1	0.8	0.36	81.1
8A510	molossus	NA	NA	42.7	39.7	3	0.46	133.6
8A510	molossus	NA	NA	42.5	39.5	3	0.49	131.3
8A510	molossus	NA	NA	42.3	39.3	3	0.46	124.5
8A510	molossus	NA	NA	42	39.5	2.5	0.48	150.9
8A510	molossus	NA	NA	39.4	38	1.4	0.42	162.3
8A510	molossus	NA	NA	39.7	38.3	1.4	0.49	123.2
8A510	molossus	NA	NA	42.1	39.5	2.6	0.49	125.1
8A510	molossus	NA	NA	41.9	39.7	2.2	0.49	228
8A510	molossus	NA	NA	39.7	38.7	1	0.42	259.9
8A510	molossus	NA	NA	38.5	37	1.5	0.42	248.9
7F130	molossus	NA	NA	37.5	33.5	4	0.124	165.3
7F130	molossus	NA	NA	36	33.5	2.5	0.113	246
7F130	molossus	NA	NA	37.1	34.8	2.3	0.85	170.4
7F130	molossus	NA	NA	37.1	35.5	1.6	0.79	169.2
7F130	molossus	NA	NA	38.2	36.2	2	0.7	83.8
7F130	molossus	NA	NA	38.2	35.7	2.5	0.56	164.8
7F130	molossus	NA	NA	38	35.1	2.9	0.67	169
7F130	molossus	NA	NA	38.1	34.8	3.3	0.64	171.2
