# Supplementary material for: The Value of Molecular vs. Morphometric and Acoustic Information for Species Identification Using Sympatric Molossid Bats
Source: PLoS One. 2016 Mar 4;11(3):e0150780. doi: 10.1371/journal.pone.0150780 (PMC4778951; doi:10.1371/journal.pone.0150780)
Supplement: S1 Table — (XLSX) [file pone.0150780.s010.xlsx]

## Sheet: Sheet1
Locus	Primer sequence (5'-3')	Probe accession number	Repeat motif	Multiplex combinations	Dye
Mol_A2	F: AGCAGGCACAAGGACAAAGT	Pr032754304	GT(15)	3	ATTO550
	R: TTTTGCTTTGGGAAGAAATTG
Mol_A221	F: ATTTTGGGTTATGGGCTGCA	Pr032754305	GT(26)	4	HEX
	R: TTGGGTAGCTTGGGTCAAATG
Mol_B233	F: AAATCCTACCTTCCCTAAACCAGAA	Pr032754306	GA(18)	5	FAM
	R: GGTATGCTGGAAGAGGCCAAT
Mol_C3	F: GGTCACTAGAATTATCTATGG	Pr032754307	CA(12)	1	FAM
	R: CAGACTTCAGCTGTTAGACA
Mol_C6	F: GAATCATCTGTATAGGAGTGAC	Pr032754308	CA(11)	1	HEX
	R: CCAATCCCCAGTATCAGGAC
Mol_C20	F: TGTTGTAGGGCTGGAAAGTA	Pr032754309	CA(15)	2	FAM
	R: CATTGTTCCAGCTTTGGCCA
Mol_C27	F: CTGGGTATTGTCCCATGCAC	Pr032754310	TC(22)	3	HEX
	R: CCAAGATCACCGCAAAGGTC
Mol_C56	F: CCAAGATCAAGGTGTTGGCT	Pr032754311	GA(24)	3	FAM
	R: ACCCTATGCTAATATATCTGG
Mol_C61	F: GGCAGAGATTCTCTATTTTAGT	Pr032754312	TC(20)	1	HEX
	R: ACCATTGGCTCTCCTGGGC
Mol_C77	F: CAGGTTTCTCACTGTTGGAG	Pr032754313	TG(32)	2	ATTO550
	R: CTAATAGGTCCATGCACAATGC
Mol_C109	F: GCTGGGTATTGTCCCATGC	Pr032754314	TC(44)	1	ATTO550
	R: CTGGGATAAAGCACAGAGTC
Mol_C109bis	F: TCAAATGAACTGTTTGAGATGATGG	Pr032754315	GT(17)	4	HEX
	R: TCATTTTAAGCTAGTTGTGGGAAGC
Mol_C114	F: GAAGACACTGGAAACAAGGGT	Pr032754316	TC(18)	2	HEX
	R: GTATATAGGGTTGCCCATCC
Mol_C115	F: CCATGGGCTCCCCTGC	Pr032754317	AC(12)	5	HEX
	R: TGCTAAAACAAATGTGAACCAAGC
Mol_C117	F: CAGGCACTAGAGATACAGCG	Pr032754318	GT(13)	2	FAM
	R: ACCCTCAGCTTCCTCTATTC
Mol_C118	F: AAATAAGTGGAACAACAAACCGATG	Pr032754319	TC(7)(9)	4	FAM
	R: CGCGAGCAACTACCATGAGAT		AC(25)
Mol_C132	F: TAGCTCTTTCCCTGGTGAC	Pr032754320	TC(17)	1	FAM
	R: GTCTATTATCACTATCCTGTTT
Mol_D109	F: GGGACTCAGTAAACCATCAGTTCA	Pr032754321	TC(16)	5	FAM
	R: TCCATTAAATGCCCAATCAACA
