# Supplementary material for: The Value of Molecular vs. Morphometric and Acoustic Information for Species Identification Using Sympatric Molossid Bats
Source: PLoS One. 2016 Mar 4;11(3):e0150780. doi: 10.1371/journal.pone.0150780 (PMC4778951; doi:10.1371/journal.pone.0150780)
Supplement: S2 Table — The four loci in bold represent the four loci retained for the final clustering analysis. (XLSX) [file pone.0150780.s011.xlsx]

## Sheet: Sheet1
Genetic cluster (n)	NA	NA	NA	NA	NA	NA	NA	NA	NA	NA	NA	NA	NA	NA	NA	NA	NA	NA
	A2	A221	B233	C3	C6	C20	C27	C56	C61	C77	C109	C109bis	C114	C115	C117	C118	C132	D109
Cluster one (833)	9	10	4	12	8	6	23	20	19	11	17	20	12	10	16	10	14	20
Cluster two (90)	7	6	2	11	6	5	6	11	5	5	6	5	10	5	5	6	4	3
