# Supplementary material for: The Value of Molecular vs. Morphometric and Acoustic Information for Species Identification Using Sympatric Molossid Bats
Source: PLoS One. 2016 Mar 4;11(3):e0150780. doi: 10.1371/journal.pone.0150780 (PMC4778951; doi:10.1371/journal.pone.0150780)
Supplement: S3 Table — A combination of three types of calls (rows) and five acoustic parameters (columns) were investigated. For each comparison, the t-test, the degree of freedom (df) and the p-value were provided. (XLSX) [file pone.0150780.s012.xlsx]

## Sheet: Sheet1
	Start frequency			End frequency			Bandwidth			Duration			Pulse interval
	t-test	df	p-value	t-test	df	p-value	t-test	df	p-value	t-test	df	p-value	t-test	df	p-value
Harmonics	7.6848	144.91	2.119e-12	2.3682	83.761	0.02018	1.9739	95.495	0.05128	-0.67575	210.42	0.4999	1.6534	89.548	0.1018
SI	-7.2341	81.814	2.27e-10	-7.5995	86.876	3.224e-11	2.4594	80.612	0.01606	-2.486	45.861	0.01663	0.13312	57.778	0.8946
SII	-5.8637	74.864	1.145e-07	-7.8712	81.941	1.261e-11	3.2738	61.714	0.001742	-4.4136	59.085	4.384e-05	2.9294	43.951	0.005366
